# Supplementary material for: Crystal structure of di­aqua­bis­(4-cyano­pyridine-κN)bis­(thio­cyanato-κN)iron(II) 4-cyano­pyridine disolvate
Source: Acta Crystallogr E Crystallogr Commun. 2017 Mar 3;73(Pt 4):463–6. doi: 10.1107/S205698901700322X (PMC5382599; doi:10.1107/S205698901700322X)
Supplement: Supplementary file 1 [file e-73-00463-sup1.cif]

##############################################################################
#                                                                            #
# This CIF contains the data in a paper accepted for publication in          #
# Acta Crystallographica Section E. It conforms to the requirements of       #
# Notes for Authors for Acta Crystallographica Section E, and has been       #
# peer reviewed under the auspices of the IUCr Commission on Journals.       #
#                                                                            #
# Full details of the Crystallographic Information File format               #
# are given in the paper "The Crystallographic Information File (CIF):       #
# a New Standard Archive File for Crystallography" by S. R. Hall, F. H.      #
# Allen and I. D. Brown [Acta Cryst. (1991), A47, 655-685].                  #
#                                                                            #
# The current version of the core CIF dictionary is obtainable from          #
# ftp://ftp.iucr.org/pub/cif_core.dic.                                       #
#                                                                            #
# Software is freely available for graphical display of the structure(s)     #
# in this CIF. For information consult the CIF software page                 #
# http://www.iucr.org/resources/cif/software.                                #
#                                                                            #
# This file may be used for bona fide research purposes within the           #
# scientific community so long as proper attribution is given to the journal # 
# article from which it was obtained.                                        #
#                                                                            #
##############################################################################
data_I
_database_code_depnum_ccdc_archive 'CCDC 1534965'
_audit_creation_method     SHELXL-2014
_journal_date_recd_electronic     2017-02-21
_journal_date_accepted     2017-02-27
_journal_name_full     'Acta Crystallographica, Section E'
_journal_year     2017
_journal_volume     73
_journal_issue      4
_journal_page_first     463
_journal_page_last     466
_journal_paper_category     GM
_journal_paper_doi     10.1107/S205698901700322X
_journal_coeditor_code     WM5371
_publ_contact_author_name     'Aleksej Jochim'
_publ_contact_author_address
;
Institut f\"ur Anorganische Chemie
Christian-Albrechts-Universit\"at Kiel
Max-Eyth Strasse 2
D-24118 Kiel
Germany
;
_publ_contact_author_email     ajochim@ac.uni-kiel.de
_publ_contact_author_fax     +431-880-1520
_publ_contact_author_phone     +431-880-2410
_publ_section_title
;
Crystal structure of
diaquabis(4-cyanopyridine-\k<i>N</i>)bis(thiocyanato-\k<i>N</i>)iron(II)
4-cyanopyridine disolvate
;
_publ_section_title_footnote     .
loop_
    _publ_author_name
    _publ_author_footnote
    _publ_author_address
    'Jochim, Aleksej' .
;
Institut f\"ur Anorganische Chemie
Christian-Albrechts-Universit\"at Kiel
Max-Eyth Strasse 2
D-24118 Kiel
Germany
;
    'Jess, Inke' .
;
Institut f\"ur Anorganische Chemie
Christian-Albrechts-Universit\"at Kiel
Max-Eyth Strasse 2
D-24118 Kiel
Germany
;
    'N\"ather, Christian' .
;
Institut f\"ur Anorganische Chemie
Christian-Albrechts-Universit\"at Kiel
Max-Eyth Strasse 2
D-24118 Kiel
Germany
;
_publ_section_synopsis
;
The crystal structure of the title compound consists of discrete octahedral
complexes and additional cyanopyridine solvate molecules that are linked by
intermolecular O---H...N and C---H...N hydrogen bonding into a
three-dimensional network.
;
_chemical_name_systematic
;
Diaquabis(4-cyanopyridine-\k<i>N</i>)bis(thiocyanato-\k<i>N</i>)iron(II)
4-cyanopyridine disolvate
;
_chemical_name_common     ?
_chemical_formula_moiety     'C14 H12 Fe N6 O2 S2, 2(C6 H4 N2)'
_chemical_formula_sum     'C26 H20 Fe N10 O2 S2'
_chemical_formula_iupac     '[Fe (N C S)2 (C6 H4 N2)2 (H2 O)2], 2C6 H4 N2'
_chemical_formula_weight     624.49
_chemical_melting_point     ?
_shelx_space_group_comment
;
The symmetry employed for this shelxl refinement is uniquely defined
by the following loop, which should always be used as a source of
symmetry information in preference to the above space-group names.
They are only intended as comments.
;
_space_group_crystal_system     monoclinic
_space_group_name_H-M_alt     'P 21/c'
_space_group_name_Hall     '-P 2ybc'
loop_
    _space_group_symop_operation_xyz
    'x, y, z'
    '-x, y+1/2, -z+1/2'
    '-x, -y, -z'
    'x, -y-1/2, z-1/2'
_cell_length_a     8.5376(4)
_cell_length_b     15.2200(10)
_cell_length_c     12.1214(6)
_cell_angle_alpha     90
_cell_angle_beta     96.195(6)
_cell_angle_gamma     90
_cell_volume     1565.88(15)
_cell_formula_units_Z     2
_cell_measurement_reflns_used     18864
_cell_measurement_theta_min     3.8
_cell_measurement_theta_max     56.3
_cell_measurement_temperature     200(2)
_exptl_crystal_description     block
_exptl_crystal_colour     yellow
_exptl_crystal_size_max     0.1247
_exptl_crystal_size_mid     0.0980
_exptl_crystal_size_min     0.0599
_exptl_crystal_density_diffrn     1.324
_exptl_crystal_density_meas     ?
_exptl_crystal_density_method     ?
_exptl_crystal_F_000     640
_exptl_absorpt_coefficient_mu     0.655
_exptl_absorpt_correction_type     numerical
_exptl_absorpt_process_details
;
(<i>X-RED</i> and <i>X-SHAPE</i>; Stoe & Cie, 2008)
;
_shelx_estimated_absorpt_T_min     ?
_shelx_estimated_absorpt_T_max     ?
_exptl_absorpt_correction_T_min     0.8835
_exptl_absorpt_correction_T_max     0.9533
_exptl_special_details     ?
_diffrn_ambient_temperature     200(2)
_diffrn_radiation_type     MoK\a
_diffrn_radiation_wavelength     0.71073
_diffrn_measurement_device_type     'Stoe IPDS-1'
_diffrn_measurement_method     'Phi scans'
_diffrn_detector_area_resol_mean     ?
_diffrn_reflns_number     18486
_diffrn_reflns_av_R_equivalents     0.0467
_diffrn_reflns_theta_min     2.677
_diffrn_reflns_theta_max     28.092
_diffrn_reflns_theta_full     25.242
_diffrn_measured_fraction_theta_max     0.981
_diffrn_measured_fraction_theta_full     0.991
_diffrn_reflns_limit_h_min     -11
_diffrn_reflns_limit_h_max     10
_diffrn_reflns_limit_k_min     -20
_diffrn_reflns_limit_k_max     20
_diffrn_reflns_limit_l_min     -16
_diffrn_reflns_limit_l_max     16
_refine_special_details     ?
_reflns_number_total     3743
_reflns_number_gt     2960
_reflns_threshold_expression     'I > 2\s(I)'
_refine_ls_structure_factor_coef     Fsqd
_refine_ls_matrix_type     full
_refine_ls_R_factor_all     0.0511
_refine_ls_R_factor_gt     0.0373
_refine_ls_wR_factor_gt     0.0880
_refine_ls_wR_factor_ref     0.0936
_refine_ls_goodness_of_fit_ref     1.034
_refine_ls_restrained_S_all     1.034
_refine_ls_number_reflns     3743
_refine_ls_number_parameters     188
_refine_ls_number_restraints     0
_refine_ls_hydrogen_treatment     constr
_refine_ls_weighting_scheme     calc
_refine_ls_weighting_details
              'w=1/[\s^2^(Fo^2^)+(0.0581P)^2^+0.1102P] where P=(Fo^2^+2Fc^2^)/3'
_atom_sites_solution_hydrogens     mixed
_atom_sites_solution_primary     ?
_atom_sites_solution_secondary     ?
_refine_ls_shift/su_max     0.001
_refine_ls_shift/su_mean     0.000
_refine_diff_density_max     0.261
_refine_diff_density_min     -0.459
_refine_ls_extinction_method
;
SHELXL2014 (Sheldrick, 2015)
;
_refine_ls_extinction_coef     0.019(3)
_refine_ls_extinction_expression
                                  'Fc^*^=kFc[1+0.001xFc^2^\l^3^/sin(2\q)]^-1/4^'
loop_
    _atom_type_symbol
    _atom_type_description
    _atom_type_scat_dispersion_real
    _atom_type_scat_dispersion_imag
    _atom_type_scat_source
    'C' 'C' 0.0033 0.0016
                         'International Tables Vol C Tables 4.2.6.8 and 6.1.1.4'
    'H' 'H' 0.0000 0.0000
                         'International Tables Vol C Tables 4.2.6.8 and 6.1.1.4'
    'N' 'N' 0.0061 0.0033
                         'International Tables Vol C Tables 4.2.6.8 and 6.1.1.4'
    'S' 'S' 0.1246 0.1234
                         'International Tables Vol C Tables 4.2.6.8 and 6.1.1.4'
    'Fe' 'Fe' 0.3463 0.8444
                         'International Tables Vol C Tables 4.2.6.8 and 6.1.1.4'
    'O' 'O' 0.0106 0.0060
                         'International Tables Vol C Tables 4.2.6.8 and 6.1.1.4'
_computing_data_collection
;
X-AREA (Stoe & Cie, 2008)
;
_computing_cell_refinement
;
X-AREA (Stoe & Cie, 2008)
;
_computing_data_reduction
;
X-AREA (Stoe & Cie, 2008)
;
_computing_structure_solution
;
SHELXS97 (Sheldrick, 2008)
;
_computing_structure_refinement
;
SHELXL2014 (Sheldrick, 2015)
;
_computing_molecular_graphics
;
XP (Sheldrick, 2008) and DIAMOND (Brandenburg, 2014)
;
_computing_publication_material
;
publCIF (Westrip, 2010)
;
loop_
    _atom_site_type_symbol
    _atom_site_label
    _atom_site_fract_x
    _atom_site_fract_y
    _atom_site_fract_z
    _atom_site_U_iso_or_equiv
    _atom_site_adp_type
    _atom_site_calc_flag
    _atom_site_occupancy
    _atom_site_disorder_assembly
    _atom_site_disorder_group
    Fe Fe1 0.5000 0.5000 1.0000 0.02513(11) Uani d 1 . .
    N N1 0.58788(18) 0.62971(9) 0.99472(12) 0.0358(3) Uani d 1 . .
    C C1 0.62673(19) 0.69914(10) 0.96961(13) 0.0305(3) Uani d 1 . .
    S S1 0.68128(7) 0.79604(3) 0.93149(5) 0.05165(16) Uani d 1 . .
    N N11 0.42359(17) 0.50738(9) 0.81712(11) 0.0317(3) Uani d 1 . .
    C C11 0.2830(2) 0.47429(11) 0.77885(14) 0.0351(4) Uani d 1 . .
    H H11 0.2267 0.4414 0.8283 0.042 Uiso calc 1 . .
    C C12 0.2158(2) 0.48550(11) 0.67119(15) 0.0390(4) Uani d 1 . .
    H H12 0.1150 0.4617 0.6472 0.047 Uiso calc 1 . .
    C C13 0.2990(2) 0.53234(13) 0.59914(14) 0.0399(4) Uani d 1 . .
    C C14 0.4458(2) 0.56588(13) 0.63609(15) 0.0425(4) Uani d 1 . .
    H H14 0.5055 0.5976 0.5877 0.051 Uiso calc 1 . .
    C C15 0.5029(2) 0.55172(12) 0.74578(14) 0.0381(4) Uani d 1 . .
    H H15 0.6036 0.5747 0.7718 0.046 Uiso calc 1 . .
    C C16 0.2332(3) 0.54478(18) 0.48511(18) 0.0570(6) Uani d 1 . .
    N N12 0.1795(3) 0.5537(2) 0.39540(17) 0.0837(8) Uani d 1 . .
    O O1 0.28045(13) 0.55033(7) 1.02877(9) 0.0320(2) Uani d 1 . .
    H H1 0.2201 0.5134 1.0535 0.048 Uiso d 1 . .
    H H2 0.2728 0.5951 1.0684 0.048 Uiso d 1 . .
    N N21 1.2086(2) 0.80713(12) 0.64837(15) 0.0523(4) Uani d 1 . .
    C C21 1.0626(3) 0.7796(2) 0.6202(2) 0.0774(9) Uani d 1 . .
    H H21 1.0072 0.8031 0.5546 0.093 Uiso calc 1 . .
    C C22 0.9863(3) 0.71950(19) 0.67912(19) 0.0685(8) Uani d 1 . .
    H H22 0.8813 0.7018 0.6554 0.082 Uiso calc 1 . .
    C C23 1.0672(2) 0.68573(11) 0.77413(14) 0.0347(4) Uani d 1 . .
    C C24 1.2197(2) 0.71283(11) 0.80597(15) 0.0378(4) Uani d 1 . .
    H H24 1.2775 0.6904 0.8713 0.045 Uiso calc 1 . .
    C C25 1.2856(2) 0.77362(13) 0.73992(17) 0.0445(4) Uani d 1 . .
    H H25 1.3907 0.7923 0.7609 0.053 Uiso calc 1 . .
    C C26 0.9913(2) 0.62137(12) 0.83758(14) 0.0361(4) Uani d 1 . .
    N N22 0.9307(2) 0.56987(11) 0.88643(14) 0.0460(4) Uani d 1 . .
loop_
    _atom_site_aniso_label
    _atom_site_aniso_U_11
    _atom_site_aniso_U_22
    _atom_site_aniso_U_33
    _atom_site_aniso_U_12
    _atom_site_aniso_U_13
    _atom_site_aniso_U_23
    Fe1 0.02351(17) 0.02120(16) 0.03167(17) -0.00047(11) 0.00745(11) 0.00057(11)
    N1 0.0402(9) 0.0231(6) 0.0448(8) -0.0057(5) 0.0075(6) 0.0016(5)
    C1 0.0277(8) 0.0303(8) 0.0329(8) -0.0006(6) 0.0004(6) -0.0007(6)
    S1 0.0599(3) 0.0304(2) 0.0628(3) -0.0137(2) -0.0017(2) 0.0132(2)
    N11 0.0305(7) 0.0324(7) 0.0328(7) 0.0002(5) 0.0053(5) -0.0015(5)
    C11 0.0343(9) 0.0308(8) 0.0408(9) -0.0028(6) 0.0061(7) -0.0035(6)
    C12 0.0341(9) 0.0375(9) 0.0446(9) 0.0010(7) 0.0001(7) -0.0080(7)
    C13 0.0397(10) 0.0458(10) 0.0338(8) 0.0094(8) 0.0022(7) -0.0055(7)
    C14 0.0393(10) 0.0550(11) 0.0342(8) 0.0011(8) 0.0086(7) 0.0046(8)
    C15 0.0325(9) 0.0472(10) 0.0353(8) -0.0032(7) 0.0071(7) 0.0014(7)
    C16 0.0451(12) 0.0819(16) 0.0433(11) 0.0035(11) 0.0015(9) -0.0003(10)
    N12 0.0618(14) 0.140(2) 0.0460(11) -0.0095(14) -0.0079(9) 0.0126(13)
    O1 0.0272(6) 0.0284(5) 0.0422(6) -0.0004(4) 0.0117(5) -0.0031(4)
    N21 0.0464(10) 0.0518(10) 0.0607(10) -0.0051(8) 0.0144(8) 0.0215(8)
    C21 0.0541(15) 0.111(2) 0.0643(15) -0.0162(14) -0.0084(11) 0.0537(15)
    C22 0.0417(12) 0.105(2) 0.0554(13) -0.0231(12) -0.0112(10) 0.0401(13)
    C23 0.0313(9) 0.0379(9) 0.0351(8) -0.0039(7) 0.0048(6) 0.0051(6)
    C24 0.0338(10) 0.0367(9) 0.0421(9) -0.0014(7) 0.0005(7) 0.0066(7)
    C25 0.0341(10) 0.0406(10) 0.0593(11) -0.0058(7) 0.0068(8) 0.0074(8)
    C26 0.0315(9) 0.0419(9) 0.0351(8) -0.0026(7) 0.0039(6) 0.0020(7)
    N22 0.0397(9) 0.0490(9) 0.0508(9) -0.0068(7) 0.0122(7) 0.0104(7)
_geom_special_details
;
 All esds (except the esd in the dihedral angle between two l.s. planes)
 are estimated using the full covariance matrix.  The cell esds are taken
 into account individually in the estimation of esds in distances, angles
 and torsion angles; correlations between esds in cell parameters are only
 used when they are defined by crystal symmetry.  An approximate (isotropic)
 treatment of cell esds is used for estimating esds involving l.s. planes.
;
loop_
    _geom_bond_atom_site_label_1
    _geom_bond_atom_site_label_2
    _geom_bond_site_symmetry_2
    _geom_bond_distance
    _geom_bond_publ_flag
    Fe1 O1 3_667 2.0888(11) ?
    Fe1 O1 . 2.0888(11) ?
    Fe1 N1 . 2.1153(13) ?
    Fe1 N1 3_667 2.1153(13) ?
    Fe1 N11 3_667 2.2451(14) ?
    Fe1 N11 . 2.2451(14) ?
    N1 C1 . 1.158(2) ?
    C1 S1 . 1.6286(16) ?
    N11 C15 . 1.337(2) ?
    N11 C11 . 1.338(2) ?
    C11 C12 . 1.378(3) ?
    C11 H11 . 0.9500 ?
    C12 C13 . 1.382(3) ?
    C12 H12 . 0.9500 ?
    C13 C14 . 1.382(3) ?
    C13 C16 . 1.447(3) ?
    C14 C15 . 1.383(3) ?
    C14 H14 . 0.9500 ?
    C15 H15 . 0.9500 ?
    C16 N12 . 1.141(3) ?
    O1 H1 . 0.8400 ?
    O1 H2 . 0.8400 ?
    N21 C21 . 1.325(3) ?
    N21 C25 . 1.329(3) ?
    C21 C22 . 1.368(3) ?
    C21 H21 . 0.9500 ?
    C22 C23 . 1.377(3) ?
    C22 H22 . 0.9500 ?
    C23 C24 . 1.380(3) ?
    C23 C26 . 1.442(2) ?
    C24 C25 . 1.382(3) ?
    C24 H24 . 0.9500 ?
    C25 H25 . 0.9500 ?
    C26 N22 . 1.140(2) ?
loop_
    _geom_angle_atom_site_label_1
    _geom_angle_atom_site_label_2
    _geom_angle_atom_site_label_3
    _geom_angle_site_symmetry_1
    _geom_angle_site_symmetry_3
    _geom_angle
    _geom_angle_publ_flag
    O1 Fe1 O1 3_667 . 180.0 ?
    O1 Fe1 N1 3_667 . 90.55(5) ?
    O1 Fe1 N1 . . 89.45(5) ?
    O1 Fe1 N1 3_667 3_667 89.45(5) ?
    O1 Fe1 N1 . 3_667 90.55(5) ?
    N1 Fe1 N1 . 3_667 180.0 ?
    O1 Fe1 N11 3_667 3_667 88.63(5) ?
    O1 Fe1 N11 . 3_667 91.37(5) ?
    N1 Fe1 N11 . 3_667 90.59(5) ?
    N1 Fe1 N11 3_667 3_667 89.41(5) ?
    O1 Fe1 N11 3_667 . 91.37(5) ?
    O1 Fe1 N11 . . 88.63(5) ?
    N1 Fe1 N11 . . 89.41(5) ?
    N1 Fe1 N11 3_667 . 90.59(5) ?
    N11 Fe1 N11 3_667 . 180.0 ?
    C1 N1 Fe1 . . 166.44(14) ?
    N1 C1 S1 . . 178.74(15) ?
    C15 N11 C11 . . 117.64(15) ?
    C15 N11 Fe1 . . 123.39(12) ?
    C11 N11 Fe1 . . 118.54(11) ?
    N11 C11 C12 . . 123.23(17) ?
    N11 C11 H11 . . 118.4 ?
    C12 C11 H11 . . 118.4 ?
    C11 C12 C13 . . 118.18(17) ?
    C11 C12 H12 . . 120.9 ?
    C13 C12 H12 . . 120.9 ?
    C12 C13 C14 . . 119.72(17) ?
    C12 C13 C16 . . 119.85(19) ?
    C14 C13 C16 . . 120.42(19) ?
    C13 C14 C15 . . 117.86(17) ?
    C13 C14 H14 . . 121.1 ?
    C15 C14 H14 . . 121.1 ?
    N11 C15 C14 . . 123.35(17) ?
    N11 C15 H15 . . 118.3 ?
    C14 C15 H15 . . 118.3 ?
    N12 C16 C13 . . 179.0(3) ?
    Fe1 O1 H1 . . 114.2 ?
    Fe1 O1 H2 . . 121.3 ?
    H1 O1 H2 . . 104.5 ?
    C21 N21 C25 . . 117.42(17) ?
    N21 C21 C22 . . 124.4(2) ?
    N21 C21 H21 . . 117.8 ?
    C22 C21 H21 . . 117.8 ?
    C21 C22 C23 . . 117.5(2) ?
    C21 C22 H22 . . 121.2 ?
    C23 C22 H22 . . 121.2 ?
    C22 C23 C24 . . 119.69(17) ?
    C22 C23 C26 . . 119.08(17) ?
    C24 C23 C26 . . 121.22(15) ?
    C23 C24 C25 . . 117.94(17) ?
    C23 C24 H24 . . 121.0 ?
    C25 C24 H24 . . 121.0 ?
    N21 C25 C24 . . 123.03(18) ?
    N21 C25 H25 . . 118.5 ?
    C24 C25 H25 . . 118.5 ?
    N22 C26 C23 . . 179.1(2) ?
loop_
    _geom_hbond_atom_site_label_D
    _geom_hbond_atom_site_label_H
    _geom_hbond_atom_site_label_A
    _geom_hbond_site_symmetry_A
    _geom_hbond_distance_DH
    _geom_hbond_distance_HA
    _geom_hbond_distance_DA
    _geom_hbond_angle_DHA
    C12 H12 N12 3_566 0.95 2.52 3.437(3) 161.5
    C14 H14 S1 4_575 0.95 3.01 3.960(2) 177.2
    O1 H1 N22 3_667 0.84 2.00 2.8380(19) 177.2
    O1 H2 N21 4_476 0.84 1.89 2.7159(19) 167.7
_shelx_hkl_file
;
   2   0   0  233.49   22.24   0
   3   0   0  293.46   20.69   0
  -3   0   0  293.87   16.70   0
   5   0   0  724.38   28.92   0
   5   0   0  708.41   28.11   0
  -5   0   0  722.23   18.02   0
  -6   0   0  150.30   11.78   0
  -7   0   0  191.33   13.83   0
  -8   0   0    2.64   10.91   0
  -9   0   0  215.31   14.12   0
 -10   0   0  504.62   22.15   0
   1   1   0  391.75   21.80   0
  -1  -1   0  375.29   22.60   0
  -1   1   0  367.60   27.39   0
   1  -1   0  387.45   28.35   0
   3   1   0 1321.22   30.51   0
  -3   1   0 1296.35   22.76   0
   3  -1   0 1297.27   46.38   0
  -3  -1   0 1296.06   33.70   0
   4   1   0  531.43   20.40   0
   4  -1   0  509.03   33.34   0
  -4  -1   0  512.46   20.76   0
  -4   1   0  519.13   15.13   0
  -5   1   0 1134.78   20.04   0
  -5  -1   0 1158.62   24.61   0
   5   1   0 1161.13   26.65   0
  -6   1   0   34.11    8.43   0
   6   1   0   30.21   10.74   0
  -6  -1   0   31.78   10.30   0
   6   1   0   36.74   10.37   0
  -7  -1   0   49.18   14.30   0
   7   1   0   44.34   14.68   0
  -7   1   0   50.69   12.37   0
   7   1   0   46.24   14.67   0
  -8   1   0   12.85    9.25   0
  -8  -1   0   11.00   12.61   0
  -9  -1   0    3.38   13.69   0
  -9   1   0   -3.10    9.80   0
 -10   1   0   43.12   14.73   0
 -11   1   0    1.40   20.12   0
   0  -2   0 2754.01   40.25   0
   0   2   0 2672.10   40.18   0
   2  -2   0  756.71   27.67   0
   2   2   0  807.27   21.88   0
  -2  -2   0  793.55   22.04   0
   2  -2   0  742.26   26.64   0
  -2   2   0  770.86   19.30   0
  -4   2   0 2540.57   25.67   0
   4  -2   0 2596.21   59.42   0
   4  -2   0 2590.56   58.13   0
   4   2   0 2635.95   32.82   0
  -4  -2   0 2611.93   33.14   0
  -5   2   0  822.98   15.64   0
  -5  -2   0  825.49   30.20   0
   5   2   0  796.52   19.52   0
  -6  -2   0    9.99   13.95   0
  -6   2   0    9.86    8.18   0
   6   2   0   11.66   10.38   0
  -7   2   0   36.24   10.14   0
  -7  -2   0   32.70   19.63   0
   7   2   0   26.09   11.55   0
   8   2   0  266.56   21.15   0
  -8  -2   0  263.59   23.04   0
  -8   2   0  268.43   11.65   0
  -8  -2   0  274.35   23.65   0
   8   2   0  252.88   20.57   0
  -9   2   0  327.91   13.72   0
 -10   2   0  113.39   11.50   0
 -11   2   0   28.12   15.89   0
   0  -3   0    1.96    9.35   0
   0   3   0   -2.86   11.73   0
  -1  -3   0  426.83   18.82   0
   1   3   0  427.71   19.01   0
  -1   3   0  415.68   13.92   0
   1  -3   0  427.67   18.28   0
   2   3   0 2204.28   45.87   0
  -2  -3   0 2315.55   47.45   0
  -2   3   0 2158.49   25.26   0
   2  -3   0 2130.77   33.23   0
  -3  -3   0  703.65   16.05   0
  -3   3   0  698.79   13.93   0
   3   3   0  743.34   17.90   0
   3  -3   0  702.49   21.41   0
   3  -3   0  708.69   23.10   0
  -4   3   0    2.95    9.17   0
   4  -3   0    0.03   10.81   0
   4   3   0   -1.37    9.42   0
  -4  -3   0   -3.01    9.72   0
   4  -3   0    2.91   11.28   0
  -5   3   0  460.67   12.59   0
  -5  -3   0  459.57   14.60   0
   5  -3   0  433.24   27.26   0
   5   3   0  454.00   14.78   0
   5  -3   0  439.55   26.47   0
  -6   3   0  434.21   11.85   0
  -6  -3   0  461.33   14.59   0
   6   3   0  424.57   14.42   0
   7   3   0  121.62   10.68   0
  -7   3   0  133.01   11.00   0
  -7  -3   0  127.26   10.46   0
   8   3   0   13.95   12.20   0
  -8  -3   0   11.00   11.77   0
  -8   3   0    7.66    9.24   0
  -9   3   0   13.17    8.92   0
   9   3   0    9.95   18.02   0
 -10   3   0   -5.04   12.53   0
 -11   3   0    4.40   15.67   0
   1   4   0 2058.71   29.30   0
  -1  -4   0 2061.11   26.46   0
  -1   4   0 1877.90   22.63   0
   1  -4   0 2052.64   27.89   0
  -2   4   0  993.33   17.37   0
  -2  -4   0  982.06   17.41   0
   2   4   0  982.24   24.24   0
   2  -4   0  975.85   21.04   0
   3  -4   0  421.16   16.17   0
  -3  -4   0  433.77   14.22   0
   3   4   0  418.17   13.83   0
  -3   4   0  419.74   12.85   0
   4  -4   0 2703.86   36.42   0
   4  -4   0 2748.57   37.50   0
  -4  -4   0 2748.52   27.24   0
   4   4   0 2715.48   27.22   0
  -4   4   0 2769.69   23.26   0
   5   4   0 1564.97   21.55   0
   5  -4   0 1510.31   32.15   0
  -5  -4   0 1573.82   21.54   0
   5  -4   0 1533.50   32.61   0
  -5   4   0 1594.86   18.03   0
   6   4   0  279.12   11.93   0
  -6  -4   0  291.59   11.94   0
  -6   4   0  269.08    8.49   0
   7   4   0  255.60   15.34   0
  -7  -4   0  275.28   15.26   0
  -7   4   0  275.43   11.67   0
  -8  -4   0   30.34   12.07   0
  -8   4   0   38.62    9.27   0
   8   4   0   29.03   10.36   0
  -9  -4   0  192.15   15.37   0
   9   4   0  170.99   17.09   0
   9   4   0  192.28   16.01   0
  -9   4   0  188.45   10.71   0
 -10   4   0  183.37   11.97   0
   0  -5   0    5.54    7.90   0
   0   5   0    1.37   10.30   0
  -1  -5   0 2124.99   22.89   0
   1   5   0 2107.74   26.45   0
   1  -5   0 2085.69   23.95   0
  -1   5   0 2108.92   22.94   0
   2  -5   0  890.19   18.62   0
  -2   5   0  832.93   14.01   0
  -2  -5   0  911.30   17.11   0
   2   5   0  888.27   20.17   0
   3  -5   0  174.42   12.25   0
  -3  -5   0  186.80   11.38   0
   3   5   0  174.92   14.60   0
  -3   5   0  175.32   10.51   0
  -4   5   0  283.10   11.07   0
   4  -5   0  294.55   13.77   0
   4   5   0  277.87    9.89   0
   4  -5   0  295.16   13.15   0
  -4  -5   0  309.23   12.12   0
  -5   5   0   80.17    6.87   0
   5  -5   0   86.04   12.24   0
  -5  -5   0   82.96    7.40   0
   5  -5   0   80.05   11.74   0
   5   5   0   84.76    9.68   0
   6   5   0  107.11    9.83   0
  -6  -5   0  114.95    9.92   0
   6  -5   0  116.17   13.56   0
  -6   5   0  119.08    8.90   0
   6  -5   0  113.30   13.16   0
   7   5   0    0.99   10.49   0
  -7   5   0   14.53    9.62   0
  -7  -5   0   10.54   10.25   0
   8   5   0   58.73   12.64   0
  -8   5   0   58.54    9.43   0
  -8  -5   0   62.28   12.53   0
  -9   5   0    1.54   11.29   0
   9   5   0   -0.53   10.11   0
  -9  -5   0    8.01   10.42   0
  10   5   0    5.81   17.52   0
  10   5   0    0.42   15.22   0
 -10  -5   0    3.18   18.05   0
 -10   5   0   -2.83   11.31   0
 -10  -5   0    0.55   15.87   0
   0  -6   0 1441.56   18.69   0
   0   6   0 1485.61   18.37   0
   1  -6   0 2224.86   24.03   0
  -1  -6   0 2308.15   23.20   0
   1   6   0 2231.73   24.56   0
  -1   6   0 2204.66   21.79   0
  -2  -6   0  152.28    8.68   0
   2   6   0  153.33   11.06   0
  -2   6   0  170.49   10.56   0
   2  -6   0  146.55   11.60   0
  -3  -6   0  657.84   14.66   0
   3   6   0  668.79   19.39   0
  -3   6   0  708.39   11.74   0
   3  -6   0  699.39   16.45   0
   4  -6   0  224.83   12.01   0
  -4  -6   0  220.11   10.66   0
   4   6   0  222.24   10.94   0
  -4   6   0  215.86   10.17   0
   4  -6   0  214.41   11.22   0
   5   6   0   58.00    6.73   0
  -5   6   0   51.69    8.64   0
  -5  -6   0   72.46    9.17   0
   5  -6   0   54.55    9.49   0
   5  -6   0   56.40    9.94   0
   6   6   0  243.60   10.77   0
   6  -6   0  225.47   14.45   0
  -6  -6   0  230.16   10.68   0
  -6   6   0  247.27   11.66   0
   6  -6   0  208.73   13.93   0
  -7  -6   0  374.32   13.30   0
  -7   6   0  369.14   11.96   0
   7   6   0  344.62   11.06   0
  -8   6   0   89.25    9.95   0
  -8  -6   0   98.35   12.75   0
   8   6   0   97.96   13.02   0
   9   6   0   29.04   10.69   0
  -9  -6   0   37.85    9.12   0
  -9   6   0   44.71   11.71   0
 -10  -6   0   92.57   15.22   0
  10   6   0   82.15   16.94   0
 -10  -6   0   85.88   15.35   0
 -10   6   0   80.90   12.02   0
   0  -7   0   -2.85   10.16   0
   0   7   0   -0.83    9.27   0
  -1   7   0  275.96    9.29   0
   1   7   0  304.19   11.93   0
  -1  -7   0  312.62   12.16   0
   1  -7   0  294.78   12.19   0
   2   7   0  161.35   10.79   0
  -2   7   0  147.82   10.39   0
  -2  -7   0  180.35   10.99   0
   2  -7   0  162.80    8.73   0
  -3   7   0    1.71    8.71   0
   3   7   0   -0.46    8.50   0
   3  -7   0    3.86    9.31   0
  -3  -7   0    2.86    6.52   0
   4   7   0  141.49   12.97   0
   4  -7   0  145.40   10.97   0
  -4  -7   0  157.35    9.94   0
  -4   7   0  134.66    9.47   0
   5  -7   0  372.53   12.98   0
   5  -7   0  369.69   13.59   0
  -5   7   0  375.74   10.55   0
   5   7   0  354.94   10.11   0
  -5  -7   0  399.47   11.58   0
  -6   7   0    9.72    7.10   0
  -6  -7   0   11.81    8.26   0
   6   7   0    9.53    8.37   0
   6  -7   0   13.64    8.45   0
   6  -7   0   10.02   10.83   0
  -7  -7   0  -12.84   10.10   0
   7   7   0  -12.34   10.08   0
   7  -7   0    1.39   12.81   0
   7  -7   0    0.06   11.25   0
  -7   7   0    8.93    9.16   0
   8   7   0   46.16   10.39   0
  -8   7   0   45.04    9.26   0
  -8  -7   0   33.26   10.26   0
  -9   7   0   22.46   11.50   0
   9   7   0    3.94   15.49   0
  -9  -7   0   10.31   10.93   0
  10   7   0    7.37   15.65   0
 -10   7   0   -7.45   12.56   0
 -10  -7   0    1.94   14.16   0
   0  -8   0  626.22   11.93   0
   0   8   0  647.12   11.86   0
   1   8   0  875.88   15.21   0
  -1  -8   0  883.10   14.90   0
  -1   8   0  836.17   14.16   0
   1  -8   0  856.72   15.25   0
   2  -8   0 2431.18   22.74   0
  -2  -8   0 2305.17   19.61   0
   2   8   0 2316.22   23.56   0
  -2   8   0 2288.75   18.35   0
   3   8   0  910.57   17.31   0
  -3   8   0  888.83   12.10   0
   3  -8   0  927.82   16.15   0
  -3  -8   0  913.55   13.16   0
  -4   8   0  376.38    9.07   0
   4  -8   0  389.06   12.83   0
   4   8   0  355.06   15.16   0
  -4  -8   0  394.26   11.41   0
  -5  -8   0   14.15    8.49   0
   5   8   0   27.28    8.36   0
   5  -8   0   25.29    8.37   0
   5  -8   0   19.18    8.89   0
  -5   8   0   18.39    9.27   0
   6   8   0   60.94    7.83   0
   6  -8   0   63.49   10.66   0
  -6  -8   0   55.86   10.81   0
  -6   8   0   62.04    7.46   0
   6  -8   0   64.35   11.41   0
   7  -8   0   22.86   12.41   0
   7   8   0   21.84   10.08   0
  -7   8   0   11.78    9.58   0
  -7  -8   0   10.27    9.96   0
   7  -8   0   17.69   12.44   0
  -8  -8   0  314.42   12.55   0
  -8   8   0  300.09   11.36   0
   8   8   0  294.14   12.91   0
  -9  -8   0   32.60   11.46   0
  -9   8   0   21.39   11.55   0
   9   8   0   37.61   12.90   0
 -10   8   0  140.19   14.51   0
  10   8   0  101.32   14.56   0
 -10  -8   0  128.80   13.11   0
   0   9   0    0.76    8.53   0
   0  -9   0   -0.61    9.33   0
   1  -9   0  117.72    7.69   0
  -1  -9   0  125.14    9.92   0
   1   9   0  110.18    9.47   0
  -1   9   0  106.89    9.37   0
  -2   9   0  701.77   12.60   0
  -2  -9   0  718.27   13.39   0
   2   9   0  681.39   13.97   0
   2  -9   0  688.25   13.85   0
   3   9   0    1.11   10.03   0
  -3  -9   0   -2.76    8.84   0
   3  -9   0    0.55    9.14   0
  -3   9   0   11.76    8.34   0
  -4   9   0  783.15   12.70   0
   4   9   0  750.38   17.86   0
  -4  -9   0  778.26   13.45   0
   4  -9   0  770.80   13.61   0
  -5  -9   0  389.77   11.20   0
   5   9   0  379.09   11.20   0
   5  -9   0  376.82   12.60   0
   5  -9   0  391.23   12.14   0
  -5   9   0  418.32   12.06   0
  -6   9   0  100.37   10.35   0
   6   9   0   98.72    8.09   0
  -6  -9   0   98.58   10.90   0
   6  -9   0  102.22   11.04   0
   6  -9   0   91.91   14.13   0
  -7   9   0   37.14    9.52   0
   7   9   0   29.11   10.24   0
  -7  -9   0   24.58   10.07   0
   7  -9   0   26.74   10.15   0
   7  -9   0   21.20   12.83   0
   8  -9   0    5.13   13.06   0
  -8  -9   0   16.54    9.45   0
  -8   9   0   20.04   11.33   0
   8  -9   0    4.32   14.27   0
   8   9   0    4.75    9.99   0
   9   9   0    8.27   12.67   0
  -9   9   0   16.28   10.93   0
  -9  -9   0    8.95   11.19   0
 -10   9   0  -13.15   13.71   0
 -10  -9   0    1.47   14.12   0
  10   9   0   -3.98   15.64   0
   0  10   0 2432.21   18.88   0
   0 -10   0 2546.71   20.78   0
  -1 -10   0  608.43   12.68   0
   1 -10   0  653.33   13.10   0
  -1  10   0  615.74   10.40   0
   1  10   0  624.24   12.72   0
  -2  10   0  179.93    7.48   0
  -2 -10   0  202.67   10.27   0
   2  10   0  200.99   10.08   0
   2 -10   0  190.48    8.22   0
  -3 -10   0   -8.88    8.82   0
  -3  10   0   -1.74    5.72   0
   3  10   0    8.70    8.09   0
   3 -10   0    4.03    6.25   0
  -4  10   0   40.25   10.38   0
   4 -10   0   41.30    9.07   0
  -4 -10   0   44.84    8.74   0
   4  10   0   49.10   12.61   0
   5 -10   0   38.95    7.62   0
  -5 -10   0   29.23   10.61   0
   5  10   0   40.16   12.55   0
   5 -10   0   46.02   11.08   0
  -5  10   0   44.07    7.25   0
   6 -10   0  437.80   13.93   0
   6 -10   0  447.43   14.68   0
  -6 -10   0  475.12   12.82   0
  -6  10   0  425.52   11.85   0
   6  10   0  411.37   10.59   0
  -7  10   0  366.66    9.42   0
   7 -10   0  349.45   16.27   0
  -7 -10   0  367.31   12.85   0
   7 -10   0  256.90   17.24   0
   7  10   0  380.81   13.06   0
  -8  10   0   38.42   11.48   0
   8  10   0   30.40   12.94   0
   8 -10   0   21.12   15.63   0
  -8 -10   0   28.29   12.34   0
   8 -10   0   24.34   15.72   0
   9  10   0   -5.90   12.96   0
  -9 -10   0    2.84   11.98   0
  -9  10   0   -1.39    8.12   0
   0 -11   0   -0.75    6.22   0
   0  11   0   -5.54    8.12   0
  -1  11   0  466.69   11.11   0
  -1 -11   0  445.81    9.69   0
   1 -11   0  462.82    9.94   0
   1  11   0  440.49    9.72   0
  -2  11   0  827.97   12.70   0
   2  11   0  834.40   14.06   0
   2 -11   0  779.45   12.11   0
  -2 -11   0  818.92   13.30   0
   3 -11   0   22.23    8.95   0
  -3 -11   0   15.65    8.83   0
   3  11   0   31.23   10.40   0
  -3  11   0   26.01   10.29   0
  -4  11   0  137.36    7.95   0
  -4 -11   0  148.23    8.47   0
   4 -11   0  141.34   11.79   0
   4  11   0  139.85   11.27   0
   5 -11   0  145.48    8.60   0
   5  11   0  147.25   13.62   0
  -5  11   0  147.55    7.74   0
   5 -11   0  143.57    8.90   0
  -5 -11   0  139.20    8.09   0
   6 -11   0   96.83   11.19   0
   6 -11   0  101.88   10.89   0
   6  11   0   95.88   10.81   0
  -6 -11   0   87.23    7.86   0
  -6  11   0   89.23    9.92   0
   7 -11   0   37.36   10.11   0
   7  11   0   42.11    7.37   0
  -7 -11   0   35.04    9.98   0
   7 -11   0   22.93   12.83   0
  -7  11   0   30.95    6.92   0
  -8  11   0   13.83   11.58   0
   8 -11   0    4.96   15.35   0
  -8 -11   0   -0.46   12.36   0
   8  11   0   -0.29   12.56   0
   8 -11   0    2.49   15.17   0
   9  11   0    9.00   12.81   0
  -9 -11   0    7.91   12.19   0
  -9  11   0   17.03   13.68   0
   0 -12   0  851.40   13.31   0
   0  12   0  884.23   14.35   0
   1 -12   0   87.76    9.35   0
  -1 -12   0   90.84    6.94   0
   1  12   0   98.33   10.74   0
  -1  12   0  104.61   10.62   0
  -2  12   0 1705.89   15.24   0
   2  12   0 1682.30   18.83   0
   2 -12   0 1653.62   17.31   0
  -2 -12   0 1642.61   16.68   0
  -3 -12   0 1850.33   16.42   0
   3 -12   0 1844.63   17.75   0
  -3  12   0 1834.32   15.50   0
   3  12   0 1825.89   20.28   0
   4 -12   0   24.15   10.76   0
  -4  12   0   35.82    9.82   0
  -4 -12   0   24.76   10.34   0
   4  12   0   32.18    9.67   0
   5 -12   0   53.54   10.76   0
  -5 -12   0   49.42   10.13   0
   5 -12   0   38.36   10.33   0
   5  12   0   49.92   12.05   0
  -5  12   0   37.48    9.75   0
   6 -12   0    0.85    9.49   0
   6 -12   0    6.31    9.98   0
  -6  12   0    1.56    6.48   0
   6  12   0   17.26    9.82   0
  -6 -12   0    4.26    6.88   0
   7  12   0  230.80   10.84   0
  -7 -12   0  216.20    8.80   0
  -7  12   0  257.17    9.98   0
   7 -12   0  218.75   16.21   0
   7 -12   0  207.44   13.94   0
  -8 -12   0   63.73   12.56   0
   8 -12   0   54.06   13.14   0
   8 -12   0   38.37   13.35   0
   8  12   0   58.45   13.44   0
  -8  12   0   71.66   11.66   0
  -9 -12   0   30.80   10.81   0
   0 -13   0    3.78    6.06   0
   0  13   0   -4.02   10.04   0
  -1 -13   0    2.85    9.48   0
  -1  13   0   -1.67    9.90   0
   1 -13   0   10.34    7.63   0
   1  13   0    5.99    7.12   0
  -2  13   0  209.38   11.10   0
   2  13   0  226.00   11.29   0
  -2 -13   0  247.33   11.67   0
   2 -13   0  200.10    9.15   0
  -3  13   0  332.61   11.35   0
  -3 -13   0  313.39    9.47   0
   3 -13   0  308.24   12.56   0
   3  13   0  340.21   12.05   0
   4  13   0  123.20   10.65   0
  -4  13   0  115.40   10.31   0
  -4 -13   0  112.25    8.00   0
   4 -13   0  111.49   11.47   0
   5 -13   0   71.53    7.66   0
  -5 -13   0   49.82   10.36   0
   5 -13   0   63.75   11.10   0
  -5  13   0   63.77    9.57   0
   5  13   0   70.16   12.02   0
  -6 -13   0    8.55    6.83   0
  -6  13   0    1.02    8.43   0
   6  13   0   -3.51    9.93   0
   6 -13   0    0.56    9.60   0
   6 -13   0   -6.84   10.27   0
   7  13   0   42.87   12.82   0
   7 -13   0   16.83   15.92   0
  -7 -13   0   16.67   12.42   0
   7 -13   0   36.81   12.76   0
  -7  13   0   30.28    8.42   0
  -8  13   0   17.58   13.92   0
   8 -13   0    4.67   12.00   0
   8 -13   0   12.28   15.66   0
   8  13   0    4.03   12.85   0
  -8 -13   0   14.18    8.66   0
   0  14   0 1140.91   15.21   0
   0 -14   0 1090.62   15.47   0
  -1 -14   0  539.29   13.18   0
   1  14   0  551.44   12.84   0
   1 -14   0  565.38   13.00   0
  -1  14   0  564.63   12.34   0
   2  14   0  247.98   11.28   0
  -2  14   0  248.27   10.86   0
   2 -14   0  224.32   11.80   0
  -2 -14   0  276.37   11.56   0
  -3 -14   0  114.88    8.11   0
   3  14   0  136.29   10.40   0
   3 -14   0  128.52   10.98   0
  -3  14   0  116.27    7.51   0
  -4  14   0  115.49    7.71   0
   4 -14   0  142.90   11.22   0
  -4 -14   0  120.47    8.11   0
   4  14   0  133.57   10.62   0
   5 -14   0   86.29   11.10   0
   5  14   0   68.48   10.32   0
  -5 -14   0   71.04   10.27   0
  -5  14   0   80.85    7.23   0
   5 -14   0   88.08   10.14   0
  -6  14   0   59.28   11.90   0
  -6 -14   0   63.39   12.60   0
   6  14   0   71.18    9.47   0
   6 -14   0   66.60   12.90   0
   6 -14   0   71.42   13.20   0
   7 -14   0   51.59   13.15   0
   7 -14   0   59.62   12.90   0
  -7 -14   0   52.07   12.63   0
  -7  14   0   42.99    8.70   0
   7  14   0   54.33   13.13   0
   8 -14   0    9.53   18.74   0
  -8  14   0    1.20   10.29   0
   8 -14   0    4.23   17.90   0
  -8 -14   0    3.10   14.89   0
   0  15   0   -3.67    6.58   0
   0 -15   0   -2.16    7.18   0
   1 -15   0  133.15    8.41   0
  -1  15   0  127.81    7.58   0
   1  15   0  144.38   10.40   0
  -1 -15   0  146.29    8.18   0
   2  15   0   -1.17    6.74   0
  -2 -15   0    3.40   10.04   0
  -2  15   0   -4.44    6.66   0
   2 -15   0   -1.30    7.35   0
   3 -15   0   96.80    8.15   0
  -3 -15   0   89.92    7.77   0
   3  15   0   99.60   10.16   0
  -3  15   0   82.86    9.93   0
   4  15   0  104.47   10.35   0
   4 -15   0  113.62   11.00   0
  -4  15   0  115.71   10.10   0
  -4 -15   0  115.01    7.76   0
   5  15   0    8.95   14.24   0
  -5  15   0    4.56   11.75   0
  -5 -15   0   11.29    8.63   0
   5 -15   0    9.01   12.32   0
   5 -15   0   17.38   12.68   0
  -6  15   0    5.24   11.91   0
   6  15   0   16.80   12.77   0
   6 -15   0   17.62    8.96   0
   6 -15   0   32.48    9.22   0
  -6 -15   0   30.09   12.28   0
   7  15   0    9.91   12.81   0
  -7 -15   0    4.27    8.64   0
  -7  15   0   11.37    9.81   0
   7 -15   0   -1.07   12.66   0
   7 -15   0   -9.58   12.79   0
   0  16   0  474.81   12.07   0
   0 -16   0  443.07   12.76   0
  -1  16   0  210.57   10.82   0
  -1 -16   0  210.99   11.29   0
   1  16   0  238.68   10.81   0
   1 -16   0  197.01   11.44   0
   2 -16   0  723.59   14.28   0
   2  16   0  721.72   13.99   0
  -2  16   0  774.70   13.17   0
  -2 -16   0  711.24   11.40   0
  -3  16   0  175.83    9.40   0
   3 -16   0  149.76   11.52   0
  -3 -16   0  163.24    8.50   0
   3  16   0  195.92   12.97   0
  -4 -16   0   32.74   11.96   0
   4  16   0   19.38   14.18   0
  -4  16   0   15.86   11.78   0
   4 -16   0   26.78    9.23   0
   5 -16   0    4.13    8.84   0
   5 -16   0   -6.56   12.75   0
   5  16   0   -9.82   14.28   0
  -5 -16   0    1.06   12.11   0
  -5  16   0   -5.96    8.03   0
  -6  16   0   34.71    8.74   0
   6 -16   0   48.12   13.42   0
   6 -16   0   33.12    9.37   0
  -6 -16   0   16.07   12.86   0
   6  16   0   27.99   12.94   0
   0  17   0    1.80   11.74   0
   0 -17   0   11.73    9.88   0
   1  17   0  152.77    9.37   0
  -1  17   0  176.85   12.54   0
  -1 -17   0  133.94   10.83   0
   1 -17   0  126.38   11.00   0
  -2 -17   0    9.61   11.41   0
   2 -17   0   67.06   11.61   0
   2  17   0   42.86   11.98   0
  -2  17   0   52.51    8.48   0
  -3 -17   0  -12.61    8.98   0
   3  17   0   -0.24   11.89   0
  -3  17   0    2.39   11.73   0
   3 -17   0   17.56    9.09   0
   4 -17   0   17.40   12.95   0
  -4  17   0   24.19   11.61   0
   4  17   0    7.03   11.92   0
  -4 -17   0    6.65   12.56   0
  -5 -17   0   12.59   12.33   0
   5 -17   0   -4.11   12.88   0
   5  17   0    3.78   14.21   0
   5 -17   0  -15.55   12.63   0
  -5  17   0  -12.54   11.61   0
  -6 -17   0   20.03   10.52   0
   0  18   0   44.41    8.43   0
   0 -18   0   19.87    9.13   0
   1  18   0   73.53   11.99   0
  -1  18   0   56.11    8.75   0
   1 -18   0   53.48    9.54   0
  -1 -18   0   46.63    9.37   0
  -2  18   0  171.33   12.71   0
  -2 -18   0  163.34   13.40   0
   2 -18   0  152.13   10.10   0
   2  18   0  155.23   12.97   0
  -3 -18   0  227.30   13.86   0
   3  18   0  249.71   13.51   0
  -3  18   0  237.47   13.27   0
   3 -18   0  237.51   14.24   0
  -4 -18   0  219.77   14.33   0
   4  18   0  251.54   16.35   0
   4 -18   0  224.78   11.35   0
  -4  18   0  253.38   15.84   0
   5 -18   0   64.55   11.51   0
   5  18   0   54.18   14.60   0
  -5  18   0   82.75   14.23   0
   0 -19   0   11.43   12.51   0
   0  19   0    2.32   11.70   0
  -1 -19   0   17.65   12.62   0
   1 -19   0   24.99   12.79   0
   1  19   0   25.89   12.05   0
  -1  19   0   27.96   11.70   0
  -2  19   0  123.47   13.57   0
   2  19   0   91.77   13.76   0
   2 -19   0   76.99   13.49   0
  -2 -19   0   84.25    9.74   0
   3  19   0   18.71   14.07   0
  -3  19   0   30.46   10.22   0
  -3 -19   0    7.21   12.59   0
   3 -19   0    4.92   14.35   0
   0  20   0  174.68   15.13   0
   0 -20   0  124.32   16.34   0
  -1 -20   0  135.82   12.24   0
  -1  20   0  190.16   12.19   0
   1 -20   0  149.14   12.23   0
   1  20   0  136.74   11.57   0
 -10   0   1    2.17   17.35   0
  -9   0   1    1.04    9.42   0
  -8   0   1    0.11   12.82   0
  -7   0   1    6.84   11.87   0
  -6   0   1    1.83    7.98   0
  -5   0   1    0.94   10.51   0
  -4   0   1    1.81    8.78   0
  -3   0   1   -0.71   11.86   0
  -2   0   1    0.40   12.01   0
   2   0  -1    4.43   10.44   0
  -1   0   1   -1.10   12.49   0
   1   0  -1   -0.58   10.57   0
  -1   0  -1    5.66   13.92   0
   1   0   1    2.83    8.55   0
  -2   0  -1   -1.71   12.52   0
   2   0   1   -3.35   11.46   0
   3   0   1   -2.39   10.50   0
   3   0   1   -2.22    9.43   0
  -3   0  -1    2.43   10.01   0
  -4   0  -1   -1.22   11.37   0
   4   0   1    2.14   11.68   0
   4   0   1    0.00   10.76   0
   5   0   1    0.11   10.17   0
  -5   0  -1   -1.68   10.76   0
   5   0   1   -0.10    9.61   0
  -6   0  -1    1.57    7.96   0
   6   0   1    2.26    9.05   0
   6   0   1   -0.46    9.60   0
   7   0   1    1.45   10.70   0
   7   0   1    0.39   10.66   0
  -7   0  -1   -2.14   11.77   0
  -8   0  -1    1.97    9.13   0
  -9   0  -1    3.33    9.73   0
 -10   0  -1   -3.57   14.48   0
 -11   1   1   20.34   20.45   0
 -10   1   1   44.70   14.81   0
  -9   1   1  251.10   13.11   0
  -8   1   1  326.31   12.72   0
  -8  -1   1  325.71   19.43   0
  -7  -1   1  111.83   15.30   0
  -7   1   1  118.72   12.96   0
  -6  -1   1  297.39   16.17   0
   6   1  -1  294.11   22.95   0
  -6   1   1  313.39   11.60   0
  -5   1   1 1486.47   21.08   0
  -5  -1   1 1551.27   29.98   0
   5   1  -1 1460.96   33.68   0
  -4  -1   1 1234.24   28.82   0
   4   1  -1 1249.03   30.43   0
  -4   1   1 1243.50   20.57   0
   3  -1  -1   13.06    8.61   0
   3   1  -1    9.92   10.07   0
  -3  -1   1   10.54   13.60   0
  -3   1   1    9.50    9.97   0
  -1   1   1 4256.62   47.43   0
  -1   1  -1   10.99    8.72   0
   1   1   1   10.31   12.18   0
  -1   1  -1    9.70   13.80   0
   1  -1   1    8.28    8.96   0
   1  -1   1    9.09   13.65   0
  -1  -1  -1   10.74    9.87   0
   2  -1   1  866.23   25.23   0
   2   1   1  861.08   22.75   0
  -2   1  -1  924.84   25.64   0
   2  -1   1  830.66   24.91   0
  -2   1  -1  849.86   25.16   0
  -2  -1  -1  852.57   23.06   0
   3   1   1  162.16   14.06   0
   3  -1   1  148.81   12.95   0
   3  -1   1  155.09   13.62   0
  -3   1  -1  155.44   15.41   0
  -3  -1  -1  154.65   12.82   0
  -4   1  -1  314.81   17.12   0
   4  -1   1  307.27   17.14   0
  -4  -1  -1  306.33   14.18   0
   4   1   1  299.96   13.75   0
   4  -1   1  295.54   16.37   0
   5  -1   1  125.99   12.40   0
   5   1   1  127.20   10.97   0
  -5   1  -1  132.50   13.73   0
  -5  -1  -1  134.80   12.97   0
   5  -1   1  126.51   12.82   0
   6  -1   1   55.95   11.44   0
   6   1   1   58.19    9.50   0
   6  -1   1   54.69   12.06   0
   6   1   1   57.35   11.83   0
  -6   1  -1   58.92    8.81   0
  -6  -1  -1   50.45    8.96   0
  -7  -1  -1  139.58   13.43   0
   7   1   1  124.06   12.59   0
  -7   1  -1  136.49   11.16   0
   7   1   1  123.87   12.30   0
   8   1   1  297.96   22.41   0
   8   1   1  288.25   21.16   0
  -8  -1  -1  304.98   15.05   0
  -8   1  -1  314.60   14.16   0
  -9  -1  -1  695.34   22.77   0
  -9   1  -1  673.26   16.64   0
 -10   1  -1  230.07   15.46   0
 -11   1  -1   24.47   18.24   0
 -11   2   1   -3.07   18.15   0
 -10   2   1    0.39   10.19   0
  -9   2   1    1.88    8.62   0
  -8   2   1   -4.90   11.07   0
   7   2  -1   26.09   10.44   0
  -7  -2   1   26.28   12.31   0
  -7   2   1   28.30   10.13   0
  -7  -2   1   28.94   12.14   0
  -6   2   1  130.12    9.60   0
   6   2  -1  131.98   12.63   0
  -6  -2   1  134.96   13.27   0
   5   2  -1   21.69    8.92   0
  -5  -2   1   19.66   11.57   0
  -5   2   1   20.72    8.91   0
  -4  -2   1 1392.25   25.28   0
   4   2  -1 1354.61   26.02   0
  -4   2   1 1344.19   19.64   0
  -3   2   1 1222.68   20.14   0
  -3  -2   1 1213.40   24.98   0
   3   2  -1 1230.45   24.42   0
   3  -2  -1 1209.31   18.55   0
  -2   2   1 5119.40   40.54   0
   2  -2  -1 5106.61   40.21   0
  -2  -2   1 5113.27   48.40   0
   2   2  -1 5112.89   48.35   0
  -1   2   1  192.92   14.50   0
   1  -2  -1  193.25   13.37   0
  -1  -2   1  184.74   15.94   0
   1   2  -1  199.37   14.97   0
   0  -2  -1  764.66   21.41   0
   0   2  -1  759.91   22.23   0
   0   2   1  757.72   22.46   0
   0  -2   1  750.49   20.99   0
  -1   2  -1   55.48   10.54   0
  -1  -2  -1   52.64   12.07   0
   1   2   1   57.78   13.11   0
  -1   2  -1   52.52   12.83   0
   1  -2   1   59.55   10.40   0
   1  -2   1   60.44   12.62   0
  -2   2  -1 3881.06   44.26   0
   2  -2   1 3835.35   44.15   0
   2  -2   1 3880.45   44.27   0
  -2  -2  -1 3883.42   39.00   0
  -2   2  -1 3884.40   44.75   0
   2   2   1 3930.53   38.80   0
   3   2   1 1901.96   26.59   0
  -3  -2  -1 1942.15   26.75   0
  -3   2  -1 1908.34   31.48   0
  -3   2  -1 1978.14   32.28   0
   3  -2   1 1866.50   32.65   0
   3  -2   1 1847.26   31.17   0
   4  -2   1  316.98   15.24   0
   4  -2   1  313.23   17.05   0
  -4  -2  -1  312.59   15.39   0
  -4   2  -1  316.60   15.51   0
   4   2   1  328.78   13.43   0
  -5  -2  -1   79.12   10.18   0
   5  -2   1   65.43   11.76   0
   5   2   1   70.80   11.49   0
   5  -2   1   65.04   11.20   0
   6  -2   1   74.64   11.96   0
   6   2   1   74.16   10.07   0
   6  -2   1   74.44   12.63   0
  -6  -2  -1   81.33   12.69   0
  -6   2  -1   76.38    8.89   0
   7   2   1  100.75   12.12   0
  -7   2  -1  101.07   12.70   0
  -7  -2  -1   95.95   15.01   0
   7   2   1   95.97   11.57   0
  -8   2  -1   45.15    9.63   0
   8   2   1   44.34   14.50   0
   8   2   1   45.41   12.96   0
  -8  -2  -1   45.74   15.21   0
  -9   2  -1   10.99    8.83   0
 -10   2  -1   -5.98   12.53   0
 -11   2  -1    1.35   15.72   0
 -11   3   1  147.10   17.03   0
 -10   3   1   34.89   12.74   0
  -9   3   1  105.11   11.92   0
  -8  -3   1    1.61   13.45   0
   8   3  -1    0.60   12.90   0
  -8   3   1    6.09   11.20   0
  -8  -3   1    1.97   12.91   0
  -7  -3   1   14.04   10.20   0
   7   3  -1   10.86    8.61   0
  -7   3   1   11.44    9.89   0
  -6   3   1 1234.08   16.73   0
   6   3  -1 1215.37   22.27   0
  -6  -3   1 1278.49   23.18   0
  -5  -3   1 5362.56   41.24   0
  -5   3   1 5066.62   31.68   0
   5   3  -1 5292.45   42.12   0
   4  -3  -1 2154.96   49.87   0
  -4  -3   1 2280.06   28.00   0
   4  -3  -1 2241.98   49.61   0
   4   3  -1 2241.10   27.97   0
  -4   3   1 2188.66   22.56   0
   3  -3  -1   -1.08    9.99   0
  -3   3   1   -3.42    9.53   0
  -3  -3   1    3.05    7.29   0
   3   3  -1    3.95    9.30   0
  -2   3   1 2563.54   27.00   0
   2   3  -1 2751.89   30.99   0
  -2  -3   1 2676.38   31.00   0
   2  -3  -1 2541.69   26.57   0
   1  -3  -1 6374.27   43.53   0
  -1  -3   1 6334.13   47.53   0
  -1   3   1 6180.57   43.73   0
   1   3  -1 6171.33   46.00   0
   0   3   1   28.06   12.04   0
   0   3  -1   30.50   12.05   0
   0  -3  -1   34.10   11.03   0
   0  -3   1   30.96   13.07   0
  -1  -3  -1  301.41   15.74   0
   1  -3   1  310.93   16.43   0
   1   3   1  297.12   16.39   0
  -1   3  -1  316.19   13.39   0
   2  -3   1  163.15   13.74   0
   2  -3   1  170.87   12.92   0
   2   3   1  183.76   12.55   0
  -2   3  -1  171.06   13.44   0
  -2  -3  -1  179.59   15.41   0
   3  -3   1  126.38   12.26   0
  -3  -3  -1  129.62   15.45   0
   3   3   1  134.68   11.17   0
   3  -3   1  119.71   11.76   0
  -3   3  -1  129.86   12.10   0
  -4  -3  -1   53.67   13.53   0
   4   3   1   50.89    9.84   0
   4  -3   1   48.78   10.51   0
   4  -3   1   62.83   10.27   0
  -4   3  -1   58.14   10.52   0
  -5   3  -1 1859.22   20.00   0
   5  -3   1 1725.28   30.89   0
   5   3   1 1799.68   23.65   0
  -5  -3  -1 1846.32   38.35   0
   5  -3   1 1767.86   31.36   0
   6  -3   1  747.95   24.50   0
   6  -3   1  769.72   26.00   0
   6   3   1  783.50   17.19   0
  -6  -3  -1  806.67   30.08   0
  -6  -3  -1  769.89   30.22   0
  -6   3  -1  790.03   14.05   0
  -7   3  -1  124.62   12.63   0
  -7  -3  -1  122.53   13.28   0
   7   3   1  125.67   14.07   0
   8   3   1  230.52   15.97   0
   8   3   1  209.49   13.44   0
  -8   3  -1  206.80   11.14   0
  -8  -3  -1  217.49   13.04   0
  -9  -3  -1  152.24   15.28   0
   9   3   1  137.67   16.44   0
   9   3   1  144.61   16.33   0
  -9   3  -1  132.56   12.20   0
 -10   3  -1  129.84   11.69   0
 -11   4   1    2.88   12.93   0
 -10   4   1   33.54   12.79   0
   9   4  -1   62.48   14.71   0
  -9   4   1   62.87    9.61   0
  -9  -4   1   59.17   13.47   0
  -9  -4   1   64.62   13.49   0
  -8  -4   1   20.76   11.89   0
   8   4  -1   30.67   12.80   0
  -8   4   1   23.25   11.60   0
  -8  -4   1   24.80   12.31   0
  -7   4   1  394.76   10.25   0
  -7  -4   1  417.48   16.28   0
   7   4  -1  411.72   17.18   0
   6   4  -1   14.54    8.68   0
  -6  -4   1   19.74   10.53   0
  -6   4   1    9.45    8.21   0
  -5   4   1  424.13   10.20   0
   5  -4  -1  415.21   23.94   0
   5  -4  -1  419.49   23.71   0
  -5  -4   1  445.54   13.74   0
   5   4  -1  434.47   13.79   0
   4   4  -1  112.10   10.44   0
  -4   4   1  126.04    9.99   0
  -4  -4   1  123.65   10.89   0
   4  -4  -1  108.15   13.21   0
  -3  -4   1   15.88   10.44   0
   3  -4  -1   17.27   10.53   0
   3   4  -1   17.10   15.11   0
  -3   4   1   19.23    9.66   0
  -2   4   1    9.59    9.98   0
   2   4  -1    6.06    9.94   0
  -2  -4   1    3.84   10.84   0
   2  -4  -1    6.71    6.88   0
   1  -4  -1 9453.38   46.79   0
   1   4  -1 9999.99   51.89   0
   0  -4   1  595.43   15.53   0
   0  -4  -1  593.27   14.66   0
   0   4   1  610.42   17.17   0
   0   4  -1  624.19   17.27   0
  -1   4  -1  146.24   12.65   0
   1  -4   1  150.16   13.20   0
  -1  -4  -1  149.50   12.25   0
   1   4   1  159.36   12.59   0
   2   4   1 1242.41   24.14   0
   2  -4   1 1225.36   21.94   0
  -2   4  -1 1211.84   20.23   0
  -2  -4  -1 1265.19   24.87   0
   2  -4   1 1264.08   21.45   0
   3   4   1   12.12    9.39   0
  -3  -4  -1    4.98   10.87   0
   3  -4   1    5.08    9.97   0
  -3   4  -1    3.87    9.63   0
   3  -4   1    6.36    9.22   0
  -4   4  -1  144.75   13.19   0
   4  -4   1  135.29   11.46   0
  -4  -4  -1  144.05   15.40   0
   4   4   1  143.40   10.52   0
   4  -4   1  129.11   11.20   0
  -5   4  -1  122.09    9.35   0
   5   4   1  120.05   10.05   0
   5  -4   1  118.72   13.02   0
  -5  -4  -1  123.25   22.63   0
   5  -4   1  118.85   12.36   0
   6  -4   1   63.29   12.64   0
   6  -4   1   59.26   10.89   0
   6   4   1   60.10    9.42   0
  -6   4  -1   59.57    8.51   0
  -6  -4  -1   68.78    9.53   0
  -7  -4  -1  335.56   13.57   0
   7   4   1  312.13   13.70   0
  -7   4  -1  332.72   12.03   0
   8   4   1  208.24   12.75   0
  -8  -4  -1  225.79   12.59   0
  -8   4  -1  221.21   11.07   0
  -9   4  -1   71.61   11.61   0
   9   4   1   49.81   13.31   0
  -9  -4  -1   57.03   11.49   0
   9   4   1   55.36   13.58   0
 -10  -4  -1   81.19   18.09   0
 -10   4  -1   92.98   13.46   0
 -10  -4  -1   81.64   21.27   0
  10   4   1   76.67   20.53   0
  10   4   1   82.70   20.75   0
  10   5  -1    0.74   22.07   0
 -10   5   1    8.48   10.95   0
 -10  -5   1    1.21   21.22   0
  10   5  -1   -0.40   20.28   0
 -10  -5   1   -0.84   19.38   0
  -9  -5   1   84.21   10.06   0
   9   5  -1   85.15   13.68   0
  -9  -5   1   76.72   11.83   0
  -9   5   1   90.37   14.05   0
   8   5  -1  471.98   15.96   0
  -8  -5   1  535.62   15.45   0
  -8   5   1  516.99   12.80   0
  -7  -5   1  784.07   18.96   0
  -7   5   1  720.72   12.04   0
   7   5  -1  735.83   17.18   0
  -6  -5   1   69.13    9.12   0
   6   5  -1   63.42    9.25   0
  -6   5   1   71.71    6.39   0
   5  -5  -1  183.68   13.65   0
   5   5  -1  184.13   10.78   0
  -5  -5   1  178.73   10.75   0
   5  -5  -1  176.83   13.63   0
  -5   5   1  174.39    9.90   0
  -4   5   1  176.61    8.17   0
  -4  -5   1  194.05    9.04   0
   4  -5  -1  189.60   12.42   0
   4   5  -1  194.24   10.84   0
   3  -5  -1 4380.16   38.28   0
  -3  -5   1 4521.21   32.27   0
  -3   5   1 4389.08   28.31   0
   3   5  -1 4526.97   51.23   0
  -2  -5   1 3096.13   27.59   0
   2  -5  -1 2955.64   23.46   0
  -2   5   1 2912.98   23.65   0
   2   5  -1 3015.12   34.15   0
  -1  -5   1 4933.66   34.18   0
  -1   5   1 4883.73   32.82   0
   1  -5  -1 4974.89   32.42   0
   1   5  -1 4800.88   34.29   0
   0   5  -1   95.38   11.43   0
   0  -5   1  104.85   11.98   0
   0   5   1   95.11   11.16   0
   0  -5  -1   99.47    8.15   0
   1  -5   1    5.95   10.56   0
  -1  -5  -1    2.15    9.09   0
  -1   5  -1    1.52    9.98   0
   1   5   1    0.17    6.78   0
   2  -5   1 1351.46   20.98   0
  -2  -5  -1 1361.84   22.32   0
  -2   5  -1 1396.06   20.73   0
   2   5   1 1340.64   23.57   0
  -3  -5  -1 3659.94   39.53   0
   3   5   1 3444.81   39.16   0
   3  -5   1 3530.54   31.79   0
  -3   5  -1 3446.80   30.37   0
   3  -5   1 3532.65   32.26   0
   4  -5   1 1003.16   19.14   0
   4   5   1  994.72   15.31   0
  -4  -5  -1 1011.07   27.03   0
  -4   5  -1 1058.43   15.34   0
   4  -5   1  984.58   19.38   0
  -5  -5  -1   11.11    8.88   0
  -5   5  -1   14.09    8.42   0
   5  -5   1    7.70    8.56   0
   5  -5   1   11.62    9.04   0
   5   5   1    9.83    8.57   0
  -6   5  -1   38.66   10.40   0
  -6  -5  -1   24.18    8.81   0
   6  -5   1   22.18   10.32   0
   6  -5   1   27.16   11.13   0
   6   5   1   25.54    8.69   0
   7  -5   1  458.78   23.46   0
   7  -5   1  470.36   23.07   0
  -7  -5  -1  491.48   14.60   0
  -7   5  -1  522.50   12.80   0
   7   5   1  483.13   14.80   0
   8   5   1  352.04   13.83   0
  -8  -5  -1  359.43   15.38   0
  -8   5  -1  335.90   11.57   0
  -9  -5  -1  536.86   15.57   0
  -9   5  -1  565.29   14.89   0
   9   5   1  491.53   16.20   0
 -10  -5  -1   60.35   14.95   0
  10   5   1   49.11   16.75   0
  10   5   1   52.33   19.40   0
 -10   5  -1   57.58   11.61   0
 -10  -6   1   10.74   16.31   0
  10   6  -1    7.76   18.48   0
 -10   6   1   -0.53   11.55   0
 -10  -6   1   11.60   14.21   0
   9   6  -1   68.69   11.15   0
  -9   6   1   72.30   11.74   0
  -9  -6   1   70.98   11.36   0
  -9  -6   1   74.05    9.93   0
  -8  -6   1   66.91   10.48   0
   8   6  -1   63.87   10.64   0
  -8   6   1   67.43    9.46   0
  -7   6   1   -0.27    9.50   0
   7   6  -1    1.99   10.18   0
  -7  -6   1   14.97    9.94   0
   6  -6  -1  192.10   14.10   0
   6   6  -1  200.57    8.72   0
  -6   6   1  225.98   11.28   0
  -6  -6   1  198.30   10.35   0
   6  -6  -1  176.41   13.79   0
   5  -6  -1   26.40   11.33   0
  -5  -6   1   19.19    6.54   0
   5  -6  -1   26.68   10.72   0
   5   6  -1   27.78    8.82   0
  -5   6   1   23.92    8.47   0
  -4  -6   1  232.70   11.03   0
   4  -6  -1  231.57   13.90   0
  -4   6   1  219.01    8.27   0
   4   6  -1  222.14   19.36   0
  -3   6   1  581.91   13.09   0
   3  -6  -1  571.15   15.45   0
   3   6  -1  566.78   18.48   0
  -3  -6   1  573.12   12.09   0
  -2  -6   1  436.63   11.31   0
   2   6  -1  453.90   14.48   0
   2  -6  -1  439.73   10.51   0
  -2   6   1  452.64   10.64   0
  -1  -6   1  584.84   12.61   0
   1  -6  -1  622.28   13.65   0
  -1   6   1  601.16   12.15   0
   1   6  -1  583.68   14.97   0
   0   6  -1  311.69   12.31   0
   0   6   1  307.41   12.25   0
   0  -6   1  300.45   12.78   0
   0  -6  -1  315.54    9.86   0
  -1  -6  -1 1904.45   22.11   0
  -1   6  -1 1848.49   21.56   0
   1   6   1 1833.42   22.15   0
   1  -6   1 1870.87   21.83   0
   2  -6   1 3747.88   28.78   0
  -2  -6  -1 3823.09   32.52   0
  -2   6  -1 3828.04   29.99   0
   2   6   1 3860.53   33.11   0
  -3   6  -1  140.39   10.07   0
   3   6   1  136.76   12.75   0
   3  -6   1  136.46    8.28   0
   3  -6   1  140.24   11.04   0
  -3  -6  -1  143.13   12.35   0
  -4   6  -1  512.55   11.77   0
   4  -6   1  500.15   14.30   0
   4  -6   1  484.42   13.84   0
   4   6   1  501.73   11.27   0
  -4  -6  -1  534.12   18.39   0
  -5   6  -1   -3.77    8.32   0
   5   6   1   -2.03    8.47   0
   5  -6   1    4.44    8.17   0
   5  -6   1    1.24    8.95   0
  -5  -6  -1    1.88    8.67   0
  -6  -6  -1   11.96    8.63   0
   6   6   1   14.43    8.53   0
  -6   6  -1    6.53   10.34   0
   6  -6   1   12.92    8.69   0
   6  -6   1   17.03    9.06   0
   7  -6   1  294.23   17.10   0
  -7  -6  -1  331.19   12.78   0
  -7   6  -1  316.12   11.41   0
   7   6   1  314.63   12.92   0
   7  -6   1  307.23   18.89   0
  -8   6  -1   -5.12    9.07   0
   8   6   1    5.06    9.78   0
  -8  -6  -1    6.06    9.62   0
  -9   6  -1   52.03   11.79   0
   9   6   1   56.84   13.03   0
  -9  -6  -1   49.95   10.57   0
 -10   6  -1   69.21   11.94   0
  10   6   1   69.10   16.68   0
 -10  -6  -1   72.46   15.24   0
  10   6   1   83.70   17.43   0
 -10  -7   1  184.07   17.15   0
  10   7  -1  170.56   18.32   0
 -10   7   1  222.80   12.92   0
 -10  -7   1  198.80   16.92   0
  -9   7   1    3.92   11.18   0
   9   7  -1   -6.05   12.57   0
  -9  -7   1    4.44   10.89   0
  -8   7   1   13.06    8.99   0
   8   7  -1    6.18    9.96   0
  -8  -7   1   12.07    9.40   0
  -7   7   1   31.41    9.55   0
   7  -7  -1   20.97   14.95   0
   7  -7  -1   19.51   15.05   0
  -7  -7   1   24.96   10.03   0
   7   7  -1   30.16   10.32   0
   6   7  -1  711.29   14.34   0
  -6   7   1  768.38   14.13   0
   6  -7  -1  685.77   19.79   0
   6  -7  -1  687.94   19.57   0
  -6  -7   1  744.62   14.13   0
  -5  -7   1  957.01   13.88   0
  -5   7   1  948.44   13.83   0
   5  -7  -1  914.50   18.77   0
   5  -7  -1  964.15   18.73   0
   5   7  -1  975.65   15.69   0
  -4   7   1  434.07   11.31   0
   4  -7  -1  401.54   13.61   0
   4   7  -1  407.26   18.66   0
  -4  -7   1  417.80   12.15   0
   3   7  -1  515.93   16.59   0
   3  -7  -1  528.76   14.50   0
  -3  -7   1  541.30   11.38   0
  -3   7   1  519.80   10.37   0
  -2  -7   1  765.18   13.08   0
  -2   7   1  802.72   14.01   0
   2  -7  -1  784.72   16.11   0
   2   7  -1  767.79   16.22   0
   1  -7  -1 5872.38   31.16   0
   1   7  -1 5890.46   35.21   0
  -1   7   1 5654.69   31.11   0
  -1  -7   1 6041.54   33.06   0
   0   7  -1 2378.93   22.07   0
   0   7   1 2266.87   20.62   0
   0  -7   1 2328.03   22.39   0
   0  -7  -1 2341.45   21.66   0
   1   7   1 1650.52   18.86   0
   1  -7   1 1650.38   18.42   0
  -1   7  -1 1706.34   18.58   0
  -1  -7  -1 1762.52   20.28   0
  -2  -7  -1 1464.61   20.18   0
   2   7   1 1478.92   20.46   0
  -2   7  -1 1534.29   17.49   0
   2  -7   1 1438.22   18.06   0
  -3   7  -1  109.04    9.45   0
   3  -7   1   89.92   10.18   0
  -3  -7  -1  102.95    9.65   0
   3   7   1  102.95   11.57   0
   4  -7   1  277.79   11.92   0
   4  -7   1  283.35   11.33   0
   4   7   1  282.45   10.93   0
  -4  -7  -1  264.06    8.80   0
  -4   7  -1  283.72   10.20   0
   5  -7   1  112.58   10.34   0
  -5  -7  -1  109.78    9.49   0
  -5   7  -1  109.83    6.74   0
   5  -7   1  109.62    9.73   0
   5   7   1  108.16    7.30   0
  -6   7  -1 1083.33   15.36   0
   6   7   1 1047.69   16.76   0
   6  -7   1  959.89   19.58   0
  -6  -7  -1 1037.76   15.77   0
   6  -7   1  966.91   18.97   0
  -7  -7  -1   35.89   10.19   0
   7  -7   1   26.00   13.32   0
   7   7   1   31.38   10.37   0
   7  -7   1   19.97   12.73   0
  -7   7  -1   20.04    9.73   0
  -8  -7  -1  138.03   11.23   0
   8   7   1  147.96   11.35   0
  -8   7  -1  126.10   10.12   0
   9   7   1   18.30   12.62   0
  -9   7  -1   36.26   11.27   0
  -9  -7  -1   17.16   11.25   0
  10   7   1   32.25   13.27   0
 -10  -7  -1   26.41   14.80   0
 -10   7  -1   39.20   13.85   0
 -10  -8   1   27.05   11.97   0
 -10  -8   1   24.12   11.83   0
  10   8  -1   22.96   13.25   0
 -10   8   1   32.31   14.13   0
  -9  -8   1   13.20   10.86   0
  -9   8   1    0.01   11.21   0
   9   8  -1   -7.50   12.66   0
  -8   8   1   22.35    9.35   0
   8   8  -1   17.83   10.50   0
  -8  -8   1   31.00    9.65   0
  -7   8   1   34.32    9.55   0
   7   8  -1   54.11   10.25   0
  -7  -8   1   27.53   10.23   0
   7  -8  -1   37.13   14.29   0
   7  -8  -1   37.83   14.22   0
   6   8  -1   48.80   10.76   0
  -6   8   1   50.09    7.33   0
   6  -8  -1   46.30   13.11   0
  -6  -8   1   44.72   10.71   0
   6  -8  -1   50.00   13.58   0
  -5   8   1  239.02    7.81   0
   5   8  -1  237.65    8.39   0
  -5  -8   1  239.39    8.34   0
   5  -8  -1  237.28   11.63   0
  -4   8   1  364.65    8.78   0
   4   8  -1  359.40   15.52   0
  -4  -8   1  360.88    9.79   0
   4  -8  -1  372.18   12.66   0
   3  -8  -1  381.86   12.87   0
   3   8  -1  401.12   14.45   0
  -3   8   1  436.46   11.17   0
  -3  -8   1  409.86   10.06   0
   2  -8  -1   85.32   10.34   0
  -2   8   1   84.79    7.01   0
  -2  -8   1   95.07   10.02   0
   2   8  -1   86.51    9.61   0
   1   8  -1 1622.77   19.21   0
  -1   8   1 1725.61   17.91   0
   1  -8  -1 1651.93   17.64   0
  -1  -8   1 1690.56   17.23   0
   0   8  -1   -4.82    9.02   0
   0   8   1    0.62    6.35   0
   0  -8   1   -0.94    6.87   0
   0  -8  -1    0.66    6.13   0
  -1  -8  -1   34.75    6.42   0
   1  -8   1   35.29    7.04   0
   1   8   1   31.87    9.01   0
  -1   8  -1   28.35    6.54   0
  -2  -8  -1   13.71    8.44   0
   2   8   1    9.03    8.67   0
   2  -8   1   13.20    9.59   0
  -2   8  -1   16.26    6.34   0
   3   8   1   11.87    8.55   0
  -3  -8  -1   11.80    6.41   0
  -3   8  -1    8.55    8.62   0
   3  -8   1    7.14    9.26   0
  -4  -8  -1   36.29    8.90   0
   4  -8   1   30.14    9.28   0
  -4   8  -1   29.37    8.61   0
   4  -8   1   34.03    6.39   0
   4   8   1   31.29   10.59   0
   5  -8   1  281.67   11.92   0
  -5  -8  -1  276.40   10.58   0
   5   8   1  292.11    8.79   0
  -5   8  -1  288.63   11.76   0
   5  -8   1  263.63   11.27   0
  -6  -8  -1   -0.17    7.23   0
  -6   8  -1   -2.95    7.08   0
   6  -8   1    2.11   10.96   0
   6   8   1    4.70    7.19   0
   6  -8   1    4.67   10.24   0
   7   8   1  158.27   11.21   0
  -7   8  -1  155.55   10.26   0
   7  -8   1  146.45   12.38   0
  -7  -8  -1  167.91   11.06   0
   7  -8   1  156.16   14.10   0
   8   8   1   15.26   10.38   0
   8  -8   1   27.77   13.49   0
  -8  -8  -1   31.10    9.94   0
   8  -8   1   29.00   13.65   0
  -8   8  -1   22.81    9.27   0
  -9  -8  -1   88.28   11.97   0
   9   8   1   62.38   13.44   0
  -9   8  -1   85.66   11.79   0
 -10   8  -1   29.67   13.87   0
  10   8   1   33.61   14.68   0
 -10  -8  -1   31.03   13.38   0
 -10  -9   1    3.33   14.05   0
 -10  -9   1    9.35   14.05   0
  10   9  -1   17.50   15.45   0
 -10   9   1   22.74   13.58   0
  -9  -9   1   -2.11   11.19   0
   9   9  -1   -5.13   12.75   0
  -9   9   1   10.90   11.25   0
   8   9  -1  352.63   13.45   0
  -8  -9   1  369.44   12.85   0
  -8   9   1  349.56   13.50   0
   7  -9  -1  212.82   15.32   0
   7   9  -1  226.37   11.94   0
  -7  -9   1  246.76   11.70   0
  -7   9   1  234.78   10.95   0
   7  -9  -1  228.43   15.38   0
   6  -9  -1   61.86   12.88   0
   6   9  -1   60.36    7.75   0
  -6   9   1   62.52    9.92   0
  -6  -9   1   41.56   10.47   0
   6  -9  -1   53.02   13.42   0
   5   9  -1   10.75   14.43   0
  -5   9   1    8.68   10.19   0
   5  -9  -1    8.97    8.73   0
  -5  -9   1    5.42    6.10   0
  -4  -9   1  678.12   12.98   0
  -4   9   1  667.47   12.08   0
   4  -9  -1  653.97   14.56   0
   4   9  -1  660.23   17.34   0
   3  -9  -1  961.96   16.12   0
   3   9  -1  951.69   17.72   0
  -3  -9   1  910.30   12.80   0
  -3   9   1  940.67   13.42   0
  -2  -9   1 1920.39   17.37   0
   2  -9  -1 2012.94   20.34   0
  -2   9   1 1820.98   16.35   0
   2   9  -1 1870.64   20.47   0
  -1   9   1 1849.50   17.76   0
  -1  -9   1 1708.60   16.68   0
   1  -9  -1 1812.51   19.11   0
   1   9  -1 1801.31   18.80   0
   0   9  -1  653.14   12.97   0
   0  -9  -1  651.93   13.24   0
   0   9   1  664.48   12.84   0
   0  -9   1  653.25   13.25   0
   1   9   1  250.84   10.48   0
  -1   9  -1  262.56   10.22   0
  -1  -9  -1  250.36   10.91   0
   1  -9   1  256.51   11.04   0
  -2   9  -1 1438.12   14.44   0
  -2  -9  -1 1427.18   15.20   0
   2   9   1 1442.27   18.11   0
   2  -9   1 1402.21   16.17   0
   3  -9   1 2012.71   20.47   0
   3   9   1 1903.73   21.93   0
  -3   9  -1 1916.45   17.34   0
  -3  -9  -1 1966.48   18.53   0
   4   9   1    5.24    9.95   0
   4  -9   1   11.78    6.23   0
  -4   9  -1    9.88    5.67   0
   4  -9   1   11.35    8.38   0
  -4  -9  -1   11.45    8.40   0
  -5   9  -1   -2.77    7.12   0
   5   9   1    6.13    5.85   0
   5  -9   1    4.03    7.97   0
  -5  -9  -1    9.11    8.19   0
   5  -9   1   -0.71    8.63   0
  -6  -9  -1  180.33   11.35   0
   6  -9   1  187.84   12.00   0
   6   9   1  189.02   11.46   0
   6  -9   1  179.42   12.63   0
  -6   9  -1  188.11   10.64   0
   7  -9   1  282.14   15.40   0
  -7  -9  -1  298.38   12.02   0
   7   9   1  292.77    9.86   0
  -7   9  -1  295.31   11.19   0
   7  -9   1  283.68   13.87   0
   8  -9   1   92.21   13.98   0
  -8   9  -1  100.24   12.02   0
   8   9   1   97.09   11.10   0
  -8  -9  -1   87.86   10.58   0
   8  -9   1   90.20   13.86   0
   9   9   1  100.70   13.26   0
  -9  -9  -1   80.29   12.62   0
  -9   9  -1   82.68   11.86   0
  -9  10   1   42.23   11.99   0
  -9 -10   1   45.52   12.40   0
   9  10  -1   36.62   13.36   0
  -8  10   1   11.61   11.53   0
  -8 -10   1    5.77   12.12   0
   8 -10  -1   -2.75   15.31   0
   8  10  -1    2.41   12.54   0
   8 -10  -1    5.29   16.84   0
   7  10  -1   40.09   10.28   0
   7 -10  -1  875.33   18.00   0
   7 -10  -1   34.25   10.49   0
  -7 -10   1   30.43   10.03   0
  -7  10   1   32.08    6.88   0
   6 -10  -1   82.54   10.77   0
  -6  10   1   72.82    7.25   0
   6 -10  -1   60.05   11.11   0
  -6 -10   1   76.80   10.35   0
   6  10  -1   74.65   10.77   0
  -5  10   1  504.77   12.46   0
   5  10  -1  470.21   18.49   0
   5 -10  -1  486.38   14.38   0
  -5 -10   1  494.91   10.95   0
  -4 -10   1   21.63    8.66   0
  -4  10   1   20.80   10.46   0
   4  10  -1   27.98   10.31   0
   4 -10  -1   25.59    9.10   0
  -3 -10   1    6.62    6.09   0
  -3  10   1   15.74    8.14   0
   3  10  -1    6.81    9.91   0
   3 -10  -1    4.94    6.09   0
  -2 -10   1  273.49   10.70   0
   2  10  -1  269.88   10.63   0
  -2  10   1  259.46    7.94   0
   2 -10  -1  267.83    8.91   0
   1  10  -1   36.87    8.45   0
  -1 -10   1   32.32    9.07   0
  -1  10   1   35.64    8.54   0
   1 -10  -1   28.74    6.62   0
   0 -10  -1  190.21    8.35   0
   0  10  -1  193.99    9.85   0
   0 -10   1  217.67   10.43   0
   0  10   1  199.40    7.75   0
   1  10   1    1.19    8.36   0
  -1 -10  -1   -0.82    6.36   0
   1 -10   1   -3.23    6.47   0
  -1  10  -1   -8.61    8.43   0
   2  10   1    2.12    8.30   0
   2 -10   1    4.34    8.93   0
  -2  10  -1    4.84    8.32   0
  -2 -10  -1    1.97    8.79   0
  -3  10  -1   11.71    8.09   0
   3  10   1   16.90    8.09   0
  -3 -10  -1   10.65    8.77   0
   3 -10   1   12.86    6.22   0
  -4  10  -1   33.94    7.33   0
   4 -10   1   25.97    8.28   0
  -4 -10  -1   20.17    6.21   0
   4 -10   1   21.85    8.95   0
   4  10   1   24.88   12.50   0
   5 -10   1  195.57   11.64   0
   5  10   1  216.25    9.03   0
  -5 -10  -1  225.04   11.50   0
  -5  10  -1  211.99   10.77   0
   5 -10   1  194.22   12.63   0
  -6 -10  -1   92.57   10.60   0
   6  10   1   83.26   10.60   0
   6 -10   1   86.57   11.21   0
  -6  10  -1   90.33   10.01   0
   6 -10   1   90.44   12.70   0
   7 -10   1   -4.07   12.11   0
  -7 -10  -1  -15.04   10.02   0
   7  10   1   12.11    9.99   0
  -7  10  -1  -15.47    9.32   0
   7 -10   1    3.84   12.62   0
  -8  10  -1  113.43   11.96   0
   8 -10   1  104.13   16.45   0
   8  10   1  114.59   13.48   0
  -8 -10  -1  109.67    9.72   0
   8 -10   1   99.88   16.64   0
   9  10   1   35.70    9.66   0
  -9 -10  -1   40.64   12.85   0
  -9  10  -1   32.83   11.83   0
   9  11  -1   26.87   13.42   0
  -9  11   1   25.69   13.96   0
  -9 -11   1   55.56   12.44   0
   8  11  -1   37.20   13.05   0
   8 -11  -1   24.45   15.73   0
  -8 -11   1   22.09   12.36   0
   8 -11  -1   18.08   15.90   0
  -8  11   1   19.56    8.45   0
  -7 -11   1  279.17    9.25   0
   7 -11  -1  265.34   12.90   0
   7 -11  -1  250.36   13.18   0
   7  11  -1  264.66   12.26   0
  -7  11   1  301.26   10.96   0
  -6 -11   1  245.11   11.42   0
   6 -11  -1  219.07   12.34   0
   6 -11  -1  244.03   12.13   0
   6  11  -1  221.47    9.30   0
  -6  11   1  225.10   10.93   0
   5  11  -1  491.71   17.34   0
  -5 -11   1  499.30   13.26   0
  -5  11   1  486.02   12.17   0
   5 -11  -1  488.04   14.05   0
   4  11  -1  161.56   11.58   0
   4 -11  -1  161.77   12.19   0
  -4  11   1  175.95   10.85   0
  -4 -11   1  171.09    8.84   0
   3 -11  -1 1148.35   14.56   0
  -3  11   1 1268.79   15.75   0
   3  11  -1 1234.14   17.97   0
  -3 -11   1 1230.72   15.03   0
  -2  11   1  437.82    9.13   0
  -2 -11   1  454.22    9.64   0
   2 -11  -1  442.88    9.95   0
   2  11  -1  464.29   11.75   0
   1  11  -1  560.98   11.95   0
   1 -11  -1  537.47   10.51   0
  -1 -11   1  584.92   12.27   0
  -1  11   1  568.19   11.58   0
   0  11   1  282.94    8.35   0
   0 -11  -1  303.10    8.80   0
   0 -11   1  309.78   10.80   0
   0  11  -1  284.46   10.42   0
  -1  11  -1  144.22    7.07   0
   1  11   1  144.46    7.21   0
   1 -11   1  155.32    9.86   0
  -1 -11  -1  141.27    9.78   0
   2 -11   1  321.24    9.05   0
  -2  11  -1  353.41   10.05   0
  -2 -11  -1  291.27   10.46   0
   2  11   1  313.34   10.59   0
   3 -11   1  242.81   10.50   0
   3  11   1  228.11   11.91   0
  -3 -11  -1  215.45    9.81   0
  -3  11  -1  251.52   11.36   0
   4  11   1  464.29   13.99   0
  -4  11  -1  482.60   12.19   0
   4 -11   1  489.97   13.37   0
   4 -11   1  474.98   11.26   0
  -4 -11  -1  451.28   10.37   0
  -5 -11  -1   38.53    7.27   0
   5  11   1   47.30   10.38   0
  -5  11  -1   37.55    7.00   0
   5 -11   1   44.82   11.09   0
   5 -11   1   45.05   10.21   0
   6 -11   1  238.00   11.89   0
   6  11   1  207.48    8.86   0
   6 -11   1  220.82   12.35   0
  -6 -11  -1  239.79   11.23   0
  -6  11  -1  212.86    8.33   0
  -7 -11  -1  191.97   10.88   0
   7 -11   1  153.71   12.18   0
   7 -11   1  161.89   11.92   0
   7  11   1  170.24   11.28   0
  -7  11  -1  186.04   12.63   0
   8 -11   1  150.71   14.43   0
   8  11   1  155.00   14.02   0
   8 -11   1  152.93   17.31   0
  -8 -11  -1  186.31   13.64   0
  -8  11  -1  170.31   12.60   0
   9  11   1   26.77   13.35   0
  -9 -11  -1   46.38   12.79   0
   9 -11   1   33.19   20.13   0
   9 -11   1   32.95   20.15   0
  -9  11  -1   40.87   13.91   0
  -9  12   1    7.59   13.66   0
   9  12  -1   31.60   15.64   0
  -9 -12   1   44.10   14.95   0
   8 -12  -1   50.09   13.09   0
  -8 -12   1   57.31   12.88   0
  -8  12   1   67.00   11.92   0
   8  12  -1   65.82   13.16   0
   8 -12  -1   39.61   16.38   0
   7 -12  -1  108.76   11.50   0
   7  12  -1  109.05   12.33   0
   7 -12  -1   94.30   14.30   0
  -7 -12   1   93.39    8.04   0
  -7  12   1  141.89   12.36   0
   6 -12  -1    0.75    9.60   0
  -6  12   1    4.86    9.25   0
  -6 -12   1    2.75    9.57   0
   6  12  -1    5.16    6.96   0
   6 -12  -1    2.37    9.96   0
  -5 -12   1    9.99    7.19   0
   5 -12  -1    6.90   10.33   0
  -5  12   1   12.33    9.41   0
   5  12  -1    7.29   11.56   0
   4 -12  -1  125.77   11.72   0
  -4 -12   1  134.73    8.36   0
  -4  12   1  147.96   10.39   0
   4  12  -1  132.04   13.02   0
  -3 -12   1  194.62   11.82   0
   3  12  -1  208.39   11.54   0
   3 -12  -1  207.23    9.37   0
  -3  12   1  206.26   11.28   0
  -2 -12   1   18.23    8.84   0
  -2  12   1    6.99    7.44   0
   2  12  -1    7.97   10.33   0
   2 -12  -1   14.83    6.16   0
  -1 -12   1   50.75    6.46   0
   1  12  -1   64.30   10.41   0
  -1  12   1   58.87   10.47   0
   1 -12  -1   64.72    6.58   0
   0 -12   1   34.93    9.04   0
   0 -12  -1   51.82    8.82   0
   0  12   1   40.86    7.39   0
   0  12  -1   44.61   10.49   0
  -1 -12  -1    0.79    5.95   0
   1  12   1   -6.75    9.98   0
   1 -12   1   -1.01    8.56   0
  -1  12  -1    9.36    7.13   0
  -2  12  -1   13.17   10.14   0
   2  12   1    5.66   10.08   0
  -2 -12  -1    8.29    5.98   0
   2 -12   1    4.07    6.21   0
   3 -12   1    3.94   10.89   0
  -3  12  -1    3.00   10.01   0
  -3 -12  -1    5.73    7.44   0
   3  12   1    3.70    9.93   0
  -4 -12  -1    4.52    7.08   0
   4 -12   1   -4.23    7.47   0
   4  12   1    6.68   11.52   0
   4 -12   1    5.11    7.13   0
  -4  12  -1   -4.03    9.55   0
  -5 -12  -1    5.51    9.91   0
   5 -12   1   11.53    9.85   0
   5 -12   1    2.61   10.54   0
  -5  12  -1    0.68    9.59   0
   5  12   1    9.47   11.60   0
  -6 -12  -1   59.01    7.29   0
   6 -12   1   52.12   10.97   0
   6  12   1   51.12   10.37   0
  -6  12  -1   61.71    9.58   0
   6 -12   1   56.85   10.08   0
   7 -12   1   -3.93   12.80   0
   7  12   1    6.00    8.55   0
   7 -12   1    3.48   12.18   0
  -7  12  -1    0.64   11.54   0
  -7 -12  -1    0.25    8.50   0
  -8 -12  -1    5.60   12.62   0
   8 -12   1    8.92   13.00   0
  -8  12  -1   19.52   11.69   0
   8  12   1   20.79   12.99   0
   8 -12   1   15.73   12.75   0
   8 -13  -1   15.86   15.78   0
   8 -13  -1   11.90   11.98   0
  -8 -13   1   18.15   12.48   0
   8  13  -1   22.37    9.20   0
  -8  13   1    7.15   13.08   0
   7 -13  -1  100.73   13.51   0
  -7 -13   1   85.59    9.55   0
   7 -13  -1  103.41   13.39   0
   7  13  -1   83.28    9.96   0
  -7  13   1  100.23    8.93   0
  -6  13   1  149.98   12.46   0
   6 -13  -1  136.45   11.32   0
  -6 -13   1  118.48    8.18   0
   6  13  -1  116.30   11.08   0
   6 -13  -1  146.61   11.18   0
  -5 -13   1  547.33   12.90   0
   5 -13  -1  528.62   14.27   0
  -5  13   1  563.56   12.36   0
   5  13  -1  543.90   16.94   0
   4  13  -1  964.85   16.77   0
  -4  13   1  930.72   13.82   0
   4 -13  -1  930.25   15.98   0
  -4 -13   1  912.15   12.57   0
   3  13  -1  118.36   10.64   0
   3 -13  -1  133.18    8.61   0
  -3 -13   1  118.25    8.17   0
  -3  13   1  144.07   10.44   0
  -2  13   1  214.91   10.78   0
  -2 -13   1  239.45    8.94   0
   2  13  -1  223.93   11.25   0
   2 -13  -1  213.82    8.97   0
   1 -13  -1  173.29    8.94   0
  -1  13   1  178.98   10.93   0
  -1 -13   1  178.94    8.75   0
   1  13  -1  197.71   10.88   0
   0 -13  -1  416.81   10.95   0
   0  13  -1  450.99   12.12   0
   0  13   1  440.05    9.86   0
   0 -13   1  429.57   12.12   0
   1 -13   1  546.83   13.43   0
   1  13   1  551.90   12.94   0
  -1  13  -1  504.92   10.11   0
  -1 -13  -1  504.63   10.48   0
   2  13   1  174.01   10.86   0
   2 -13   1  144.54   11.68   0
  -2  13  -1  176.59   10.55   0
  -2 -13  -1  163.14    8.37   0
   3 -13   1   71.76   11.12   0
  -3 -13  -1   75.22   10.50   0
  -3  13  -1   72.93   10.12   0
   3  13   1   91.43   10.36   0
   4 -13   1   54.32    9.99   0
  -4 -13  -1   37.11   10.28   0
   4 -13   1   50.94    7.86   0
  -4  13  -1   53.62    6.99   0
   4  13   1   43.90    9.97   0
   5  13   1  412.44   15.58   0
  -5 -13  -1  422.36   10.01   0
   5 -13   1  397.07   10.66   0
  -5  13  -1  416.99   11.67   0
   5 -13   1  441.06   13.60   0
   6 -13   1  306.28   13.05   0
   6 -13   1  342.96   12.83   0
   6  13   1  315.11   10.04   0
  -6  13  -1  357.13   13.41   0
  -6 -13  -1  309.73    9.58   0
  -7  13  -1  174.12    9.72   0
  -7 -13  -1  208.36   13.52   0
   7 -13   1  168.86   14.83   0
   7  13   1  207.29   13.90   0
   7 -13   1  205.19   14.16   0
   8  13   1   -2.61   12.84   0
   8 -13   1   -6.27   15.18   0
  -8 -13  -1    6.57   12.36   0
   8 -13   1    1.50   12.73   0
  -8  13  -1   -4.98   13.94   0
  -8 -14   1   -9.23   14.80   0
  -8  14   1    4.86    9.73   0
   8 -14  -1    1.67   15.59   0
   8 -14  -1    1.29   18.21   0
   8  14  -1   16.39   15.59   0
  -7  14   1   30.83    8.57   0
  -7 -14   1   37.61   12.75   0
   7 -14  -1   41.35   12.81   0
   7 -14  -1   31.90   13.02   0
   7  14  -1   28.15    9.35   0
   6 -14  -1   97.69   12.99   0
   6 -14  -1   93.92   13.28   0
  -6 -14   1   89.60   12.86   0
   6  14  -1   85.31   17.71   0
  -6  14   1   86.24   12.14   0
   5 -14  -1   48.00   10.40   0
  -5  14   1   31.84    9.66   0
   5  14  -1   50.49    9.73   0
  -5 -14   1   36.25   10.23   0
  -4  14   1  570.73   10.38   0
  -4 -14   1  556.06   10.87   0
   4  14  -1  569.98   14.12   0
   4 -14  -1  583.37   14.04   0
  -3 -14   1  194.92    8.51   0
  -3  14   1  192.77    8.06   0
   3 -14  -1  202.76    8.91   0
   3  14  -1  210.49   10.95   0
  -2 -14   1   -2.80   10.43   0
  -2  14   1  -11.26    9.57   0
   2 -14  -1    1.50    7.39   0
   2  14  -1    9.85    9.31   0
  -1  14   1  147.28   10.43   0
   1  14  -1  150.83   10.61   0
   1 -14  -1  156.57    8.44   0
  -1 -14   1  144.11   11.13   0
   0 -14   1   42.19    7.76   0
   0  14   1   39.80    9.89   0
   0 -14  -1   43.51   10.50   0
   0  14  -1   38.97   10.07   0
  -1 -14  -1   10.67    7.55   0
   1  14   1   14.37    9.73   0
   1 -14   1   36.36   10.41   0
  -1  14  -1   22.68    7.00   0
  -2  14  -1   56.36    9.82   0
   2 -14   1   49.99   10.77   0
  -2 -14  -1   56.77   10.40   0
   2  14   1   52.87    7.29   0
   3 -14   1  146.06   11.20   0
  -3  14  -1  128.19   10.21   0
   3  14   1  138.89   10.61   0
  -3 -14  -1  134.86    7.98   0
   4 -14   1   49.86    7.75   0
  -4  14  -1   43.33    9.54   0
  -4 -14  -1   45.20    9.88   0
   4 -14   1   54.67    9.99   0
   4  14   1   52.15    9.56   0
  -5 -14  -1   15.40    6.88   0
   5  14   1   11.35   11.60   0
   5 -14   1    9.99   10.43   0
  -5  14  -1    4.75   10.63   0
   5 -14   1   15.14    9.46   0
  -6 -14  -1   77.50    9.25   0
   6  14   1   92.52   12.79   0
   6 -14   1   48.23   13.00   0
   6 -14   1   65.24   13.60   0
  -6  14  -1   48.58   12.01   0
  -7  14  -1   57.32   11.89   0
   7 -14   1   43.49   13.33   0
   7 -14   1   49.90   13.35   0
   7  14   1   25.20    9.81   0
  -7 -14  -1   39.01    9.30   0
   7 -15  -1   98.70   14.12   0
  -7 -15   1  125.42   13.25   0
   7  15  -1   86.49   13.82   0
  -7  15   1  125.08   10.91   0
   7 -15  -1   94.64   14.36   0
   6 -15  -1    3.73    9.01   0
  -6 -15   1    6.41   12.17   0
   6 -15  -1    8.79   12.75   0
   6  15  -1    0.43   16.71   0
  -6  15   1   -5.62   11.81   0
   5 -15  -1   20.79   12.40   0
   5  15  -1    9.27   13.96   0
  -5  15   1   -8.87   11.54   0
  -5 -15   1   -2.81   11.01   0
  -4  15   1  123.40    7.52   0
   4 -15  -1  136.81   11.25   0
  -4 -15   1  108.02    8.11   0
   4  15  -1  129.32   10.75   0
   3  15  -1  425.74   12.56   0
  -3  15   1  434.47    9.51   0
  -3 -15   1  489.03   12.41   0
   3 -15  -1  400.70   13.02   0
   2  15  -1  730.18   12.19   0
  -2 -15   1  789.92   11.79   0
   2 -15  -1  785.56   14.23   0
  -2  15   1  797.25   13.33   0
   1  15  -1  247.67   11.09   0
   1 -15  -1  276.07   11.70   0
  -1 -15   1  294.81   11.49   0
  -1  15   1  246.84    8.58   0
   0 -15  -1  222.08   11.38   0
   0  15   1  233.58   10.81   0
   0  15  -1  208.92   10.73   0
   0 -15   1  209.85    8.71   0
  -1 -15  -1   77.26    7.54   0
   1 -15   1   60.51   10.71   0
   1  15   1   69.16    9.96   0
  -1  15  -1   84.22    6.97   0
   2 -15   1  219.15    8.74   0
  -2  15  -1  209.63   10.66   0
  -2 -15  -1  229.28   11.16   0
   2  15   1  225.51   11.08   0
  -3  15  -1  275.09    8.55   0
   3 -15   1  302.41   11.97   0
  -3 -15  -1  278.43   11.35   0
   3  15   1  253.21   11.39   0
  -4  15  -1   90.78   11.06   0
   4  15   1   76.94   11.11   0
   4 -15   1   88.60    7.86   0
   4 -15   1   79.83    8.02   0
  -4 -15  -1   56.60   10.48   0
   5  15   1   -6.96   11.72   0
  -5  15  -1   10.90   11.56   0
  -5 -15  -1   -2.48   12.21   0
   5 -15   1    7.97   12.77   0
   5 -15   1   -7.40   12.26   0
  -6  15  -1   13.65    8.22   0
   6  15   1   13.84    8.62   0
   6 -15   1   -6.43    8.88   0
   6 -15   1    4.28   13.15   0
  -6 -15  -1    0.54    8.54   0
   7  15   1   13.48   13.04   0
   7 -15   1   34.24   12.95   0
  -7 -15  -1   27.21    9.13   0
   7 -15   1   34.08   13.11   0
  -7  15  -1   51.14   14.12   0
   6 -16  -1   32.72   13.21   0
  -6 -16   1   39.83    9.19   0
   6 -16  -1   28.53   12.84   0
  -6  16   1   27.10   11.95   0
   6  16  -1   36.23   16.16   0
   5 -16  -1   10.66   12.65   0
  -5  16   1   -9.20   11.47   0
  -5 -16   1  -14.90   12.39   0
   5  16  -1    3.16   11.49   0
   4 -16  -1   -0.60    9.09   0
  -4  16   1  -14.97   11.55   0
   4  16  -1    2.27   11.65   0
  -4 -16   1   23.30   12.08   0
   3 -16  -1   56.40   10.42   0
  -3  16   1   52.37   11.95   0
   3  16  -1   69.07   11.94   0
  -3 -16   1   64.60    7.53   0
  -2 -16   1    4.36    9.96   0
  -2  16   1    3.28    6.46   0
   2 -16  -1   -4.71    9.98   0
   2  16  -1    4.38    9.17   0
  -1 -16   1   49.87    7.45   0
  -1  16   1   66.48    9.59   0
   1 -16  -1   60.16   10.28   0
   1  16  -1   66.97    9.59   0
   0  16   1   21.61    9.46   0
   0  16  -1   16.08    9.37   0
   0 -16   1    4.06    7.29   0
   0 -16  -1   38.94    7.01   0
  -1  16  -1   30.90    6.74   0
  -1 -16  -1   37.30    7.22   0
   1 -16   1   35.55    7.43   0
   1  16   1   35.24    9.71   0
  -2  16  -1   41.08    7.06   0
   2 -16   1   49.92    7.60   0
  -2 -16  -1   30.20   10.03   0
   2  16   1   44.06    9.63   0
  -3  16  -1   20.90    8.16   0
  -3 -16  -1   15.62    9.76   0
   3 -16   1   10.55   10.46   0
   3  16   1   19.94   11.87   0
  -4  16  -1   37.22   11.78   0
   4 -16   1   50.41    9.24   0
   4  16   1   46.82   14.47   0
   4 -16   1   46.35   12.67   0
  -4 -16  -1   56.21    8.84   0
  -5  16  -1   47.61    8.70   0
   5 -16   1   35.85   13.30   0
  -5 -16  -1   59.81    9.16   0
   5  16   1   53.81   14.79   0
   5 -16   1   65.81   12.68   0
   6  16   1   12.72   12.68   0
  -6  16  -1   15.35   14.36   0
  -6 -16  -1   13.59   12.35   0
   6 -16   1   23.63   12.60   0
   6 -16   1   29.75   13.06   0
   6  17  -1   74.48   18.38   0
   6 -17  -1   47.31   15.99   0
  -6 -17   1   63.29   11.17   0
   6 -17  -1   60.79   15.99   0
  -6  17   1   72.46   10.43   0
  -5 -17   1  326.78   14.20   0
  -5  17   1  235.67   10.48   0
   5  17  -1  284.74   17.08   0
   5 -17  -1  289.88   15.09   0
   4  17  -1  381.41   17.17   0
   4 -17  -1  337.33   12.02   0
  -4  17   1  360.77   13.53   0
  -4 -17   1  353.69   14.47   0
   3 -17  -1   78.89   12.90   0
  -3  17   1   50.60   11.92   0
  -3 -17   1   55.76    9.27   0
   3  17  -1   68.47   12.08   0
   2 -17  -1    0.90    8.86   0
  -2 -17   1    2.27    7.02   0
   2  17  -1    0.50   11.68   0
  -2  17   1   11.03   11.59   0
   1  17  -1   16.07    8.53   0
  -1 -17   1   28.45   10.12   0
   1 -17  -1   21.63    7.24   0
  -1  17   1   38.37    8.18   0
   0  17   1  581.06   12.05   0
   0  17  -1  612.09   14.80   0
   0 -17  -1  540.75   10.82   0
   0 -17   1  604.78   13.24   0
  -1  17  -1  516.89   11.35   0
   1  17   1  484.28   11.50   0
  -1 -17  -1  471.00   10.37   0
   1 -17   1  452.83   10.57   0
   2  17   1   61.96    8.72   0
  -2 -17  -1   74.37   11.75   0
   2 -17   1   59.91    9.55   0
  -2  17  -1   52.97    8.79   0
  -3 -17  -1   18.61   12.98   0
   3  17   1   83.32   12.10   0
  -3  17  -1   64.80   12.04   0
   3 -17   1  100.95   13.27   0
  -4 -17  -1    7.97   12.65   0
   4 -17   1   -0.01    9.18   0
   4 -17   1   23.44    8.66   0
   4  17   1    1.29   11.84   0
  -4  17  -1   12.95    8.35   0
   5 -17   1  195.44   11.09   0
   5 -17   1  215.25   11.63   0
   5  17   1  221.05   18.47   0
  -5  17  -1  219.95   14.03   0
  -5 -17  -1  217.42   14.00   0
  -5  18   1    8.28   10.82   0
  -5 -18   1   33.35   14.79   0
   5 -18  -1   14.02   15.47   0
  -4  18   1   77.92   10.54   0
   4  18  -1   78.16   14.67   0
  -4 -18   1   72.59    9.24   0
   4 -18  -1   78.56   13.63   0
  -3 -18   1   26.79   12.70   0
   3 -18  -1   53.14    9.35   0
   3  18  -1   42.98   12.15   0
  -3  18   1   24.06   12.31   0
  -2 -18   1  134.37   13.12   0
   2 -18  -1  124.60    9.92   0
  -2  18   1  112.05    9.10   0
   2  18  -1  119.89   12.39   0
  -1 -18   1   65.37    9.30   0
   1 -18  -1   55.58    9.50   0
   1  18  -1   63.06    8.61   0
  -1  18   1   48.74   12.16   0
   0 -18   1   27.24   12.66   0
   0  18   1   44.86   11.70   0
   0 -18  -1    2.72   12.83   0
   0  18  -1   26.93   11.58   0
   1 -18   1   67.26   13.07   0
  -1  18  -1   77.41    8.59   0
   1  18   1   65.36   12.06   0
  -1 -18  -1   48.50    9.32   0
  -2  18  -1    5.13    8.17   0
   2  18   1    5.61   11.77   0
   2 -18   1   -3.63    8.97   0
  -2 -18  -1   11.72   12.31   0
  -3 -18  -1   23.20   12.44   0
   3  18   1   17.05   11.87   0
   3 -18   1   36.16   12.96   0
  -3  18  -1   43.30   11.74   0
  -4  18  -1   12.88   14.18   0
   4  18   1   12.81   14.26   0
  -4 -18  -1    7.85   12.39   0
   4 -18   1    1.34   13.15   0
   4 -18   1   14.05    8.91   0
   3  19  -1  116.60   15.07   0
  -3 -19   1   93.54    9.88   0
  -3  19   1  116.94   14.77   0
   3 -19  -1  111.72   14.75   0
   2 -19  -1   48.46   13.56   0
   2  19  -1  103.43   14.88   0
  -2 -19   1   79.21    9.46   0
  -2  19   1  114.53   13.66   0
   1 -19  -1   67.87   13.29   0
  -1 -19   1   75.76    9.56   0
  -1  19   1   81.86   12.05   0
   1  19  -1   47.18    9.31   0
   0 -19  -1   21.82   12.53   0
   0  19  -1    9.74   12.07   0
   0  19   1   14.22   11.89   0
   0 -19   1   -0.83    9.12   0
   1  19   1   49.90   11.84   0
  -1 -19  -1   35.09   12.67   0
   1 -19   1   24.29   13.04   0
  -1  19  -1   24.56   11.87   0
   2  19   1   47.62   14.45   0
  -2 -19  -1   34.80   12.80   0
  -2  19  -1   48.37   12.99   0
   2 -19   1   13.17   13.22   0
   3 -19   1  100.36   15.09   0
   3 -19   1  134.34   11.68   0
  -3  19  -1  130.43   14.84   0
  -3 -19  -1   92.27   14.32   0
   3  19   1  145.40   14.89   0
   1 -20  -1   -4.08   15.51   0
   1  20  -1   16.09   14.15   0
   0 -20   1   -7.78   15.12   0
   0  20  -1    4.61   14.07   0
   0 -20  -1    7.31   10.56   0
   0  20   1  -19.04   14.10   0
  -9   0   2  388.66   15.91   0
  -8   0   2   26.77   13.24   0
  -7   0   2   -0.39    9.80   0
  -6   0   2  394.15   13.41   0
  -5   0   2  545.25   16.55   0
  -4   0   2 1831.33   25.89   0
   4   0  -2 1812.51   25.60   0
   3   0  -2    1.02    9.84   0
  -3   0   2    0.20   11.64   0
   2   0  -2  912.09   21.51   0
  -2   0   2  918.80   22.02   0
  -1   0   2   64.93   10.91   0
   1   0  -2   59.25   11.90   0
  -1   0   2   60.04   12.86   0
   0   0   2  939.55   22.47   0
   0   0   2  895.78   22.86   0
   0   0  -2 1012.23   24.24   0
   0   0  -2  882.88   22.10   0
   2   0   2  126.74   12.53   0
   2   0   2  119.69   10.61   0
  -2   0  -2  116.81   10.37   0
  -3   0  -2    5.74    7.12   0
   3   0   2    4.23    9.48   0
   3   0   2   -0.50   10.34   0
  -4   0  -2 2323.27   28.18   0
   4   0   2 2170.65   27.53   0
   4   0   2 2404.57   29.30   0
   5   0   2 1596.61   25.34   0
   5   0   2 1456.97   24.30   0
  -5   0  -2 1551.09   23.66   0
   6   0   2  653.49   18.14   0
   6   0   2  710.04   19.33   0
  -6   0  -2  718.08   17.65   0
   7   0   2  636.06   20.67   0
   7   0   2  598.25   19.92   0
  -7   0  -2  648.31   17.04   0
   8   0   2  273.27   17.06   0
  -8   0  -2  310.71   14.21   0
   8   0   2  295.27   18.64   0
  -9   0  -2   31.57    9.78   0
 -10   0  -2   36.60   13.05   0
 -10   1   2    0.89   14.36   0
  -9   1   2  115.86   11.13   0
  -8   1   2   -3.08   11.16   0
  -7  -1   2   15.10   12.19   0
  -7   1   2   10.68   10.04   0
  -6   1   2   31.58    8.48   0
  -6  -1   2   23.57   11.91   0
  -5  -1   2   48.42   11.03   0
   5   1  -2   40.84   10.03   0
  -5   1   2   53.89    9.09   0
  -4  -1   2  662.38   20.20   0
  -4   1   2  675.75   17.14   0
   4  -1  -2  615.33   14.72   0
   4   1  -2  636.96   19.59   0
   3  -1  -2   96.30    9.92   0
   3   1  -2  103.94   12.31   0
  -3   1   2  104.04   10.91   0
  -3  -1   2  106.32   14.17   0
  -3  -1   2  106.10   14.09   0
   2   1  -2  213.70   14.55   0
   2  -1  -2  229.74   13.27   0
  -2  -1   2  223.12   13.03   0
  -2   1   2  231.14   13.96   0
  -2  -1   2  238.70   15.84   0
   1   1  -2 6193.03   53.40   0
   1  -1  -2 5854.41   46.13   0
  -1   1   2 6288.99   56.12   0
   0   1   2  315.76   15.99   0
   0  -1   2  307.25   17.48   0
   0  -1  -2  286.37   12.92   0
   0  -1   2  311.16   16.03   0
   0   1  -2  332.11   16.35   0
   0   1  -2  290.18   17.15   0
   1  -1   2 1851.47   27.84   0
  -1   1  -2 1899.84   28.39   0
  -1  -1  -2 1956.58   29.28   0
   1  -1   2 2055.25   30.61   0
   1   1   2 1962.62   28.97   0
  -1   1  -2 1935.69   29.81   0
   2   1   2 3262.74   33.13   0
  -2  -1  -2 3199.90   32.66   0
   2  -1   2 3272.45   35.65   0
  -2   1  -2 3219.43   34.36   0
  -2   1  -2 3479.16   36.62   0
   2  -1   2 3325.71   34.93   0
  -3  -1  -2 1121.61   20.89   0
  -3   1  -2 1140.73   22.04   0
   3   1   2 1151.53   20.45   0
   3  -1   2 1139.29   21.55   0
   3  -1   2 1175.96   22.45   0
   4   1   2    8.10    8.97   0
  -4   1  -2   10.68   11.83   0
   4  -1   2    1.47    9.94   0
   4  -1   2   11.39    9.15   0
  -4  -1  -2    5.71    9.72   0
   5   1   2  136.75   10.54   0
   5   1   2  152.05   11.55   0
   5  -1   2  146.69   11.61   0
   5  -1   2  144.97   11.06   0
  -5   1  -2  152.91   11.38   0
  -5  -1  -2  157.00   11.08   0
   6   1   2  152.75   12.46   0
  -6   1  -2  164.43   11.43   0
   6  -1   2  158.90   11.77   0
   6   1   2  162.85   13.11   0
   6  -1   2  154.33   12.77   0
  -6  -1  -2  171.34   12.63   0
   7  -1   2   -1.01   11.96   0
   7   1   2    1.41   10.41   0
  -7   1  -2   -3.69    9.73   0
   7   1   2    8.18   13.21   0
  -7  -1  -2    3.63   11.72   0
   7  -1   2   -1.92   12.71   0
  -8   1  -2   38.15    9.57   0
  -8  -1  -2   45.42   11.39   0
   8   1   2   41.12   13.02   0
   8   1   2   44.65   13.37   0
   8  -1   2   39.60   14.98   0
   8  -1   2   40.33   15.81   0
  -9  -1  -2   15.69   11.23   0
   9   1   2   17.26   15.86   0
   9   1   2   17.01   15.63   0
  -9   1  -2   16.34    8.34   0
 -10  -1  -2    2.20   16.17   0
 -10   1  -2   -0.68   12.42   0
 -11   2   2    7.20   15.65   0
 -10   2   2   47.85   10.78   0
  -9   2   2  102.04    9.65   0
  -8   2   2  202.89   13.03   0
   7   2  -2  461.73   23.10   0
  -7  -2   2  469.83   24.91   0
  -7  -2   2  451.27   24.89   0
  -7   2   2  498.51   14.02   0
   6   2  -2   64.11   10.97   0
  -6   2   2   75.63    8.96   0
  -6  -2   2   64.98   11.97   0
  -6  -2   2   71.17   13.39   0
  -5   2   2   41.64    8.82   0
  -5  -2   2   38.76    9.74   0
   5   2  -2   37.52   10.79   0
  -5  -2   2   35.15    9.56   0
  -4  -2   2 3487.07   37.46   0
  -4  -2   2 3547.70   38.46   0
   4  -2  -2 3253.85   27.61   0
   4   2  -2 3419.49   50.33   0
  -4   2   2 3423.21   28.60   0
  -3   2   2 1415.60   20.63   0
   3  -2  -2 1356.36   19.93   0
   3   2  -2 1379.03   30.83   0
  -3  -2   2 1394.43   23.47   0
  -3  -2   2 1430.75   24.92   0
   2   2  -2  646.76   18.62   0
  -2  -2   2  626.45   19.00   0
   2  -2  -2  611.24   16.03   0
  -2   2   2  605.62   16.84   0
  -2  -2   2  627.82   18.68   0
   1   2  -2    6.21    9.23   0
  -1   2   2    9.96   12.22   0
   1  -2  -2    4.61   11.39   0
  -1  -2   2    8.95    8.47   0
   1   2  -2    8.66   12.02   0
  -1  -2   2    3.82    9.38   0
   0   2  -2 1575.52   25.11   0
   0   2  -2 1604.79   26.17   0
   0  -2  -2 1637.85   25.33   0
   0  -2   2 1577.08   24.55   0
   0  -2   2 1548.06   24.87   0
   0   2   2 1651.36   26.04   0
   1   2   2 1602.55   24.99   0
   1  -2   2 1563.02   24.53   0
  -1   2  -2 1577.13   24.73   0
  -1  -2  -2 1584.84   25.80   0
   1  -2   2 1524.58   24.29   0
  -1   2  -2 1544.32   24.33   0
   2  -2   2  105.26   12.78   0
  -2   2  -2  118.14   12.40   0
   2  -2   2  115.02   11.92   0
  -2  -2  -2  112.92    9.65   0
   2   2   2  117.21   11.65   0
  -2   2  -2  122.48   12.64   0
  -3   2  -2  883.83   19.82   0
  -3  -2  -2  904.77   18.29   0
   3   2   2  859.14   16.33   0
   3  -2   2  881.86   19.28   0
  -3   2  -2  920.50   19.82   0
   3  -2   2  863.90   19.63   0
   4  -2   2 2325.50   28.89   0
  -4  -2  -2 2364.14   26.30   0
   4  -2   2 2249.25   29.02   0
   4   2   2 2351.84   25.70   0
  -4   2  -2 2497.22   30.65   0
  -5   2  -2 1251.71   23.49   0
   5  -2   2 1182.84   23.13   0
   5  -2   2 1171.10   22.04   0
   5   2   2 1210.19   19.36   0
  -5  -2  -2 1272.65   19.79   0
   6  -2   2   58.26   11.85   0
  -6  -2  -2   59.32   11.52   0
   6  -2   2   59.88   11.15   0
   6   2   2   63.08    9.41   0
  -6   2  -2   64.29    9.92   0
   7  -2   2   71.84   15.10   0
  -7  -2  -2   69.04   10.59   0
   7  -2   2   67.72   12.54   0
   7   2   2   66.12   13.44   0
   7   2   2   76.12   11.75   0
  -7   2  -2   69.10   10.26   0
   8   2   2  273.39   14.28   0
  -8  -2  -2  267.49   14.42   0
  -8   2  -2  262.06   11.63   0
   8   2   2  252.14   13.87   0
  -9  -2  -2  284.96   21.68   0
  -9   2  -2  287.74   12.72   0
   9   2   2  263.77   18.18   0
   9   2   2  264.78   18.43   0
  -9  -2  -2  300.87   21.64   0
 -10   2  -2   70.14   10.94   0
 -11   3   2   40.13   15.91   0
 -10   3   2   18.57   10.38   0
  -9   3   2   21.72   11.05   0
  -8  -3   2   22.40   14.76   0
   8   3  -2   20.23   12.76   0
  -8  -3   2   23.05   15.43   0
  -8   3   2   26.31    9.37   0
  -7  -3   2   51.26   11.09   0
  -7  -3   2   57.79   12.44   0
  -7   3   2   64.35   10.32   0
   7   3  -2   52.51   12.31   0
  -6  -3   2  121.29   10.76   0
  -6  -3   2  128.49   10.84   0
  -6   3   2  129.37    9.34   0
   6   3  -2  132.41   10.74   0
   5   3  -2  819.35   18.13   0
  -5  -3   2  846.53   19.72   0
  -5  -3   2  835.97   18.36   0
  -5   3   2  816.67   14.73   0
  -4  -3   2  608.52   16.65   0
   4  -3  -2  599.65   13.14   0
   4   3  -2  614.36   16.33   0
  -4   3   2  612.01   13.89   0
   3  -3  -2 3733.92   28.66   0
   3   3  -2 3808.47   34.29   0
  -3   3   2 3677.69   28.66   0
  -3  -3   2 3788.07   34.25   0
  -2   3   2  507.48   14.86   0
   2   3  -2  522.27   14.25   0
   2  -3  -2  513.32   14.34   0
  -2  -3   2  527.54   16.41   0
   0  -3   2  143.44   13.43   0
   0   3  -2  130.73   13.25   0
   0  -3   2  137.70   11.13   0
   0  -3  -2  139.44   12.81   0
   0   3   2  142.48   13.40   0
  -1   3  -2    3.73    8.61   0
  -1   3  -2   10.12   11.07   0
   1  -3   2    4.16    8.44   0
   1   3   2    1.95   11.08   0
  -1  -3  -2    4.02   10.46   0
   1  -3   2    2.99   11.04   0
   2  -3   2 2510.12   28.09   0
   2   3   2 2604.68   25.80   0
  -2   3  -2 2583.42   28.13   0
  -2   3  -2 2569.95   29.21   0
   2  -3   2 2507.33   28.97   0
  -2  -3  -2 2572.73   30.32   0
   3   3   2 1221.94   19.26   0
  -3   3  -2 1308.62   21.78   0
  -3   3  -2 1298.44   21.49   0
   3  -3   2 1242.55   21.71   0
  -3  -3  -2 1260.37   22.50   0
   3  -3   2 1242.49   20.99   0
  -4   3  -2  483.77   15.27   0
   4  -3   2  489.62   15.42   0
  -4  -3  -2  486.23   16.72   0
   4   3   2  465.29   13.58   0
   4  -3   2  479.80   14.82   0
  -4   3  -2  518.28   15.37   0
  -5   3  -2  330.75   13.52   0
   5  -3   2  305.48   13.25   0
   5   3   2  315.00   11.98   0
   5  -3   2  307.21   13.60   0
  -5  -3  -2  318.51   12.26   0
   6  -3   2   23.33    9.09   0
   6   3   2   23.25    8.74   0
  -6  -3  -2   20.58   10.08   0
   6  -3   2   19.43   10.74   0
   7  -3   2   73.82   14.62   0
  -7  -3  -2   82.05   14.46   0
  -7   3  -2   76.78   10.26   0
   7  -3   2   77.15   15.62   0
  -7  -3  -2   81.49   14.66   0
   7   3   2   68.46   13.73   0
   8   3   2   10.31   12.26   0
  -8  -3  -2    8.98   14.55   0
  -8   3  -2   10.08    9.25   0
  -8  -3  -2    8.13   15.81   0
   8   3   2    4.82   12.95   0
   9   3   2   -1.94   12.09   0
  -9   3  -2   -0.26   11.02   0
  -9  -3  -2    3.87   10.30   0
   9   3   2    5.11   12.55   0
 -10  -3  -2   16.30   19.86   0
  10   3   2   11.67   18.96   0
  10   3   2   16.30   19.25   0
 -10   3  -2    3.44   12.95   0
 -11   4   2    8.84   13.11   0
 -10   4   2   20.86   10.48   0
  -9   4   2  185.25   10.78   0
  -9  -4   2  180.83   19.65   0
   9   4  -2  172.62   20.01   0
  -9  -4   2  187.20   19.66   0
  -8   4   2  153.12   10.64   0
  -8  -4   2  148.24   14.01   0
  -8  -4   2  154.07   13.75   0
   8   4  -2  141.30   14.67   0
  -7  -4   2  463.53   15.43   0
  -7   4   2  470.88   12.89   0
  -7  -4   2  454.20   15.67   0
   7   4  -2  449.22   17.45   0
  -6   4   2  948.83   14.53   0
  -6  -4   2  925.00   18.00   0
   6   4  -2  923.17   19.53   0
   5  -4  -2 1641.78   42.92   0
   5  -4  -2 1727.06   42.75   0
  -5  -4   2 1767.58   22.93   0
   5   4  -2 1726.87   22.82   0
  -5   4   2 1731.24   18.50   0
   4   4  -2 2005.44   23.94   0
  -4   4   2 1933.52   19.00   0
  -4  -4   2 2096.32   24.21   0
   4  -4  -2 1972.35   19.69   0
  -3  -4   2 1558.07   20.38   0
   3  -4  -2 1552.96   18.53   0
  -3   4   2 1633.02   19.25   0
   3   4  -2 1601.79   20.38   0
   2   4  -2  721.19   14.61   0
  -2   4   2  712.25   15.15   0
   2  -4  -2  694.74   14.91   0
  -2  -4   2  708.26   16.62   0
   1  -4  -2   48.08    7.61   0
   1   4  -2   53.56    8.25   0
  -1   4   2   49.57   11.12   0
  -1  -4   2   48.45    8.74   0
   0  -4   2   10.51   10.71   0
   0   4   2    4.77   10.78   0
   0   4  -2    6.02    7.65   0
   0  -4  -2    4.71    7.32   0
   0  -4   2    2.89    8.31   0
   1   4   2  776.51   15.91   0
  -1  -4  -2  783.92   15.66   0
  -1   4  -2  819.59   17.35   0
   1  -4   2  828.36   17.44   0
   1  -4   2  824.11   17.95   0
  -2  -4  -2  689.19   16.69   0
   2   4   2  680.07   16.96   0
   2  -4   2  673.42   16.69   0
   2  -4   2  667.87   14.56   0
  -2   4  -2  654.43   14.53   0
  -3   4  -2   -0.74    9.12   0
   3  -4   2    0.49    8.81   0
  -3  -4  -2    3.99    8.39   0
   3  -4   2   -0.90    9.74   0
   3   4   2   -2.67    8.89   0
   4   4   2   10.50    6.32   0
  -4  -4  -2   12.82   10.35   0
  -4   4  -2   10.85    9.09   0
   4  -4   2   12.31    8.67   0
   4  -4   2   13.81    6.78   0
  -5   4  -2  733.17   18.57   0
   5   4   2  702.57   14.81   0
  -5  -4  -2  695.25   20.77   0
   5  -4   2  680.90   16.98   0
   5  -4   2  651.20   16.43   0
   6   4   2 1225.62   18.28   0
   6  -4   2 1130.93   22.87   0
   6  -4   2 1166.25   23.26   0
  -6  -4  -2 1250.85   28.89   0
  -7  -4  -2  598.19   30.77   0
  -7  -4  -2  588.55   30.91   0
  -7   4  -2  568.35   13.23   0
   7  -4   2  576.69   20.75   0
   7   4   2  587.25   15.70   0
   7  -4   2  542.14   19.70   0
  -8   4  -2  307.65   11.70   0
   8   4   2  316.52   13.57   0
  -8  -4  -2  346.58   13.48   0
  -9   4  -2   28.46   11.33   0
   9   4   2   25.91   13.10   0
   9   4   2   27.36   10.39   0
  -9  -4  -2   30.20   11.07   0
  10   4   2   57.17   17.22   0
 -10  -4  -2   67.76   15.20   0
 -10   4  -2   65.10   13.48   0
  10   4   2   62.36   19.38   0
 -10   5   2   14.96   10.97   0
   9   5  -2   -0.39   12.23   0
  -9  -5   2   -1.20   10.25   0
  -9   5   2    4.37   11.19   0
  -9  -5   2   -0.09   10.30   0
   8   5  -2    6.66   12.32   0
  -8  -5   2    4.03    9.54   0
  -8  -5   2    0.22    9.70   0
  -8   5   2   -0.84    9.20   0
  -7  -5   2  334.54   13.90   0
  -7   5   2  338.10   11.82   0
   7   5  -2  307.66   13.92   0
  -7  -5   2  328.56   13.62   0
  -6  -5   2   -1.58    8.71   0
   6   5  -2    6.78    8.60   0
  -6   5   2   -1.77    5.72   0
   5  -5  -2  414.25   17.57   0
  -5   5   2  444.06   11.71   0
   5   5  -2  454.54   13.30   0
  -5  -5   2  463.82   13.33   0
   4  -5  -2   94.49    6.90   0
   4   5  -2   95.18   17.75   0
  -4  -5   2  101.53   10.32   0
  -4   5   2   91.35    9.38   0
  -3   5   2  996.96   14.10   0
  -3  -5   2 1048.41   17.41   0
   3  -5  -2 1028.55   13.99   0
   3   5  -2 1017.05   15.84   0
  -2  -5   2  405.52   13.62   0
  -2   5   2  385.91   12.51   0
   2  -5  -2  399.76   10.12   0
   2   5  -2  409.75   11.32   0
  -1  -5   2 3220.37   27.63   0
  -1   5   2 3183.96   26.26   0
   1   5  -2 3225.55   27.23   0
   1  -5  -2 3223.79   25.96   0
   0  -5   2   47.62   11.05   0
   0   5   2   55.44   10.10   0
   0   5  -2   56.74   10.42   0
   0  -5  -2   50.03    7.08   0
   1  -5   2  714.79   15.59   0
  -1  -5  -2  686.87   13.88   0
  -1   5  -2  735.65   15.64   0
   1  -5   2  711.12   14.18   0
   1   5   2  731.46   15.86   0
   2   5   2   85.91   10.44   0
   2  -5   2   86.01   10.16   0
   2  -5   2   78.21   10.76   0
  -2  -5  -2   79.22    9.77   0
  -2   5  -2   82.37   10.33   0
  -3  -5  -2  231.94   11.75   0
   3  -5   2  230.63   12.04   0
   3   5   2  242.01    9.11   0
   3  -5   2  238.18   11.53   0
  -3   5  -2  229.33   11.70   0
  -4   5  -2  187.62   11.11   0
   4   5   2  193.50   10.41   0
   4  -5   2  184.40   10.82   0
   4  -5   2  179.75   11.29   0
  -4  -5  -2  189.09   11.43   0
   5   5   2   10.91    8.66   0
  -5  -5  -2    6.11    9.89   0
  -5   5  -2    9.53    8.95   0
   5  -5   2    3.96   10.40   0
   5  -5   2    8.22    8.99   0
  -6   5  -2   -0.90   10.30   0
   6  -5   2    2.48    8.22   0
   6   5   2    1.40    8.43   0
   6  -5   2    2.97    8.69   0
  -6  -5  -2    5.04   15.38   0
   7  -5   2   74.60   16.09   0
  -7  -5  -2   70.31    7.97   0
   7   5   2   60.82   10.88   0
   7  -5   2   64.60   13.44   0
  -7   5  -2   56.82    9.92   0
   8  -5   2   44.90   16.54   0
   8   5   2   39.33   10.60   0
  -8   5  -2   47.75    9.50   0
  -8  -5  -2   43.06   10.21   0
   8  -5   2   44.29   17.32   0
  -9   5  -2   15.04   10.93   0
  -9  -5  -2   -2.76    8.74   0
   9   5   2    2.79   11.36   0
   9   5   2    0.63   11.90   0
 -10  -5  -2   -0.67   14.23   0
 -10   5  -2    2.77   11.26   0
  10   5   2   -4.52   16.30   0
  10   5   2    2.40   15.75   0
 -10  -6   2  184.40   19.45   0
  10   6  -2  170.46   19.01   0
 -10  -6   2  178.23   19.14   0
 -10   6   2  190.86   12.91   0
  -9   6   2   27.28   11.54   0
  -9  -6   2   35.52    9.11   0
   9   6  -2   31.58   12.74   0
  -9  -6   2   40.01   11.04   0
   8   6  -2  214.26   14.64   0
  -8   6   2  224.38   10.79   0
  -8  -6   2  226.21   12.13   0
  -8  -6   2  228.77   12.36   0
  -7  -6   2  214.32   12.09   0
   7   6  -2  199.44   12.52   0
  -7   6   2  194.62   10.73   0
   6  -6  -2 1531.22   32.34   0
  -6   6   2 1803.60   16.78   0
   6   6  -2 1745.37   21.08   0
   6  -6  -2 1683.32   34.23   0
  -6  -6   2 1747.62   20.54   0
   5  -6  -2 1350.46   25.07   0
   5   6  -2 1472.64   19.10   0
  -5   6   2 1468.68   16.34   0
  -5  -6   2 1483.44   18.64   0
  -4  -6   2  207.72   11.03   0
   4   6  -2  206.86   16.01   0
  -4   6   2  210.27   10.07   0
   4  -6  -2  195.57   11.70   0
  -3  -6   2 2805.22   23.21   0
   3   6  -2 2960.90   24.80   0
   3  -6  -2 2799.02   21.69   0
  -3   6   2 2782.57   20.91   0
  -2   6   2 1762.23   19.01   0
   2   6  -2 1728.49   18.68   0
  -2  -6   2 1768.90   18.99   0
   2  -6  -2 1759.32   18.40   0
   1  -6  -2 1357.47   17.26   0
   1   6  -2 1339.08   18.07   0
  -1  -6   2 1310.83   16.89   0
  -1   6   2 1336.78   17.63   0
   0  -6  -2  416.45   12.19   0
   0   6  -2  422.46   10.96   0
   0  -6   2  390.06   11.17   0
   0   6   2  430.79   12.85   0
  -1  -6  -2 2313.36   22.90   0
   1  -6   2 2242.04   21.77   0
  -1   6  -2 2346.44   22.98   0
   1   6   2 2321.22   23.42   0
   2   6   2  723.25   15.66   0
  -2   6  -2  725.40   15.02   0
   2  -6   2  715.71   14.84   0
   2  -6   2  728.68   15.39   0
  -2  -6  -2  739.81   15.31   0
   3  -6   2   85.49   10.20   0
  -3  -6  -2   84.09    9.31   0
   3  -6   2   79.70    9.59   0
   3   6   2   82.55    9.87   0
  -3   6  -2   79.18    9.85   0
  -4   6  -2  822.24   16.02   0
  -4  -6  -2  822.37   18.96   0
   4  -6   2  818.71   15.81   0
   4  -6   2  825.34   16.25   0
   4   6   2  857.35   14.67   0
  -5  -6  -2   43.35   10.65   0
   5  -6   2   50.43    9.41   0
   5   6   2   44.36    8.73   0
  -5   6  -2   47.65    9.35   0
   5  -6   2   49.60    8.90   0
   6   6   2  356.61   11.68   0
   6  -6   2  340.04   13.08   0
  -6   6  -2  417.31   12.43   0
   6  -6   2  377.99   13.58   0
  -6  -6  -2  392.57   26.27   0
  -7  -6  -2  288.70   12.53   0
   7  -6   2  257.48   14.34   0
   7   6   2  274.65   12.54   0
  -7   6  -2  280.40   11.31   0
   7  -6   2  258.07   13.92   0
   8  -6   2  401.67   21.42   0
   8   6   2  386.30   14.03   0
   8  -6   2  392.90   20.66   0
  -8  -6  -2  424.77   13.60   0
  -8   6  -2  401.34   12.09   0
  -9  -6  -2  118.38   12.45   0
   9   6   2  115.73   13.82   0
  -9   6  -2  126.57    9.04   0
 -10  -6  -2   26.79   12.06   0
 -10   6  -2   23.19   13.55   0
  10   6   2   29.14   13.62   0
  10   6   2   31.93   16.07   0
  10   7  -2   46.01   16.83   0
 -10  -7   2   58.03   15.03   0
 -10  -7   2   52.77   15.02   0
 -10   7   2   46.73   11.90   0
  -9  -7   2   -2.33   13.87   0
   9   7  -2   -3.64   15.49   0
  -9  -7   2   -1.39   10.87   0
  -9   7   2   -6.74   11.26   0
   8   7  -2   28.25   10.09   0
  -8  -7   2   24.22    9.73   0
  -8  -7   2   32.16    9.87   0
  -8   7   2   28.22    9.36   0
  -7   7   2  288.35   11.15   0
   7   7  -2  274.85   12.89   0
  -7  -7   2  266.54   12.31   0
  -6   7   2  203.17   11.35   0
  -6  -7   2  211.47   10.49   0
   6   7  -2  201.13   10.41   0
   6  -7  -2  193.27   13.83   0
   6  -7  -2  197.60   12.30   0
  -5  -7   2  110.33    7.55   0
   5  -7  -2  112.62   10.58   0
   5   7  -2  120.62    9.72   0
  -5   7   2  111.75    7.03   0
   4   7  -2  339.73   15.86   0
  -4   7   2  341.34   10.74   0
  -4  -7   2  355.45    9.78   0
   4  -7  -2  341.71   12.73   0
   3  -7  -2 1104.21   14.55   0
  -3   7   2 1089.82   15.19   0
  -3  -7   2 1089.03   14.70   0
   3   7  -2 1056.10   19.37   0
   2   7  -2   14.07    6.74   0
   2  -7  -2   10.17    8.68   0
  -2  -7   2   16.57    7.10   0
  -2   7   2   14.10    9.15   0
   1  -7  -2  236.92   10.32   0
  -1   7   2  247.37   10.97   0
   1   7  -2  254.66    8.93   0
  -1  -7   2  245.46   11.48   0
   0  -7   2   -0.50    6.79   0
   0  -7  -2    0.79    8.39   0
   0   7  -2   -1.45    6.39   0
   0   7   2   -7.38    8.96   0
   1   7   2  499.08   12.98   0
  -1  -7  -2  473.49   12.43   0
   1  -7   2  484.10   13.43   0
  -1   7  -2  475.36   12.85   0
   2  -7   2   72.68    9.98   0
  -2  -7  -2   62.67    8.97   0
   2   7   2   61.76    9.47   0
  -2   7  -2   58.63    7.14   0
   2  -7   2   63.57    7.10   0
   3  -7   2  582.14   13.71   0
   3   7   2  536.49   14.06   0
  -3  -7  -2  576.04   14.19   0
   3  -7   2  603.43   13.41   0
  -3   7  -2  560.03   13.53   0
   4  -7   2   77.20    9.75   0
   4  -7   2   67.92    9.08   0
  -4   7  -2   73.68    9.38   0
   4   7   2   71.56    7.02   0
  -4  -7  -2   75.58   10.69   0
   5  -7   2   90.31    7.32   0
  -5  -7  -2   96.28   11.14   0
   5  -7   2   90.42    9.66   0
   5   7   2  102.39    9.02   0
  -5   7  -2  101.01    8.65   0
   6  -7   2  159.79   12.60   0
  -6  -7  -2  169.75    8.76   0
   6   7   2  167.70    8.74   0
   6  -7   2  155.00   14.06   0
  -6   7  -2  159.38    8.34   0
   7  -7   2    5.51   12.49   0
  -7  -7  -2    8.06   10.27   0
  -7   7  -2   11.50    9.52   0
   7   7   2   -4.69   10.30   0
   7  -7   2    6.09   10.66   0
  -8  -7  -2  112.21   10.72   0
   8   7   2  104.38   10.98   0
  -8   7  -2   88.38    7.54   0
   8  -7   2   89.68   15.40   0
   8  -7   2   95.30   15.88   0
   9   7   2    6.85   12.62   0
  -9   7  -2   17.22   11.30   0
  -9  -7  -2    3.36   11.35   0
 -10   7  -2    9.89   13.52   0
 -10  -7  -2    3.44   11.52   0
  10   7   2    1.61   12.88   0
 -10   8   2   68.56   14.29   0
 -10  -8   2   50.28   12.23   0
 -10  -8   2   45.10   14.72   0
  10   8  -2   38.49   16.31   0
   9   8  -2   64.77   13.69   0
  -9  -8   2   82.32   12.67   0
  -9   8   2   78.26   11.90   0
  -9  -8   2   77.35   11.89   0
   8   8  -2  180.39   12.01   0
  -8   8   2  182.45   10.34   0
  -8  -8   2  201.71   11.59   0
   7  -8  -2  894.17   26.21   0
  -7   8   2  931.07   14.54   0
  -7  -8   2  954.80   16.15   0
   7   8  -2  962.48   17.08   0
   7  -8  -2  833.58   25.64   0
   6  -8  -2  289.00   15.76   0
   6   8  -2  287.82   12.62   0
   6  -8  -2  252.18   13.90   0
  -6   8   2  285.83    9.00   0
  -6  -8   2  271.97    9.92   0
   5   8  -2  299.46   25.33   0
  -5  -8   2  302.86   11.03   0
   5  -8  -2  276.74   12.09   0
  -5   8   2  297.94   11.77   0
  -4  -8   2  148.71   10.02   0
   4  -8  -2  134.32   10.40   0
  -4   8   2  138.84    7.03   0
   4   8  -2  136.27   12.02   0
  -3  -8   2 4192.76   25.39   0
   3   8  -2 4085.50   32.57   0
  -3   8   2 4050.88   24.42   0
   3  -8  -2 4266.94   24.44   0
  -2   8   2 5989.26   29.45   0
  -2  -8   2 6144.87   31.38   0
   2   8  -2 6090.14   35.55   0
   2  -8  -2 5741.34   27.70   0
   1  -8  -2 1794.48   17.88   0
  -1  -8   2 1820.82   18.96   0
   1   8  -2 1806.58   18.49   0
  -1   8   2 1773.75   18.05   0
   0  -8   2   27.95    9.84   0
   0   8  -2   43.00    6.74   0
   0  -8  -2   31.38    6.20   0
   0   8   2   41.08    9.06   0
   1  -8   2   11.33    9.51   0
  -1  -8  -2   16.36    8.27   0
   1   8   2   19.09    8.64   0
  -1   8  -2   22.87    6.31   0
  -2  -8  -2 1092.57   16.29   0
   2  -8   2 1120.20   14.64   0
   2   8   2 1089.55   16.53   0
   2  -8   2 1079.51   16.28   0
  -2   8  -2 1064.64   14.58   0
  -3  -8  -2 1252.23   18.15   0
   3  -8   2 1265.38   16.86   0
   3  -8   2 1211.05   17.17   0
   3   8   2 1171.12   18.14   0
  -3   8  -2 1262.69   17.01   0
  -4  -8  -2  616.69   16.07   0
   4  -8   2  596.21   11.96   0
   4   8   2  598.34   11.16   0
   4  -8   2  582.53   11.76   0
  -4   8  -2  623.69   10.30   0
  -5   8  -2  166.85   10.96   0
   5  -8   2  137.63    9.66   0
  -5  -8  -2  150.88   13.90   0
   5  -8   2  129.52   10.00   0
   5   8   2  149.16    9.62   0
   6  -8   2    1.59   10.95   0
  -6  -8  -2   16.16   10.32   0
   6  -8   2   17.42   10.01   0
   6   8   2   13.37   10.16   0
  -6   8  -2   15.74    9.65   0
   7  -8   2  253.50   13.36   0
  -7  -8  -2  260.31   11.85   0
   7  -8   2  233.60   12.86   0
  -7   8  -2  267.05   10.91   0
   7   8   2  238.33   11.95   0
   8  -8   2   76.28   13.94   0
  -8  -8  -2   80.39   10.55   0
   8  -8   2   78.31   13.60   0
  -8   8  -2   89.95    8.76   0
   8   8   2   74.51   11.00   0
   9   8   2  213.01   14.44   0
  -9   8  -2  189.73   12.90   0
  -9  -8  -2  230.26   13.63   0
 -10  -8  -2   62.61   15.00   0
  10   8   2   57.65   15.96   0
 -10   8  -2   50.86   14.28   0
 -10   9   2   10.45   13.76   0
 -10  -9   2    9.60   14.06   0
 -10  -9   2   15.22   13.97   0
  10   9  -2    5.11   15.70   0
   9   9  -2   37.48   13.15   0
  -9  -9   2   31.10   11.53   0
  -9   9   2   25.54   11.59   0
  -9  -9   2   31.67   12.44   0
  -8  -9   2    0.60    9.52   0
  -8   9   2   22.66   11.39   0
   8   9  -2   -5.57   10.12   0
   7   9  -2   43.72    7.58   0
  -7   9   2   34.55    6.96   0
   7  -9  -2   41.35   12.87   0
   7  -9  -2   42.72   13.03   0
  -7  -9   2   45.18    7.50   0
   6   9  -2    3.74    7.27   0
  -6  -9   2    9.99   10.30   0
  -6   9   2   -0.06    6.79   0
   6  -9  -2    9.11   12.83   0
   5  -9  -2  553.60   14.31   0
  -5   9   2  643.68   10.99   0
   5   9  -2  626.04   22.96   0
  -5  -9   2  587.80   11.12   0
   4   9  -2  922.65   18.17   0
  -4   9   2  939.15   13.44   0
  -4  -9   2  967.84   14.38   0
   4  -9  -2  938.99   16.11   0
  -3   9   2 1493.27   15.70   0
   3   9  -2 1483.99   19.79   0
  -3  -9   2 1465.00   15.37   0
   3  -9  -2 1468.20   18.53   0
   2   9  -2  113.41    9.43   0
  -2   9   2   93.30    9.40   0
   2  -9  -2  108.46    8.92   0
  -2  -9   2  111.59    7.51   0
   1  -9  -2 1873.35   17.44   0
  -1   9   2 1815.53   17.55   0
  -1  -9   2 1869.19   18.55   0
   1   9  -2 1800.57   18.72   0
   0  -9  -2  183.60    9.41   0
   0   9   2  194.25    7.78   0
   0  -9   2  171.08    8.10   0
   0   9  -2  188.18   10.04   0
   1   9   2  826.28   13.99   0
   1  -9   2  807.55   14.11   0
  -1   9  -2  805.80   12.22   0
  -1  -9  -2  839.62   13.79   0
   2  -9   2  298.91   11.25   0
   2   9   2  289.99   10.92   0
  -2   9  -2  284.82   10.70   0
  -2  -9  -2  298.09   10.54   0
   3  -9   2  115.40    9.21   0
   3  -9   2  116.69    9.73   0
  -3   9  -2  110.85    9.20   0
   3   9   2  120.78    9.41   0
  -3  -9  -2  120.91    9.23   0
  -4   9  -2  146.24    9.07   0
  -4  -9  -2  153.47   11.32   0
   4  -9   2  148.10    9.58   0
   4   9   2  159.21   13.00   0
   4  -9   2  142.35    7.76   0
   5  -9   2  553.71   14.40   0
   5   9   2  525.76   11.11   0
   5  -9   2  525.02   14.75   0
  -5   9  -2  554.36   12.59   0
  -5  -9  -2  555.48   13.49   0
  -6  -9  -2   51.34   10.50   0
  -6   9  -2   58.09    9.66   0
   6  -9   2   38.59   11.08   0
   6  -9   2   39.63   10.31   0
   6   9   2   48.12   10.31   0
  -7  -9  -2   22.33    7.31   0
   7  -9   2   14.90    9.99   0
   7  -9   2   27.13   10.55   0
   7   9   2   22.54    7.23   0
  -7   9  -2   19.39    9.69   0
   8   9   2   81.90   12.12   0
   8  -9   2   95.41   15.42   0
   8  -9   2   77.91   11.79   0
  -8  -9  -2   79.58    8.02   0
  -8   9  -2   99.79    8.87   0
  -9   9  -2    5.89   11.33   0
   9  -9   2    7.38   23.70   0
   9  -9   2    7.77   21.94   0
  -9  -9  -2    6.66    8.89   0
   9   9   2   -1.96   13.09   0
  -9 -10   2  100.96   13.41   0
  -9  10   2   66.46   12.20   0
  -9 -10   2  109.24   12.79   0
   9  10  -2   85.44   13.77   0
   8  10  -2   53.52   13.06   0
  -8 -10   2   46.99   12.34   0
   8 -10  -2   55.04   19.15   0
   8 -10  -2   46.55   17.51   0
  -8  10   2   59.73   11.52   0
   7 -10  -2  153.77   14.18   0
   7 -10  -2  391.11   18.68   0
  -7 -10   2  165.59   10.99   0
  -7  10   2  163.93   10.31   0
   7  10  -2  170.95   11.43   0
   6 -10  -2 1476.26   21.74   0
   6  10  -2 1566.19   17.07   0
  -6  10   2 1662.94   16.77   0
  -6 -10   2 1724.15   18.64   0
   5 -10  -2 1588.14   20.76   0
   5  10  -2 1653.91   29.11   0
  -5  10   2 1657.10   16.87   0
  -5 -10   2 1592.66   16.21   0
  -4  10   2  237.11   11.32   0
   4  10  -2  223.97   14.29   0
  -4 -10   2  219.51    8.02   0
   4 -10  -2  202.28   10.57   0
  -3 -10   2  588.88   12.30   0
  -3  10   2  612.22   11.73   0
   3  10  -2  597.51   13.36   0
   3 -10  -2  589.68   13.11   0
  -2 -10   2  657.22   11.26   0
   2 -10  -2  656.38   11.76   0
  -2  10   2  668.98   12.23   0
   2  10  -2  659.03   13.26   0
  -1 -10   2  442.06    9.83   0
   1 -10  -2  487.95   11.17   0
  -1  10   2  458.14   11.21   0
   1  10  -2  468.10   11.65   0
   0  10  -2  278.65    8.57   0
   0 -10   2  294.59    8.79   0
   0  10   2  294.60    8.53   0
   0 -10  -2  328.42   10.04   0
  -1  10  -2 2687.46   18.81   0
   1  10   2 2695.18   21.48   0
   1 -10   2 2704.89   21.54   0
  -1 -10  -2 2684.89   21.34   0
   2  10   2  881.28   14.54   0
  -2 -10  -2  917.66   14.32   0
  -2  10  -2  868.42   13.09   0
   2 -10   2  919.13   14.50   0
   3 -10   2    0.13    6.12   0
  -3  10  -2    4.67    5.71   0
  -3 -10  -2    3.81    7.83   0
   3 -10   2    3.72    5.79   0
   3  10   2   -2.46    8.05   0
   4  10   2    7.21   10.03   0
  -4  10  -2    2.21   10.19   0
   4 -10   2   -5.72    8.12   0
  -4 -10  -2    0.73    9.65   0
   4 -10   2   -3.33    8.69   0
  -5  10  -2  241.90   10.92   0
   5 -10   2  225.20    9.39   0
   5  10   2  235.95   11.77   0
   5 -10   2  227.41   12.36   0
  -5 -10  -2  234.44   11.69   0
  -6 -10  -2  674.31   11.84   0
   6 -10   2  668.63   15.77   0
  -6  10  -2  671.62   10.99   0
   6 -10   2  649.84   17.14   0
   6  10   2  660.76   14.29   0
  -7  10  -2  510.64   10.18   0
   7 -10   2  492.03   17.02   0
   7  10   2  504.02   11.48   0
   7 -10   2  503.69   15.48   0
  -7 -10  -2  530.64   11.27   0
   8  10   2  247.68   14.70   0
   8 -10   2  256.32   18.27   0
   8 -10   2  248.98   18.64   0
  -8  10  -2  248.74   10.17   0
  -8 -10  -2  279.33   14.01   0
   9 -10   2   55.02   18.59   0
  -9  10  -2   35.79   13.35   0
   9 -10   2   45.14   18.99   0
   9  10   2   59.58   13.45   0
  -9 -10  -2   60.13   12.81   0
  -9 -11   2   85.40   12.62   0
  -9  11   2   82.03   14.47   0
  -9 -11   2   85.98   13.09   0
   9  11  -2   79.75   13.91   0
  -8  11   2   10.59   11.31   0
   8  11  -2   -3.40    9.02   0
  -8 -11   2   -0.62   12.28   0
   8 -11  -2   -3.89   15.62   0
   8 -11  -2    0.44   15.27   0
  -7 -11   2   -1.24    9.63   0
   7  11  -2    9.43   10.08   0
   7 -11  -2    4.68    9.83   0
  -7  11   2   21.75   10.24   0
   7 -11  -2   -1.19   11.89   0
  -6 -11   2   17.63    7.34   0
   6 -11  -2   11.16   10.47   0
   6  11  -2   21.80    7.20   0
  -6  11   2   13.12    9.45   0
  -5 -11   2   41.40    7.52   0
  -5  11   2   43.34    9.97   0
   5  11  -2   39.65   12.11   0
   5 -11  -2   46.36   10.61   0
  -4 -11   2   26.59   11.02   0
  -4  11   2   24.58    7.37   0
   4 -11  -2   30.31   11.10   0
   4  11  -2   31.94   10.24   0
   3  11  -2   16.22   12.46   0
   3 -11  -2   11.01    8.84   0
  -3  11   2   22.83   10.38   0
  -3 -11   2    7.69    8.91   0
   2  11  -2   98.49    9.01   0
   2 -11  -2  107.84    7.16   0
  -2 -11   2   90.13    7.05   0
  -2  11   2   93.47    8.88   0
   1  11  -2 1061.28   14.75   0
   1 -11  -2 1068.60   13.26   0
  -1 -11   2 1120.79   14.67   0
  -1  11   2 1065.27   14.05   0
   0  11   2  295.77   10.26   0
   0 -11  -2  305.58    9.95   0
   0  11  -2  304.34   10.28   0
   0 -11   2  328.90   10.85   0
   1  11   2    4.07    8.08   0
   1 -11   2   -0.59    6.24   0
  -1 -11  -2    3.68    7.75   0
  -1  11  -2   -5.52    8.23   0
  -2  11  -2  425.14   10.65   0
   2 -11   2  410.07   11.45   0
  -2 -11  -2  411.15    9.61   0
   2  11   2  422.43   11.27   0
   3 -11   2  198.65    7.64   0
   3 -11   2  202.36    8.17   0
  -3  11  -2  214.25   11.28   0
  -3 -11  -2  222.50    9.76   0
   3  11   2  219.71   11.80   0
   4 -11   2   16.72   10.92   0
   4  11   2   13.25    9.98   0
   4 -11   2   23.52    7.23   0
  -4  11  -2   20.51    9.96   0
  -4 -11  -2    5.81    7.40   0
   5 -11   2   25.57   10.60   0
  -5  11  -2   22.61    9.79   0
   5 -11   2   28.47    7.09   0
   5  11   2   -1.15   10.43   0
  -5 -11  -2   13.47   10.19   0
   6 -11   2   64.91   10.52   0
   6  11   2   69.37   10.40   0
  -6 -11  -2   80.28    7.50   0
   6 -11   2   73.03   11.13   0
  -6  11  -2   84.68    9.72   0
  -7  11  -2   -2.43   11.91   0
   7 -11   2    9.41    9.93   0
   7 -11   2    5.97   10.48   0
  -7 -11  -2   -2.34    9.82   0
   7  11   2    6.72   10.24   0
   8  11   2   26.87   12.71   0
   8 -11   2   16.51   15.41   0
   8 -11   2    2.37   13.09   0
  -8 -11  -2  -13.52   12.62   0
  -8  11  -2   11.18   11.62   0
   9 -11   2   22.02   22.10   0
  -9 -11  -2   10.90   15.14   0
   9  11   2   20.10   15.84   0
   9 -11   2   26.76   19.25   0
  -9  11  -2    3.99   14.27   0
  -9 -12   2    1.03   14.95   0
  -9  12   2   21.54   13.79   0
   9  12  -2   12.65   11.00   0
  -8  12   2   90.36    9.01   0
   8  12  -2  102.60   10.18   0
   8 -12  -2   93.14   13.91   0
  -8 -12   2  101.06    9.90   0
   8 -12  -2   98.47   13.20   0
   7  12  -2  518.58   15.04   0
   7 -12  -2  520.53   16.39   0
  -7 -12   2  471.48   11.13   0
  -7  12   2  531.25   11.26   0
   7 -12  -2  518.09   16.41   0
   6 -12  -2  521.60   14.54   0
  -6 -12   2  526.26   13.20   0
  -6  12   2  566.65   12.56   0
   6  12  -2  501.35   27.48   0
  -5  12   2   45.00   10.01   0
  -5 -12   2   55.43    7.50   0
   5  12  -2   60.48   12.06   0
   5 -12  -2   54.07    7.74   0
  -4  12   2  148.84   10.65   0
   4 -12  -2  149.22   11.48   0
   4  12  -2  151.53   11.03   0
  -4 -12   2  160.46   11.15   0
  -3 -12   2  980.78   13.30   0
  -3  12   2 1025.18   12.32   0
   3 -12  -2 1059.83   16.37   0
   3  12  -2 1062.10   16.66   0
   2  12  -2 2286.98   19.44   0
  -2  12   2 2355.64   17.25   0
   2 -12  -2 2147.51   19.53   0
  -2 -12   2 2172.20   17.33   0
  -1  12   2  372.47   12.06   0
  -1 -12   2  309.94   10.59   0
   1  12  -2  331.16   12.10   0
   1 -12  -2  325.46   10.61   0
   0  12   2   11.74   10.15   0
   0 -12  -2    8.10    6.05   0
   0  12  -2   18.45   10.12   0
   0 -12   2   10.14    6.22   0
  -1 -12  -2  111.38    7.06   0
  -1  12  -2  125.22   10.86   0
   1  12   2  130.06   10.78   0
   1 -12   2  128.21    9.46   0
   2 -12   2  150.93    9.56   0
  -2  12  -2  133.82    8.03   0
  -2 -12  -2  124.44    7.18   0
   2  12   2  147.52   11.00   0
  -3 -12  -2 1020.39   15.11   0
   3  12   2  988.80   15.74   0
   3 -12   2 1002.29   15.47   0
  -3  12  -2 1004.01   14.19   0
   3 -12   2  990.97   16.03   0
  -4  12  -2 1389.96   15.73   0
   4  12   2 1352.50   18.86   0
  -4 -12  -2 1361.30   16.52   0
   4 -12   2 1314.48   16.05   0
   4 -12   2 1370.82   15.56   0
  -5  12  -2  229.84   10.71   0
   5 -12   2  244.10   11.86   0
   5 -12   2  244.19    9.71   0
  -5 -12  -2  228.30    8.85   0
   5  12   2  273.98   11.57   0
   6 -12   2   81.39   10.38   0
   6 -12   2   65.11   11.16   0
   6  12   2   77.08   10.54   0
  -6  12  -2   51.89    9.92   0
  -6 -12  -2   70.85    7.61   0
   7 -12   2   77.78   13.68   0
  -7 -12  -2   65.48   12.96   0
  -7  12  -2   58.45   12.11   0
   7 -12   2   77.97   13.06   0
   7  12   2   91.96   12.95   0
   8 -12   2  242.42   18.71   0
  -8  12  -2  333.72   13.71   0
   8  12   2  267.52   15.10   0
  -8 -12  -2  276.50   14.95   0
   8 -12   2  296.81   16.61   0
   8  13  -2    3.68    9.22   0
  -8  13   2    6.70   12.89   0
  -8 -13   2   -0.89    8.85   0
   8 -13  -2    4.16   15.72   0
   8 -13  -2    2.27   11.77   0
   7 -13  -2    5.85   12.62   0
  -7  13   2   11.74   11.60   0
   7  13  -2   -1.99    8.86   0
  -7 -13   2   -8.79   12.15   0
   7 -13  -2    5.99   12.39   0
   6 -13  -2   32.28   10.37   0
  -6  13   2   39.62    8.54   0
   6  13  -2   35.25   16.92   0
  -6 -13   2   32.17   10.22   0
  -5 -13   2   38.17    7.25   0
   5 -13  -2   38.28    7.65   0
   5  13  -2   24.55   11.75   0
  -5  13   2   26.07    6.80   0
  -4  13   2   -4.43    9.69   0
   4 -13  -2    1.76    7.30   0
  -4 -13   2    8.95    7.22   0
   4  13  -2    8.28    9.28   0
  -3  13   2  203.08    8.14   0
   3  13  -2  204.31   11.03   0
   3 -13  -2  218.76    9.33   0
  -3 -13   2  216.29   11.35   0
  -2  13   2  -16.33    9.69   0
   2  13  -2   -3.58    9.62   0
   2 -13  -2    9.86    7.11   0
  -2 -13   2   -7.23    7.44   0
  -1  13   2  198.20   10.85   0
   1  13  -2  208.31   11.25   0
   1 -13  -2  199.16    8.93   0
  -1 -13   2  179.99   11.76   0
   0 -13  -2   84.07   11.05   0
   0 -13   2  119.60    8.30   0
   0  13   2  111.39    7.74   0
   0  13  -2  105.33    7.74   0
  -1  13  -2  195.07   10.87   0
   1 -13   2  193.27    8.94   0
   1  13   2  179.27    8.21   0
  -1 -13  -2  181.72   11.20   0
  -2  13  -2  477.65   11.93   0
   2  13   2  434.33   10.05   0
  -2 -13  -2  448.74   12.46   0
   2 -13   2  413.45   10.42   0
  -3  13  -2   65.78   10.02   0
  -3 -13  -2   80.52   10.20   0
   3 -13   2   54.73   10.36   0
   3  13   2   76.29    9.97   0
   3 -13   2   64.46   10.71   0
  -4 -13  -2   -1.07   10.07   0
   4  13   2   -1.86   11.38   0
  -4  13  -2    9.17    9.58   0
   4 -13   2   -1.20   10.28   0
   4 -13   2    0.01    9.69   0
   5 -13   2  101.34   10.97   0
   5 -13   2  107.81   10.59   0
  -5 -13  -2   85.02   10.43   0
  -5  13  -2   96.45    7.31   0
   5  13   2  101.95   10.38   0
   6  13   2   44.28   10.00   0
   6 -13   2   35.86   10.62   0
  -6 -13  -2   32.47   10.16   0
   6 -13   2   29.24   10.24   0
  -6  13  -2   49.87    8.47   0
  -7  13  -2   -6.38    8.17   0
   7 -13   2   -2.21   12.89   0
   7  13   2   -1.61    8.97   0
   7 -13   2    5.53   12.43   0
  -7 -13  -2   10.46    8.57   0
   8 -13   2    2.54   13.03   0
   8 -13   2   -0.37   16.86   0
  -8 -13  -2    9.40    9.01   0
   8  13   2  -10.86   14.20   0
  -8  13  -2    1.19   14.42   0
  -8  14   2    9.59   10.06   0
   8 -14  -2   12.14   15.46   0
   8  14  -2   17.01   15.63   0
  -8 -14   2    5.39   14.95   0
   8 -14  -2   10.16   15.43   0
  -7 -14   2   38.30    8.99   0
   7  14  -2   44.77   12.90   0
   7 -14  -2   39.76   12.86   0
  -7  14   2   21.33    8.83   0
   7 -14  -2   23.83   13.26   0
  -6  14   2  101.18   12.21   0
  -6 -14   2   94.99   12.97   0
   6 -14  -2  113.41   13.40   0
   6  14  -2   96.26   17.92   0
   5 -14  -2  266.47   12.21   0
  -5  14   2  268.05    8.52   0
  -5 -14   2  263.01    9.21   0
   5  14  -2  279.00   12.48   0
  -4 -14   2  393.17   12.02   0
  -4  14   2  373.40   11.37   0
   4  14  -2  352.77   14.20   0
   4 -14  -2  366.35   12.62   0
  -3  14   2   42.48    9.63   0
   3 -14  -2   46.68   10.57   0
   3  14  -2   42.13    9.71   0
  -3 -14   2   57.48   10.09   0
  -2 -14   2  251.88    8.98   0
   2 -14  -2  241.75    9.00   0
  -2  14   2  263.36   10.90   0
   2  14  -2  253.79   11.25   0
  -1 -14   2   97.48    7.86   0
   1 -14  -2   98.89   10.70   0
   1  14  -2   95.09   10.14   0
  -1  14   2  104.02    9.98   0
   0 -14   2  362.44   12.50   0
   0  14   2  362.79    9.31   0
   0 -14  -2  371.81    9.63   0
   0  14  -2  371.84   11.94   0
  -1  14  -2  386.68    9.36   0
  -1 -14  -2  371.60    9.65   0
   1  14   2  421.83   11.96   0
   1 -14   2  402.99   12.50   0
  -2  14  -2  327.16   11.18   0
   2 -14   2  307.22    9.52   0
   2  14   2  324.75   11.68   0
  -2 -14  -2  299.41    9.21   0
   3 -14   2  130.89   11.02   0
   3 -14   2  112.95   10.42   0
  -3  14  -2  109.08    7.40   0
  -3 -14  -2   94.03    7.77   0
   3  14   2  120.63   10.12   0
  -4  14  -2    3.17    9.37   0
   4  14   2  -10.39    9.23   0
   4 -14   2    2.46    7.28   0
  -4 -14  -2    5.54    9.90   0
   4 -14   2   -4.01    6.85   0
  -5 -14  -2  297.91   11.71   0
   5  14   2  315.81   14.35   0
   5 -14   2  289.18    9.88   0
   5 -14   2  308.79   12.25   0
  -5  14  -2  344.27   10.13   0
  -6  14  -2  191.21   12.85   0
   6 -14   2  194.27   10.89   0
   6  14   2  216.28   13.65   0
  -6 -14  -2  207.15   13.64   0
   6 -14   2  213.12   13.99   0
   7  14   2  115.54   10.05   0
  -7  14  -2  119.68   12.56   0
  -7 -14  -2  122.01   13.40   0
   7 -14   2  134.57   14.05   0
   7 -14   2  137.29   14.13   0
  -7  15   2    1.87    9.90   0
   7 -15  -2    0.87    8.94   0
   7  15  -2    1.19   12.86   0
   7 -15  -2   -5.83   15.69   0
  -7 -15   2   16.33   12.06   0
  -6  15   2    9.19   11.77   0
   6 -15  -2    9.17   12.86   0
  -6 -15   2    6.20   12.44   0
   6  15  -2   10.47   16.77   0
   5  15  -2   21.50   11.87   0
  -5  15   2   38.84    8.49   0
   5 -15  -2   25.92    9.20   0
  -5 -15   2   15.56   12.44   0
  -4 -15   2    0.95    7.11   0
   4 -15  -2   -2.71   10.29   0
   4  15  -2    3.85   10.32   0
  -4  15   2   -5.67   10.45   0
   3 -15  -2   21.13   10.22   0
  -3  15   2   12.03    9.41   0
   3  15  -2   37.11    9.36   0
  -3 -15   2   20.99    7.17   0
   2 -15  -2   26.47   10.31   0
  -2 -15   2   23.49   10.32   0
  -2  15   2   37.58    9.40   0
   2  15  -2   36.75    9.54   0
  -1 -15   2  126.89    8.04   0
   1  15  -2  135.71   10.47   0
   1 -15  -2  115.98   10.90   0
  -1  15   2  125.24   10.25   0
   0 -15  -2   68.07    7.48   0
   0 -15   2   63.23   10.63   0
   0  15   2   86.24    9.82   0
   0  15  -2   62.34    9.90   0
   1  15   2   -3.14    9.45   0
  -1 -15  -2    3.85    6.97   0
   1 -15   2    5.29   10.13   0
  -1  15  -2  -12.56    9.49   0
  -2  15  -2  194.85    7.93   0
   2 -15   2  169.66   11.24   0
   2  15   2  203.31   10.89   0
  -2 -15  -2  201.85   11.03   0
   3 -15   2  102.96   10.32   0
  -3 -15  -2   96.64   10.39   0
  -3  15  -2  104.87    7.34   0
   3  15   2   91.40   10.15   0
   3 -15   2   92.45    8.02   0
  -4 -15  -2   10.89    6.97   0
  -4  15  -2   14.24   11.58   0
   4 -15   2    8.95    7.11   0
   4 -15   2   17.89    6.67   0
   4  15   2    6.09   11.57   0
  -5  15  -2   -6.41   11.48   0
   5 -15   2   -4.40   12.94   0
  -5 -15  -2    6.47    8.62   0
   5  15   2    7.92   11.43   0
   5 -15   2    2.40   12.37   0
   6  15   2   64.42   13.19   0
   6 -15   2   67.81   13.05   0
  -6 -15  -2   61.52   12.70   0
   6 -15   2   51.85    9.95   0
  -6  15  -2   56.67   12.11   0
  -7  15  -2   -5.11   14.00   0
   7 -15   2    4.01   15.54   0
  -7 -15  -2  -17.83   14.99   0
   7  15   2    0.25   15.28   0
   7 -15   2    5.87   15.13   0
  -6  16   2  191.61   13.77   0
   6 -16  -2  132.33   13.84   0
  -6 -16   2   70.24   13.64   0
   6  16  -2  139.15   20.32   0
  -5 -16   2   73.13   12.52   0
  -5  16   2   34.21    8.72   0
   5 -16  -2   26.54   13.40   0
   5  16  -2   46.11   12.16   0
   4 -16  -2   28.60    9.45   0
   4  16  -2   32.86   12.03   0
  -4  16   2   32.47   11.95   0
  -4 -16   2   36.71   12.61   0
  -3  16   2   64.36    8.49   0
   3 -16  -2   50.17   10.27   0
   3  16  -2   39.80   11.99   0
  -3 -16   2   37.06   10.34   0
   2 -16  -2   56.70   10.37   0
  -2 -16   2   56.12   10.17   0
  -2  16   2   64.93    9.80   0
   2  16  -2   62.84    9.66   0
  -1 -16   2  260.31   11.80   0
  -1  16   2  257.68   11.07   0
   1  16  -2  276.41   11.13   0
   1 -16  -2  263.84   11.68   0
   0 -16  -2  278.70   11.41   0
   0  16   2  287.19   11.04   0
   0 -16   2  320.73   11.76   0
   0  16  -2  260.62    8.81   0
  -1 -16  -2  308.14   11.70   0
   1  16   2  311.79    9.21   0
  -1  16  -2  299.97   11.00   0
   1 -16   2  295.17    9.36   0
   2  16   2   14.49    9.31   0
   2 -16   2   -5.63   10.31   0
  -2  16  -2   -2.79    6.72   0
  -2 -16  -2   14.94    7.15   0
  -3 -16  -2   77.74    7.71   0
   3 -16   2   71.75    7.61   0
  -3  16  -2   64.36    8.49   0
   3 -16   2   72.08    7.64   0
   3  16   2   60.70   11.94   0
   4  16   2  139.09   12.64   0
   4 -16   2  126.81   13.91   0
   4 -16   2  124.04    9.81   0
  -4 -16  -2  120.36   13.17   0
  -4  16  -2  148.20   12.19   0
   5  16   2   83.38   12.57   0
  -5  16  -2   66.83   12.07   0
  -5 -16  -2   51.19    9.28   0
   5 -16   2   87.94   13.48   0
   5 -16   2   52.65   13.03   0
  -6  16  -2   -2.17   10.20   0
   6  16   2   -3.81    9.00   0
   6 -16   2   10.23   13.04   0
  -6 -16  -2    1.87   12.53   0
   6 -16   2   -6.89   12.90   0
   5 -17  -2   -8.24   12.97   0
  -5  17   2   -8.04    8.36   0
   5  17  -2   -5.22   15.37   0
  -5 -17   2    2.52    8.74   0
  -4 -17   2   19.84    8.94   0
  -4  17   2   12.96   11.57   0
   4  17  -2   18.97   11.91   0
   4 -17  -2   14.45    9.02   0
   3  17  -2   -1.07   11.62   0
  -3  17   2   -1.80    8.42   0
  -3 -17   2    8.65   12.55   0
   3 -17  -2   17.26   12.74   0
   2 -17  -2  100.10   13.12   0
  -2 -17   2   95.98    9.39   0
  -2  17   2   86.42    8.94   0
   2  17  -2  112.83   12.20   0
  -1 -17   2   22.18   10.02   0
  -1  17   2   22.72   11.78   0
   1  17  -2   45.68   11.53   0
   1 -17  -2   23.05   10.07   0
   0  17   2   45.19   11.83   0
   0 -17   2   54.05   10.30   0
   0 -17  -2   33.44   10.18   0
   0  17  -2   51.87    8.60   0
  -1  17  -2   55.53   11.81   0
   1 -17   2   30.01    7.48   0
  -1 -17  -2   34.37   10.15   0
   1  17   2   40.53    8.48   0
   2 -17   2   21.30    9.12   0
  -2 -17  -2    9.84    9.07   0
   2  17   2   23.90   11.74   0
  -2  17  -2   22.00    8.20   0
  -3 -17  -2  170.26   13.37   0
   3 -17   2  134.13   14.07   0
  -3  17  -2  160.39    9.26   0
   3  17   2  170.33   12.94   0
   3 -17   2  177.65   13.27   0
  -4 -17  -2   10.26    8.81   0
  -4  17  -2   -0.18   11.78   0
   4  17   2    0.88   11.67   0
   4 -17   2    2.05   12.39   0
   4 -17   2   10.41   12.91   0
  -5 -17  -2   10.30   12.28   0
   5 -17   2   15.53   12.83   0
  -5  17  -2    7.38   14.06   0
   5 -17   2   10.06   12.43   0
   5  17   2   -0.52   17.43   0
  -5 -18   2   39.04   10.92   0
  -5  18   2   32.38   10.26   0
   4  18  -2  208.20   18.62   0
  -4  18   2  164.27   11.34   0
  -4 -18   2  125.76   13.91   0
   4 -18  -2  168.66   10.90   0
   3  18  -2  151.51   12.94   0
  -3 -18   2  125.30   10.05   0
  -3  18   2  130.91   12.87   0
   3 -18  -2  149.35   13.87   0
  -2  18   2   90.59    8.98   0
   2  18  -2  104.64   12.48   0
   2 -18  -2   66.33   13.43   0
  -2 -18   2   87.27    9.70   0
   1  18  -2   62.31   12.00   0
  -1  18   2   62.95   12.00   0
   1 -18  -2   71.10   12.69   0
  -1 -18   2   66.12   12.83   0
   0 -18   2   -5.71   12.69   0
   0 -18  -2   43.33   12.43   0
   0  18  -2   -2.84   11.83   0
   0  18   2    8.36    8.52   0
   1  18   2   -3.64    8.28   0
   1 -18   2   10.36    8.97   0
  -1 -18  -2   10.82   12.26   0
  -1  18  -2   11.30    8.13   0
   2 -18   2   20.68    8.80   0
   2  18   2   11.88    8.08   0
   2 -18   2    0.44    9.25   0
  -2 -18  -2   25.54   12.49   0
  -2  18  -2   14.33    8.31   0
   3  18   2   95.11   12.41   0
   3 -18   2  107.56   13.52   0
  -3  18  -2   92.50    8.98   0
  -3 -18  -2   95.19   13.06   0
   3 -18   2   80.29    9.65   0
   4  18   2  140.09   15.41   0
   4 -18   2  113.38   14.26   0
  -4 -18  -2  139.30   13.23   0
   4 -18   2  122.20   10.21   0
  -4  18  -2  129.57   15.06   0
   3  19  -2    9.89   14.10   0
  -3 -19   2   -3.21   14.08   0
  -3  19   2   -0.89   14.08   0
   3 -19  -2    7.67   14.24   0
  -2  19   2  -11.52   14.23   0
   2  19  -2   20.62   14.10   0
   2 -19  -2  -14.15    9.13   0
  -2 -19   2   -1.74   12.74   0
   1 -19  -2   49.18   12.78   0
  -1 -19   2   10.13   13.22   0
  -1  19   2   52.16    8.77   0
   1  19  -2   41.89   12.22   0
   0  19   2  -12.71    8.47   0
   0 -19  -2  -26.48   12.54   0
   0 -19   2    1.94   12.68   0
   0  19  -2   28.79   11.54   0
   1  19   2    1.29    8.43   0
  -1  19  -2    9.45    8.15   0
  -1 -19  -2   40.50   12.28   0
   1 -19   2  -13.71    9.16   0
   2 -19   2   17.29    9.00   0
   2  19   2   32.63   14.10   0
  -2 -19  -2    9.69   12.65   0
  -2  19  -2   -8.66   14.21   0
   2 -19   2   13.85    9.32   0
   3  19   2   16.36   14.14   0
   3 -19   2   36.12   15.60   0
  -3 -19  -2   10.09   15.13   0
   3 -19   2   12.35   10.63   0
  -3  19  -2   12.16   10.21   0
  -8   0   3    4.58   11.19   0
  -7   0   3   -1.21   12.12   0
  -6   0   3   -3.84   10.15   0
  -5   0   3   -4.65   10.11   0
   5   0  -3    0.21    7.29   0
   4   0  -3   -0.47    7.48   0
  -4   0   3    2.98   10.96   0
   3   0  -3   -1.56    7.23   0
  -3   0   3   -2.54    9.59   0
  -2   0   3    1.52    8.05   0
   2   0  -3   -1.53    9.72   0
  -2   0   3    2.96   10.70   0
   1   0  -3   -3.47    8.92   0
  -1   0   3    1.76    8.84   0
  -1   0   3   -0.11   11.49   0
   1   0  -3   -2.31   11.75   0
   0   0  -3    3.05    8.93   0
   0   0   3    1.37   11.73   0
   0   0  -3    2.27   12.23   0
   0   0   3   -0.80    9.23   0
  -1   0  -3    4.24    8.58   0
   1   0   3   -1.40    8.78   0
   1   0   3    9.97   11.64   0
  -2   0  -3    0.22   10.42   0
   2   0   3   -1.11   10.72   0
   2   0   3    0.98    9.82   0
  -3   0  -3    2.18   10.07   0
   3   0   3    9.11    9.32   0
   3   0   3    0.78   10.13   0
  -4   0  -3    2.48    9.20   0
   4   0   3   -3.53    9.48   0
   4   0   3    7.39    8.51   0
   5   0   3   -0.37    8.58   0
  -5   0  -3   -2.11    9.06   0
   5   0   3    6.23    9.25   0
   6   0   3    1.32    8.20   0
   6   0   3   -3.57   10.72   0
  -6   0  -3    1.02    8.46   0
   7   0   3    1.16    9.96   0
   7   0   3    2.57   12.96   0
  -7   0  -3   -3.40   12.49   0
  -8   0  -3    4.06    8.82   0
   8   0   3    2.42   12.58   0
   8   0   3   -0.07   12.04   0
   9   0   3    2.75   13.80   0
   9   0   3    4.51   13.33   0
  -9   0  -3   -6.14   12.13   0
 -10   0  -3    2.92   12.54   0
  -9   1   3  347.87   14.00   0
  -8   1   3  426.07   15.23   0
  -7   1   3  395.90   13.63   0
  -6  -1   3 1235.56   33.22   0
   6   1  -3 1311.41   33.85   0
  -6   1   3 1228.62   18.49   0
  -6  -1   3 1213.09   34.43   0
  -5  -1   3  291.97   15.98   0
   5  -1  -3  282.49   10.02   0
  -5  -1   3  299.13   16.06   0
   5   1  -3  284.31   11.63   0
  -5   1   3  299.16   13.01   0
  -4   1   3  528.63   13.99   0
   4   1  -3  509.75   15.12   0
   4  -1  -3  508.74   12.37   0
  -4  -1   3  533.45   17.23   0
  -4  -1   3  531.14   17.12   0
  -3  -1   3 1801.02   27.40   0
   3   1  -3 1788.97   25.56   0
  -3  -1   3 1779.76   27.01   0
  -3   1   3 1768.17   22.60   0
   3  -1  -3 1752.00   21.93   0
  -2   1   3 2763.38   28.27   0
  -2  -1   3 2722.33   31.71   0
   2   1  -3 2728.26   30.55   0
  -2  -1   3 2878.76   32.61   0
   2  -1  -3 2745.85   28.13   0
   1   1  -3  929.93   18.85   0
  -1   1   3 1019.39   20.30   0
   1   1  -3  906.01   20.69   0
  -1  -1   3  880.59   18.28   0
  -1   1   3  951.14   20.77   0
   1  -1  -3  904.01   18.85   0
  -1  -1   3  980.52   21.23   0
   0  -1  -3 1384.37   23.63   0
   0  -1   3 1263.11   20.69   0
   0   1  -3 1420.62   21.80   0
   0  -1   3 1421.47   24.09   0
   0   1  -3 1372.74   23.39   0
   0   1   3 1346.20   21.33   0
   1  -1   3 8553.99   49.14   0
  -1   1  -3 8214.01   48.67   0
  -1  -1  -3 8277.78   48.08   0
  -1   1  -3 8405.31   47.95   0
   1  -1   3 8288.69   47.41   0
   1   1   3 8025.75   46.38   0
   2  -1   3  179.85   11.75   0
  -2   1  -3  187.11   12.35   0
   2   1   3  187.16   11.70   0
  -2   1  -3  182.69   12.45   0
  -2  -1  -3  166.24    9.79   0
   2  -1   3  184.54   10.07   0
   3  -1   3 1540.29   21.90   0
  -3   1  -3 1433.57   21.34   0
  -3  -1  -3 1512.60   21.13   0
   3   1   3 1495.59   20.68   0
   3  -1   3 1477.55   21.47   0
   4  -1   3  660.86   15.98   0
   4   1   3  588.23   13.36   0
   4  -1   3  630.63   15.17   0
  -4  -1  -3  644.21   15.38   0
  -4   1  -3  636.76   15.62   0
   4   1   3  716.34   16.15   0
  -5  -1  -3 1467.61   20.53   0
  -5   1  -3 1508.81   21.43   0
   5   1   3 1569.25   21.46   0
   5  -1   3 1388.58   20.88   0
   5  -1   3 1516.23   21.84   0
   5   1   3 1444.20   20.12   0
   6  -1   3  150.43   10.25   0
  -6   1  -3  141.45   12.21   0
   6   1   3  156.47   10.62   0
   6   1   3  127.62   10.00   0
  -6  -1  -3  159.67   11.94   0
   6  -1   3  150.30   10.82   0
   7   1   3   49.13   10.89   0
   7   1   3   64.56   11.46   0
   7  -1   3   56.19   13.78   0
   7  -1   3   50.94   13.12   0
  -7  -1  -3   67.42   13.01   0
  -7   1  -3   67.51   13.15   0
   8  -1   3   73.94   13.21   0
   8  -1   3   79.07   13.63   0
  -8   1  -3   64.41    9.74   0
  -8  -1  -3   77.95    9.85   0
   8   1   3   71.99   10.86   0
   8   1   3   79.98   11.41   0
   9   1   3  139.34   14.84   0
   9  -1   3  131.90   18.17   0
   9   1   3  129.47   14.53   0
  -9  -1  -3  171.24   13.90   0
  -9   1  -3  163.62   11.64   0
   9  -1   3  140.47   17.64   0
 -10  -1  -3  208.09   16.04   0
 -10   1  -3  212.06   12.83   0
 -10   2   3   16.68   12.65   0
  -9   2   3    2.46   10.40   0
  -8   2   3   36.02    9.66   0
  -7   2   3  247.14   12.16   0
   7   2  -3  241.67   17.61   0
  -7  -2   3  226.27   17.45   0
  -7  -2   3  232.77   17.15   0
  -6  -2   3  901.87   22.61   0
  -6   2   3  912.87   15.35   0
  -6  -2   3  882.40   22.38   0
   6   2  -3  908.88   22.54   0
   5  -2  -3   12.19    6.17   0
  -5   2   3   15.33    8.48   0
  -5  -2   3   15.24    8.78   0
   5   2  -3    9.28   10.88   0
  -5  -2   3   14.44    9.09   0
  -4  -2   3  258.81   13.06   0
   4  -2  -3  269.50    9.78   0
  -4  -2   3  263.48   13.28   0
   4   2  -3  263.12   12.86   0
  -4   2   3  271.17   11.46   0
  -3   2   3   14.77    9.72   0
  -3  -2   3   16.23   10.20   0
  -3  -2   3   21.96   10.50   0
   3   2  -3   21.00    7.10   0
   3  -2  -3   19.60    8.73   0
   2   2  -3  243.10   13.04   0
  -2  -2   3  252.40   13.86   0
  -2  -2   3  242.42   13.31   0
   2  -2  -3  243.58   11.72   0
   2   2  -3  253.92   13.40   0
  -2   2   3  250.16   12.17   0
  -1  -2   3  284.65   14.06   0
   1   2  -3  278.51   14.21   0
   1   2  -3  275.27   14.78   0
  -1  -2   3  277.12   14.71   0
   1  -2  -3  259.44   13.10   0
  -1   2   3  268.87   11.27   0
   0  -2   3  915.45   17.68   0
   0  -2   3  962.45   19.41   0
   0  -2  -3  932.70   18.38   0
   0   2  -3  910.83   17.68   0
   0   2  -3 1002.01   19.54   0
   0   2   3  905.00   17.47   0
  -1   2  -3   71.39    8.84   0
   1   2   3   79.48    8.62   0
   1  -2   3   82.03   12.39   0
  -1  -2  -3   76.34   11.13   0
  -1   2  -3   86.80   12.43   0
   1  -2   3   84.01    8.63   0
  -2   2  -3  248.38   12.88   0
  -2   2  -3  250.20   10.50   0
  -2  -2  -3  253.08   12.71   0
   2   2   3  252.42   11.95   0
   2  -2   3  231.30   10.18   0
   2  -2   3  240.09   13.04   0
   3  -2   3   98.11   10.97   0
  -3   2  -3  106.76   10.90   0
   3   2   3   96.65   10.06   0
  -3   2  -3  109.29   10.66   0
   3  -2   3  100.77   10.36   0
  -3  -2  -3  102.88   10.65   0
   4  -2   3  630.64   15.78   0
  -4   2  -3  650.05   15.77   0
   4   2   3  628.68   13.04   0
  -4  -2  -3  649.35   14.98   0
   4  -2   3  620.80   15.16   0
   5  -2   3   29.99    9.49   0
   5  -2   3   26.76    9.04   0
  -5   2  -3   31.01    9.46   0
  -5  -2  -3   32.15    9.47   0
   5   2   3   28.76    9.08   0
   6   2   3   28.88    9.35   0
  -6  -2  -3   35.54    8.93   0
  -6   2  -3   29.55    9.04   0
   6  -2   3   32.94   10.59   0
   6  -2   3   30.61    9.06   0
   6   2   3   31.88    8.51   0
   7  -2   3   13.91   10.91   0
   7   2   3   19.38   10.29   0
   7  -2   3   20.08   10.18   0
  -7   2  -3   16.03   10.33   0
   7   2   3   16.46   10.81   0
  -7  -2  -3   13.50   10.55   0
   8   2   3    3.93   12.05   0
   8  -2   3   -2.80   12.60   0
  -8   2  -3    0.80    9.11   0
   8  -2   3    2.86   11.73   0
   8   2   3   -4.60   12.46   0
  -8  -2  -3   -0.71   10.14   0
   9   2   3   -0.53   12.20   0
   9   2   3    6.24   12.45   0
   9  -2   3    2.86   17.81   0
  -9  -2  -3    0.23   12.11   0
  -9   2  -3    2.34   11.11   0
 -10  -2  -3    2.31   20.71   0
  10   2   3    7.00   19.46   0
 -10   2  -3    6.51   10.32   0
 -10  -2  -3    4.01   19.30   0
  10   2   3    4.99   17.52   0
 -11   3   3   53.08   16.44   0
 -10   3   3  210.77   14.83   0
  -9   3   3  132.72   12.17   0
   8   3  -3  218.57   18.02   0
  -8   3   3  228.77   11.28   0
  -8  -3   3  220.14   18.76   0
  -8  -3   3  217.56   19.61   0
  -7  -3   3  520.49   18.19   0
  -7  -3   3  509.14   17.96   0
  -7   3   3  513.41   13.50   0
   7   3  -3  523.11   19.27   0
  -6  -3   3  307.71   14.57   0
  -6   3   3  285.55   10.93   0
  -6  -3   3  326.21   13.24   0
   6   3  -3  309.67   14.44   0
  -5  -3   3 1752.85   24.88   0
   5   3  -3 1703.85   34.95   0
   5  -3  -3 1631.21   17.24   0
  -5  -3   3 1763.93   24.04   0
  -5   3   3 1706.84   19.07   0
   4  -3  -3 4300.50   28.30   0
  -4  -3   3 4443.63   35.42   0
  -4  -3   3 4366.92   35.08   0
   4   3  -3 4426.12   45.46   0
  -4   3   3 4477.68   29.10   0
   3   3  -3 4017.64   33.26   0
  -3   3   3 4097.15   28.74   0
  -3  -3   3 4001.93   32.29   0
   3  -3  -3 3896.82   27.98   0
  -3  -3   3 4119.89   33.58   0
   2  -3  -3  895.55   15.97   0
  -2  -3   3  894.22   18.11   0
   2   3  -3  888.50   16.09   0
  -2  -3   3  877.30   16.20   0
  -2   3   3  879.66   14.68   0
   1  -3  -3 1162.00   18.41   0
  -1  -3   3 1115.30   18.21   0
  -1  -3   3 1124.33   20.47   0
   1   3  -3 1175.25   18.46   0
   1   3  -3 1142.03   17.88   0
  -1   3   3 1105.97   16.96   0
   0   3   3 3125.12   27.26   0
   0  -3   3 2989.22   27.93   0
   0   3  -3 3015.14   27.67   0
   0  -3   3 3211.35   28.36   0
   0   3  -3 3162.80   28.70   0
   0  -3  -3 3312.01   29.15   0
  -1  -3  -3  634.19   15.32   0
   1   3   3  628.48   13.61   0
   1  -3   3  636.85   15.85   0
   1  -3   3  630.46   14.45   0
  -1   3  -3  624.29   14.33   0
  -1   3  -3  645.59   15.94   0
   2   3   3  327.31   12.56   0
  -2   3  -3  331.90   11.17   0
  -2   3  -3  317.04   11.00   0
  -2  -3  -3  333.62   12.60   0
   2  -3   3  304.18   10.69   0
   2  -3   3  324.84   11.22   0
  -3   3  -3  188.49   11.29   0
   3  -3   3  186.34   10.92   0
  -3  -3  -3  172.76   10.77   0
  -3   3  -3  180.19   11.53   0
   3  -3   3  176.04   11.75   0
   3   3   3  183.57   10.67   0
  -4  -3  -3 1460.09   19.17   0
   4   3   3 1369.90   17.49   0
   4  -3   3 1397.64   20.55   0
   4  -3   3 1386.82   20.19   0
  -4   3  -3 1429.88   20.63   0
  -4   3  -3 1525.21   21.26   0
   5  -3   3  468.31   13.81   0
   5  -3   3  468.20   14.23   0
  -5   3  -3  529.83   14.43   0
   5   3   3  471.23   12.96   0
  -5  -3  -3  523.39   13.58   0
   6  -3   3 1577.79   24.02   0
  -6   3  -3 1756.06   23.53   0
   6  -3   3 1673.37   23.53   0
  -6  -3  -3 1736.73   20.82   0
   6   3   3 1609.36   19.36   0
   7   3   3 1109.37   19.08   0
   7  -3   3  936.96   20.55   0
  -7  -3  -3  977.76   21.08   0
   7  -3   3  908.94   19.83   0
   7   3   3  984.93   19.67   0
   8   3   3   15.30   10.39   0
  -8  -3  -3    9.74   10.90   0
   8   3   3   11.30   10.03   0
   8  -3   3   10.28   12.85   0
   8  -3   3    7.61   12.02   0
  -8  -3  -3   15.93   12.04   0
  -8   3  -3   -0.60    9.36   0
  -9   3  -3    4.21   11.31   0
  -9  -3  -3   13.72   15.68   0
  -9  -3  -3   10.42   17.29   0
   9   3   3   14.34   12.52   0
   9   3   3   14.28   10.05   0
 -10  -3  -3   56.61   17.12   0
  10   3   3   51.33   16.61   0
 -10   3  -3   39.56   11.05   0
  10   3   3   52.86   16.81   0
 -11   4   3    1.65   12.87   0
 -10   4   3   85.11   13.62   0
  -9  -4   3   45.68   16.15   0
  -9  -4   3   42.42   17.20   0
  -9   4   3   43.91    9.32   0
   9   4  -3   43.71   16.68   0
  -8  -4   3  284.85   15.91   0
  -8   4   3  285.76   11.67   0
  -8  -4   3  303.33   15.76   0
   8   4  -3  280.16   16.56   0
  -7   4   3   14.51    7.20   0
  -7  -4   3   15.70   10.37   0
   7   4  -3   13.74   12.93   0
  -7  -4   3   20.36   12.89   0
  -6   4   3    0.59    5.81   0
  -6  -4   3    1.94    8.56   0
   6   4  -3    1.86    8.40   0
  -6  -4   3    4.09   10.55   0
  -5  -4   3    7.79    8.63   0
   5   4  -3    6.98   15.19   0
  -5  -4   3    5.25    9.02   0
   5  -4  -3    7.17    7.33   0
  -5   4   3    7.22    5.91   0
  -4   4   3    2.82    6.23   0
   4   4  -3    1.43    7.94   0
  -4  -4   3   -1.49    9.38   0
   4  -4  -3    4.70    7.93   0
  -4  -4   3    0.51    9.13   0
  -3   4   3 1887.43   19.71   0
   3  -4  -3 1857.20   19.39   0
  -3  -4   3 1798.51   20.75   0
   3   4  -3 1908.84   22.24   0
  -3  -4   3 1887.37   22.24   0
   2   4  -3   38.86   10.02   0
  -2  -4   3   32.77    7.61   0
  -2   4   3   27.88    9.94   0
  -2  -4   3   30.99    7.30   0
   2  -4  -3   34.05    6.47   0
  -1  -4   3 5077.15   34.20   0
   1   4  -3 4924.55   33.75   0
  -1  -4   3 4774.43   32.31   0
  -1   4   3 4762.34   31.38   0
   1  -4  -3 4784.55   31.33   0
   0   4   3 1456.50   18.21   0
   0  -4   3 1475.94   19.13   0
   0   4  -3 1443.64   18.62   0
   0  -4  -3 1480.18   19.28   0
   0  -4   3 1496.93   19.27   0
  -1  -4  -3  531.65   12.22   0
   1  -4   3  567.46   15.03   0
  -1   4  -3  567.82   14.51   0
   1  -4   3  590.07   14.46   0
   1   4   3  550.75   12.72   0
  -1   4  -3  581.69   15.06   0
  -2  -4  -3   44.30    9.28   0
   2   4   3   42.31    7.21   0
   2  -4   3   35.59   10.52   0
   2  -4   3   43.17    9.70   0
  -2   4  -3   38.04   10.37   0
  -2   4  -3   44.39    9.78   0
  -3   4  -3  837.96   14.98   0
  -3   4  -3  855.32   15.01   0
   3   4   3  879.45   15.37   0
   3  -4   3  823.21   15.03   0
   3  -4   3  797.60   14.69   0
  -3  -4  -3  846.87   16.76   0
  -4  -4  -3   34.46    8.86   0
  -4   4  -3   42.11    9.40   0
   4  -4   3   30.34    6.98   0
   4  -4   3   30.78    9.14   0
   4   4   3   30.86    6.59   0
  -4   4  -3   39.19    9.52   0
  -5  -4  -3  927.62   18.03   0
   5  -4   3  896.81   17.47   0
   5   4   3  900.65   15.55   0
   5  -4   3  898.67   17.11   0
  -5   4  -3  937.82   17.44   0
  -5   4  -3 1000.48   18.05   0
   6   4   3   19.90    8.73   0
   6  -4   3   22.74    8.62   0
   6  -4   3   26.82    9.40   0
  -6  -4  -3   29.58   12.56   0
   7  -4   3   16.91   12.49   0
  -7  -4  -3   18.22   13.43   0
   7  -4   3   14.19   13.19   0
   7   4   3   10.45   10.45   0
   8   4   3  450.16   14.52   0
  -8   4  -3  459.77   12.47   0
  -8  -4  -3  477.57   21.34   0
   8  -4   3  413.34   18.40   0
   8  -4   3  455.68   19.04   0
  -8  -4  -3  469.54   22.09   0
   8   4   3  479.29   15.11   0
   9   4   3   56.88   16.02   0
   9   4   3   74.91   16.58   0
  -9   4  -3   61.05   11.42   0
  -9  -4  -3   57.59   11.92   0
  10   4   3   26.03   16.15   0
  10   4   3   13.26   16.05   0
 -10   4  -3   15.19   10.87   0
 -10  -4  -3   28.02   14.37   0
 -10   5   3   56.29   11.39   0
   9   5  -3   52.81   13.44   0
  -9  -5   3   55.78   11.51   0
  -9   5   3   64.40   11.50   0
  -9  -5   3   54.47   11.57   0
   8   5  -3  727.08   18.19   0
  -8   5   3  773.59   14.41   0
  -8  -5   3  736.22   17.95   0
  -8  -5   3  752.69   19.15   0
  -7  -5   3  909.43   18.03   0
   7   5  -3  877.40   18.03   0
  -7  -5   3  894.97   18.10   0
  -7   5   3  918.45   14.95   0
  -6   5   3 2873.58   22.37   0
  -6  -5   3 2747.72   26.53   0
   6   5  -3 2811.86   27.03   0
   6  -5  -3 2696.01   58.24   0
   6  -5  -3 2462.72   59.25   0
  -6  -5   3 2792.21   26.59   0
  -5   5   3   27.60    8.37   0
   5   5  -3   16.07    8.67   0
  -5  -5   3   24.94    8.78   0
  -5  -5   3   19.31    9.05   0
   5  -5  -3   21.48    8.06   0
   4  -5  -3   10.30    7.98   0
  -4  -5   3    0.53    6.27   0
  -4  -5   3   -1.33    9.13   0
   4   5  -3   -1.35    8.63   0
  -4   5   3   -4.44    8.59   0
  -3  -5   3    6.36    9.84   0
   3   5  -3   -2.48    9.21   0
  -3   5   3    1.30    9.26   0
   3  -5  -3    8.63    8.52   0
  -3  -5   3   14.54    9.34   0
  -2  -5   3 5071.28   32.34   0
  -2  -5   3 5294.36   33.00   0
  -2   5   3 5020.95   29.73   0
   2   5  -3 5117.23   32.28   0
   2  -5  -3 4926.18   28.47   0
   1   5  -3  323.36   10.33   0
  -1  -5   3  319.82   10.26   0
  -1  -5   3  330.69   12.93   0
  -1   5   3  327.86   12.17   0
   1  -5  -3  321.61    9.56   0
   0  -5   3    7.70   10.20   0
   0  -5   3    4.00    9.62   0
   0   5  -3   12.17    9.53   0
   0   5   3    7.71    9.50   0
   0  -5  -3    6.91    6.33   0
   1  -5   3  210.40    9.04   0
   1  -5   3  203.63    9.49   0
  -1   5  -3  219.26    9.14   0
   1   5   3  219.41   11.36   0
  -1  -5  -3  198.79    8.74   0
   2  -5   3  417.26   13.37   0
   2   5   3  399.44   11.19   0
  -2  -5  -3  435.03   12.81   0
   2  -5   3  425.71   12.82   0
  -2   5  -3  424.24   12.92   0
  -3  -5  -3  774.94   15.69   0
  -3   5  -3  748.91   13.74   0
   3  -5   3  727.05   13.55   0
   3   5   3  734.89   12.59   0
   3  -5   3  743.98   13.67   0
  -4  -5  -3 2750.85   27.82   0
   4   5   3 2644.11   22.05   0
  -4   5  -3 2722.63   25.77   0
   4  -5   3 2585.65   24.07   0
   4  -5   3 2581.47   24.01   0
  -5  -5  -3  874.11   17.79   0
   5  -5   3  875.65   16.74   0
   5  -5   3  848.33   16.40   0
   5   5   3  870.25   15.13   0
  -5   5  -3  902.67   16.85   0
  -6  -5  -3  212.46   14.52   0
   6  -5   3  176.88   11.05   0
   6  -5   3  191.62   12.37   0
   6   5   3  196.30   10.25   0
   7  -5   3   14.05   10.75   0
   7   5   3   28.35   10.26   0
   7  -5   3   22.05   10.32   0
  -7  -5  -3   21.20   14.72   0
  -8   5  -3  679.80   13.73   0
  -8  -5  -3  716.14   15.88   0
   8   5   3  656.14   16.14   0
   8  -5   3  656.32   21.42   0
   8  -5   3  627.29   20.89   0
   9   5   3  218.93   15.34   0
  -9   5  -3  205.52   12.45   0
   9   5   3  178.94   14.64   0
  -9  -5  -3  219.89   13.20   0
 -10  -5  -3  157.83   13.87   0
  10   5   3  155.02   15.36   0
  10   5   3  131.83   14.64   0
 -10   5  -3  158.39   15.03   0
 -10   6   3   66.05   11.71   0
 -10  -6   3   57.23   15.29   0
 -10  -6   3   47.09   17.28   0
  10   6  -3   48.57   19.43   0
   9   6  -3   97.51   14.05   0
  -9  -6   3  105.88   10.43   0
  -9  -6   3  110.45   10.48   0
  -9   6   3  106.98   12.14   0
  -8  -6   3  287.81   12.68   0
  -8  -6   3  294.86   14.63   0
   8   6  -3  264.60   15.15   0
  -8   6   3  310.71   11.26   0
  -7  -6   3  172.10   11.96   0
  -7  -6   3  143.27   11.62   0
   7   6  -3  147.74   12.05   0
  -7   6   3  148.25    8.02   0
  -6   6   3 1766.69   18.29   0
   6   6  -3 1568.77   19.91   0
   6  -6  -3 1465.84   30.15   0
  -6  -6   3 1635.23   19.98   0
  -6  -6   3 1617.21   20.12   0
   5   6  -3    1.14   17.00   0
  -5  -6   3   -0.20    8.92   0
  -5   6   3   11.62    8.24   0
   5  -6  -3    7.22    7.71   0
   4  -6  -3   23.56    5.78   0
   4   6  -3   19.59    6.43   0
  -4   6   3   19.47    6.17   0
  -4  -6   3   21.88    9.08   0
  -3   6   3   40.79    6.66   0
   3  -6  -3   36.04    8.37   0
   3   6  -3   39.15    9.16   0
  -3  -6   3   39.87    7.32   0
  -2   6   3  595.06   11.35   0
   2  -6  -3  611.21   11.12   0
   2   6  -3  626.65   13.77   0
  -2  -6   3  611.55   12.28   0
  -1  -6   3   21.04    9.35   0
   1  -6  -3   24.53    6.21   0
  -1  -6   3   22.34    7.17   0
  -1   6   3   21.97    9.24   0
   1   6  -3   17.13    9.21   0
   0  -6   3 1756.74   18.47   0
   0   6   3 1752.39   18.16   0
   0  -6   3 1756.60   18.55   0
   0  -6  -3 1826.81   19.28   0
   0   6  -3 1780.55   18.52   0
   1   6   3   -1.78    8.94   0
   1  -6   3    7.57    8.87   0
  -1   6  -3    0.75    8.98   0
  -1  -6  -3    1.62    8.38   0
   1  -6   3   10.34    9.64   0
  -2  -6  -3  991.03   14.97   0
   2   6   3  999.24   16.64   0
   2  -6   3 1019.40   16.03   0
   2  -6   3 1019.51   14.94   0
  -2   6  -3 1043.61   16.35   0
   3  -6   3   -1.03    8.75   0
   3  -6   3    1.51    6.59   0
  -3  -6  -3    6.12    8.39   0
   3   6   3    7.44    6.25   0
  -3   6  -3    8.26    8.79   0
  -4   6  -3  268.43    9.47   0
  -4  -6  -3  283.99   13.11   0
   4  -6   3  265.04   11.74   0
   4   6   3  303.12   10.99   0
   4  -6   3  289.25   11.39   0
   5   6   3   96.09    9.24   0
   5  -6   3   96.94    9.93   0
  -5  -6  -3   91.08   10.94   0
   5  -6   3   96.41    9.55   0
  -5   6  -3  104.18    9.54   0
  -6   6  -3  138.09   11.82   0
   6  -6   3  116.84   11.49   0
   6   6   3  122.61   11.29   0
   6  -6   3  106.11   12.07   0
  -6  -6  -3  118.11   13.24   0
  -7   6  -3   27.37    9.92   0
   7  -6   3   20.67   10.58   0
  -7  -6  -3   28.77   15.93   0
   7  -6   3   27.44   10.95   0
   7   6   3   26.57   10.84   0
  -8   6  -3   12.29    6.61   0
   8  -6   3   16.15   12.81   0
   8  -6   3    7.27   12.48   0
   8   6   3   13.75   10.21   0
  -8  -6  -3    7.06    9.93   0
  -9  -6  -3    4.13   13.55   0
   9   6   3   11.54   12.63   0
   9  -6   3    6.42   24.13   0
  -9   6  -3    2.67   11.40   0
  10   6   3    2.99   16.27   0
 -10   6  -3   15.64   13.44   0
  10   6   3   17.86   15.79   0
 -10  -6  -3    1.16   11.83   0
 -10  -7   3  229.58   17.45   0
  10   7  -3  192.52   19.06   0
 -10  -7   3  221.29   19.08   0
 -10   7   3  197.51   13.21   0
   9   7  -3  155.27   17.02   0
  -9  -7   3  150.02   12.96   0
  -9  -7   3  158.21   12.63   0
  -9   7   3  151.07   12.55   0
  -8  -7   3   88.60   10.71   0
   8   7  -3   99.31   10.85   0
  -8   7   3   95.24    9.84   0
  -8  -7   3   84.48   10.74   0
  -7   7   3  634.14   13.09   0
  -7  -7   3  627.79   14.98   0
   7  -7  -3  546.33   34.94   0
   7   7  -3  631.04   15.63   0
  -7  -7   3  641.96   14.93   0
  -6   7   3   85.94    7.62   0
  -6  -7   3   70.99    9.18   0
   6  -7  -3   73.96   13.15   0
   6   7  -3   66.68   11.42   0
   5  -7  -3  794.41   11.32   0
  -5  -7   3  831.70   14.61   0
   5   7  -3  829.43   28.76   0
  -5   7   3  805.30   11.47   0
  -4  -7   3 1037.47   14.20   0
   4   7  -3 1054.78   14.29   0
  -4   7   3 1025.64   12.71   0
   4  -7  -3 1067.97   14.12   0
   3  -7  -3 2208.82   18.76   0
  -3   7   3 2212.26   19.04   0
   3   7  -3 2237.62   20.60   0
  -3  -7   3 2130.91   19.54   0
   2   7  -3 1296.30   16.71   0
   2  -7  -3 1269.51   15.50   0
  -2   7   3 1359.75   16.13   0
  -2  -7   3 1292.34   15.36   0
  -1  -7   3    8.93    9.72   0
  -1   7   3   10.87    9.18   0
   1   7  -3   14.76    9.16   0
   1  -7  -3   20.42    8.43   0
   0  -7   3 1173.21   16.65   0
   0  -7  -3 1207.02   15.82   0
   0  -7   3 1203.98   16.46   0
   0   7   3 1182.91   16.17   0
   0   7  -3 1156.22   16.25   0
  -1  -7  -3  800.08   14.02   0
  -1   7  -3  795.27   14.41   0
   1   7   3  786.00   14.23   0
   1  -7   3  764.84   12.76   0
   1  -7   3  817.43   14.26   0
   2  -7   3 1304.41   17.37   0
  -2  -7  -3 1341.32   17.54   0
   2   7   3 1301.20   17.72   0
  -2   7  -3 1320.39   16.99   0
   2  -7   3 1362.69   17.23   0
  -3   7  -3  614.44   13.35   0
  -3  -7  -3  598.91   13.67   0
   3  -7   3  608.79   13.24   0
   3   7   3  608.66   12.77   0
   3  -7   3  614.16   13.76   0
   4   7   3  147.15    9.71   0
  -4  -7  -3  129.55   11.24   0
   4  -7   3  132.75   10.15   0
  -4   7  -3  128.19    7.72   0
   4  -7   3  130.93    7.61   0
  -5  -7  -3  148.82   13.30   0
   5  -7   3  127.15    7.52   0
   5  -7   3  119.59    8.03   0
  -5   7  -3  141.69    7.72   0
   5   7   3  132.41    9.39   0
  -6  -7  -3  723.16   21.36   0
   6   7   3  741.22   14.85   0
   6  -7   3  692.62   16.42   0
   6  -7   3  676.42   15.82   0
  -6   7  -3  746.20   16.53   0
  -7  -7  -3 1439.43   42.96   0
   7  -7   3 1370.29   22.25   0
   7   7   3 1381.25   16.92   0
  -7   7  -3 1395.91   16.61   0
   7  -7   3 1333.72   21.59   0
  -8  -7  -3   19.05    9.47   0
   8   7   3   -2.46   10.16   0
   8  -7   3    1.08   12.36   0
   8  -7   3    6.83    9.79   0
  -8   7  -3   15.15   11.40   0
  -9   7  -3   14.87    8.17   0
   9  -7   3    9.61   18.36   0
   9  -7   3   11.98   18.96   0
  -9  -7  -3    5.20   11.70   0
   9   7   3    8.74   12.61   0
  10   7   3    4.50   15.84   0
 -10  -7  -3   13.07   17.40   0
  10   7   3   10.20   16.10   0
 -10   7  -3    1.84    9.83   0
 -10  -8   3    4.07   11.78   0
 -10   8   3   13.56   13.77   0
  10   8  -3    9.09   12.88   0
 -10  -8   3    2.76   14.30   0
  -9   8   3   49.39    8.39   0
  -9  -8   3   66.68   12.44   0
  -9  -8   3   54.97   11.46   0
   9   8  -3   47.81   13.19   0
  -8   8   3   -2.00    9.22   0
  -8  -8   3    6.65    9.67   0
  -8  -8   3    7.07    9.83   0
   8   8  -3   10.14   10.24   0
   7  -8  -3   15.93   13.84   0
  -7   8   3   18.23    6.84   0
  -7  -8   3   20.71    9.96   0
   7   8  -3   18.59   10.49   0
   7  -8  -3   12.14   13.63   0
  -7  -8   3   24.65   10.09   0
   6  -8  -3   44.87   13.41   0
  -6  -8   3   45.53   10.69   0
  -6   8   3   51.72   10.09   0
   6   8  -3   54.09    7.82   0
  -5  -8   3   45.74    9.01   0
  -5   8   3   40.32   10.41   0
   5  -8  -3   40.08    9.07   0
   5   8  -3   45.35   16.46   0
   4  -8  -3  121.42    8.56   0
  -4  -8   3  118.02    7.32   0
  -4   8   3  119.28    6.82   0
   4   8  -3  110.03   11.42   0
  -3  -8   3  134.09    7.70   0
  -3   8   3  127.91    9.35   0
   3   8  -3  115.19    9.56   0
   3  -8  -3  117.71    6.68   0
  -2   8   3  298.75   10.51   0
   2   8  -3  307.43    8.98   0
  -2  -8   3  296.34    9.16   0
   2  -8  -3  284.24    8.22   0
   1   8  -3   89.10    9.37   0
   1  -8  -3   79.66    8.68   0
  -1   8   3   82.49    9.41   0
  -1  -8   3   83.29    9.96   0
   0  -8  -3  269.37   10.19   0
   0   8  -3  287.27   10.73   0
   0  -8   3  291.31   11.23   0
   0   8   3  305.93   10.76   0
  -1  -8  -3   56.21    8.54   0
   1  -8   3   59.37    9.06   0
  -1   8  -3   67.15    9.17   0
   1  -8   3   58.51    9.75   0
   1   8   3   66.77    9.14   0
   2  -8   3  418.85    9.86   0
  -2   8  -3  415.80    9.85   0
   2  -8   3  442.22   12.04   0
  -2  -8  -3  436.53   11.58   0
   2   8   3  407.46   11.89   0
  -3  -8  -3  738.06   14.25   0
   3  -8   3  738.49   14.23   0
   3   8   3  727.14   14.44   0
   3  -8   3  716.70   12.13   0
  -3   8  -3  727.19   12.30   0
  -4   8  -3   37.98    6.44   0
   4   8   3   40.53    6.26   0
   4  -8   3   41.11    6.33   0
  -4  -8  -3   46.31    8.24   0
   4  -8   3   29.02    9.20   0
  -5  -8  -3   98.55   10.71   0
   5  -8   3   86.69    9.47   0
   5  -8   3   82.26    9.01   0
  -5   8  -3   75.98    9.10   0
   5   8   3  102.91    8.99   0
   6  -8   3   25.92   10.77   0
  -6  -8  -3   24.22   11.66   0
   6  -8   3   28.77   10.02   0
   6   8   3   28.41   10.17   0
  -6   8  -3   19.86    7.04   0
  -7   8  -3    4.52    9.69   0
   7  -8   3   13.04   10.65   0
   7  -8   3   15.23    9.93   0
   7   8   3   16.19   10.15   0
  -7  -8  -3    4.55   10.20   0
   8  -8   3  128.79   14.58   0
  -8  -8  -3  120.77   10.95   0
   8   8   3  105.09   11.18   0
  -8   8  -3  140.66   12.41   0
   8  -8   3  119.26   12.01   0
  -9   8  -3   -2.33   11.60   0
   9  -8   3   -0.32   19.35   0
   9   8   3   -6.33   12.83   0
   9  -8   3    0.05   17.68   0
  -9  -8  -3   -1.29   11.97   0
 -10  -9   3   96.39   15.53   0
 -10   9   3   89.47   14.79   0
  -9  -9   3   46.85   12.32   0
   9   9  -3   32.59    9.53   0
  -9   9   3   30.43   11.79   0
  -9  -9   3   39.26   11.27   0
  -8  -9   3   77.26   10.30   0
   8   9  -3   85.07   10.71   0
  -8   9   3  105.49   11.82   0
  -8  -9   3   77.40    8.00   0
  -7  -9   3  866.22   15.66   0
  -7  -9   3  852.78   13.69   0
   7   9  -3  830.94   14.01   0
   7  -9  -3  738.91   21.41   0
   7  -9  -3  805.82   20.03   0
  -7   9   3  923.21   14.02   0
  -6  -9   3  561.59   11.68   0
   6  -9  -3  506.90   17.69   0
   6   9  -3  573.75   11.95   0
  -6   9   3  567.09   10.43   0
  -5  -9   3  130.85    9.57   0
   5   9  -3  135.30   14.05   0
   5  -9  -3  132.46   10.04   0
  -5   9   3  153.26    8.01   0
   4  -9  -3   38.78    5.86   0
  -4  -9   3   37.57    6.41   0
  -4   9   3   37.10    5.99   0
   4   9  -3   35.02    8.57   0
  -3   9   3  171.05    9.57   0
   3  -9  -3  180.51    9.01   0
   3   9  -3  180.57   10.41   0
  -3  -9   3  192.29   10.09   0
  -2   9   3  645.39   10.70   0
   2  -9  -3  673.59   10.48   0
  -2  -9   3  677.89   13.22   0
   2   9  -3  662.34   10.93   0
  -1   9   3 1127.31   14.87   0
   1  -9  -3 1077.49   12.95   0
   1   9  -3 1129.02   13.54   0
  -1  -9   3 1066.93   13.61   0
   0   9   3   92.13    9.14   0
   0   9  -3  107.82    9.16   0
   0  -9   3  100.15    9.64   0
   0  -9  -3   93.57    8.49   0
  -1   9  -3   15.98    8.45   0
  -1  -9  -3    6.43    7.87   0
   1   9   3   17.62    8.56   0
   1  -9   3   32.55    8.54   0
   1  -9   3   22.63    8.85   0
  -2  -9  -3  435.39   11.38   0
   2  -9   3  434.01   12.00   0
   2  -9   3  451.03    9.86   0
  -2   9  -3  451.33   10.05   0
   2   9   3  418.11   10.15   0
   3  -9   3 1187.14   15.81   0
   3  -9   3 1163.42   16.08   0
  -3  -9  -3 1164.83   16.37   0
   3   9   3 1140.05   16.56   0
  -3   9  -3 1169.30   16.02   0
   4  -9   3  885.11   13.39   0
  -4   9  -3  909.61   13.31   0
   4   9   3  876.13   12.37   0
   4  -9   3  889.67   13.52   0
  -4  -9  -3  981.08   17.02   0
  -5   9  -3  120.59    8.07   0
   5  -9   3  136.45    8.73   0
   5  -9   3  133.78   11.05   0
   5   9   3  140.74   11.08   0
  -5  -9  -3  145.91   11.12   0
  -6  -9  -3   40.08   11.42   0
   6   9   3   33.00   10.23   0
   6  -9   3   37.06   10.15   0
  -6   9  -3   56.79    9.73   0
   6  -9   3   41.63   10.77   0
   7  -9   3  285.18   13.29   0
   7   9   3  286.84   12.32   0
  -7   9  -3  276.75    8.82   0
   7  -9   3  266.93   12.81   0
  -7  -9  -3  281.79    9.78   0
  -8   9  -3  278.91   13.18   0
   8  -9   3  281.84   15.70   0
   8  -9   3  289.07   18.84   0
  -8  -9  -3  296.49   11.34   0
   8   9   3  270.95   11.43   0
  -9   9  -3  112.99    9.48   0
  -9  -9  -3  147.92   14.00   0
   9  -9   3  132.40   20.23   0
   9  -9   3  132.99   20.72   0
   9   9   3  104.18   14.37   0
  -9  10   3    7.07   11.41   0
   9  10  -3    4.73   12.88   0
  -9 -10   3   11.54   12.26   0
  -9 -10   3    5.85   11.56   0
   8 -10  -3    9.50   16.56   0
   8 -10  -3   10.48   18.70   0
  -8  10   3   32.47   11.55   0
  -8 -10   3   10.11   12.08   0
  -8 -10   3    7.25   12.18   0
   8  10  -3   20.71   12.54   0
  -7  10   3   55.28    9.68   0
   7 -10  -3   46.28   10.84   0
   7  10  -3   66.23    7.75   0
   7 -10  -3  431.51   15.18   0
  -7 -10   3   56.15    7.72   0
   6 -10  -3   14.96   10.33   0
  -6 -10   3    1.67   10.14   0
   6  10  -3   22.82   10.05   0
  -6  10   3   13.93    9.52   0
  -5  10   3  164.88    8.10   0
   5 -10  -3  138.42   11.90   0
   5  10  -3  159.96   13.79   0
  -5 -10   3  159.96    8.83   0
  -4 -10   3  202.36    7.92   0
   4  10  -3  222.52   12.28   0
  -4  10   3  236.84   11.18   0
   4 -10  -3  212.93    8.64   0
   3  10  -3   50.36    8.76   0
  -3  10   3   46.47    8.43   0
  -3 -10   3   37.46    9.04   0
   3 -10  -3   50.43    5.80   0
  -2  10   3   25.98    8.32   0
   2  10  -3   22.81    6.11   0
  -2 -10   3   17.34    6.41   0
   2 -10  -3   28.02    7.96   0
   1  10  -3  199.66    7.87   0
  -1  10   3  204.20    7.54   0
  -1 -10   3  205.41    8.11   0
   1 -10  -3  192.96    7.41   0
   0  10   3    4.12    8.28   0
   0  10  -3    5.41    8.46   0
   0 -10   3   13.59    8.92   0
   0 -10  -3   -1.47    5.53   0
   1 -10   3   57.11    8.56   0
  -1  10  -3   43.31    8.79   0
  -1 -10  -3   45.23    8.30   0
   1  10   3   51.04    8.58   0
   1 -10   3   43.14    6.51   0
   2 -10   3  198.00   10.09   0
   2 -10   3  197.90    9.71   0
   2  10   3  198.74    9.74   0
  -2  10  -3  188.00    9.96   0
  -2 -10  -3  187.05    7.59   0
  -3 -10  -3  194.78   11.22   0
   3 -10   3  180.09    9.60   0
  -3  10  -3  165.24    9.60   0
   3  10   3  181.97   11.73   0
   3 -10   3  175.53   10.04   0
  -4 -10  -3   77.53   10.12   0
  -4  10  -3   80.11   10.68   0
   4  10   3   69.77    7.80   0
   4 -10   3   63.16   10.61   0
   4 -10   3   66.33   10.32   0
   5 -10   3   -5.01    9.95   0
   5 -10   3   10.66   10.56   0
  -5  10  -3    1.99    7.04   0
  -5 -10  -3    6.28   11.35   0
   5  10   3   23.93    7.05   0
   6  10   3   13.34   10.08   0
  -6  10  -3   18.65    9.74   0
   6 -10   3   11.32   10.37   0
   6 -10   3   12.62    9.92   0
  -6 -10  -3   29.94   10.11   0
   7  10   3    4.46    7.19   0
  -7 -10  -3    9.27    7.00   0
   7 -10   3    5.13   10.38   0
  -7  10  -3    2.71   10.69   0
   7 -10   3   13.72    9.89   0
   8 -10   3    4.82   15.89   0
   8  10   3   -1.48    8.99   0
  -8 -10  -3   13.36   12.35   0
   8 -10   3    8.09   12.28   0
  -8  10  -3   10.88   11.40   0
   9 -10   3   32.39   16.51   0
   9  10   3   29.78   13.42   0
   9 -10   3   33.31   16.00   0
  -9 -10  -3   22.70   12.76   0
  -9  10  -3   25.31   10.31   0
   9  11  -3   53.38   13.51   0
  -9 -11   3   48.87   13.20   0
  -9 -11   3   59.60   12.42   0
  -9  11   3   77.74   14.32   0
   8  11  -3  287.48   15.16   0
   8 -11  -3  245.97   19.65   0
  -8 -11   3  307.36   11.37   0
  -8 -11   3  310.96   11.52   0
   8 -11  -3  293.99   20.95   0
  -8  11   3  295.31   13.41   0
   7 -11  -3  328.39   13.91   0
  -7  11   3  362.17   13.37   0
   7  11  -3  326.04   12.88   0
  -7 -11   3  374.05   12.38   0
   7 -11  -3  292.95   15.68   0
  -6  11   3  202.97    8.13   0
   6 -11  -3  203.13   12.18   0
  -6 -11   3  219.52   11.48   0
   6  11  -3  194.32   23.78   0
   5 -11  -3  122.92   11.23   0
  -5  11   3  131.92    7.76   0
   5  11  -3  115.88   12.93   0
  -5 -11   3  135.82   10.90   0
   4  11  -3  706.24   15.67   0
  -4 -11   3  708.95   11.77   0
   4 -11  -3  710.29   12.88   0
  -4  11   3  711.83   10.79   0
   3  11  -3  339.32   12.52   0
   3 -11  -3  358.93    9.27   0
  -3  11   3  353.79   11.93   0
  -3 -11   3  301.56    8.58   0
   2 -11  -3  229.52   11.00   0
  -2 -11   3  203.87    9.94   0
   2  11  -3  225.72   11.60   0
  -2  11   3  220.21   11.28   0
  -1  11   3   39.76    5.94   0
   1  11  -3   45.25    6.26   0
  -1 -11   3   39.79    6.59   0
   1 -11  -3   48.83    5.69   0
   0 -11  -3   34.77    7.74   0
   0 -11   3   21.34    6.55   0
   0  11   3   23.70    8.26   0
   0  11  -3   31.65    6.03   0
  -1 -11  -3  140.29    8.72   0
   1 -11   3  162.88    9.67   0
  -1  11  -3  160.08    7.25   0
   1  11   3  156.13    9.14   0
   1 -11   3  145.11    7.24   0
  -2 -11  -3  242.91   11.19   0
   2  11   3  239.95   11.71   0
  -2  11  -3  238.05    9.83   0
   2 -11   3  249.91    9.80   0
   2 -11   3  225.60    8.16   0
  -3  11  -3  585.58   12.68   0
   3 -11   3  517.07   10.51   0
   3  11   3  544.28   13.71   0
   3 -11   3  551.17   12.67   0
  -3 -11  -3  559.54   13.38   0
   4 -11   3  249.37    9.16   0
  -4 -11  -3  251.62   13.40   0
  -4  11  -3  242.08    8.60   0
   4 -11   3  254.22   12.24   0
   4  11   3  242.77   13.74   0
   5  11   3  250.13   11.68   0
  -5  11  -3  236.58    8.38   0
   5 -11   3  260.86   11.73   0
   5 -11   3  250.87   12.32   0
  -5 -11  -3  258.97   13.68   0
   6 -11   3  369.05   12.92   0
   6  11   3  341.02   10.06   0
  -6 -11  -3  362.15    9.89   0
  -6  11  -3  398.19   11.42   0
   6 -11   3  368.98   13.53   0
  -7  11  -3  380.33   13.42   0
   7 -11   3  304.30   15.03   0
  -7 -11  -3  340.91   13.24   0
   7 -11   3  322.93   16.05   0
   7  11   3  316.95   11.42   0
   8 -11   3  114.88   16.88   0
  -8 -11  -3  141.20   13.43   0
   8  11   3  108.75   13.87   0
  -8  11  -3  150.67   12.63   0
   8 -11   3  128.86   14.61   0
   8  12  -3   61.79   13.54   0
   8 -12  -3   73.45   15.45   0
  -8 -12   3   83.90   12.95   0
   8 -12  -3   58.93   16.71   0
  -8  12   3   83.15   11.84   0
  -8 -12   3   60.84   12.88   0
  -7 -12   3   31.11    8.77   0
  -7  12   3   20.39   11.86   0
   7  12  -3   15.62   13.14   0
   7 -12  -3   20.27   12.59   0
   7 -12  -3   21.96   12.97   0
   6  12  -3    7.74   14.76   0
   6 -12  -3    7.75   10.20   0
  -6  12   3   10.65    6.67   0
  -6 -12   3   -0.28   10.11   0
   5 -12  -3   22.27    7.48   0
  -5  12   3   16.49    9.62   0
  -5 -12   3   35.13    7.39   0
   5  12  -3   29.74   11.68   0
  -4  12   3  201.27   10.75   0
   4  12  -3  202.01   11.54   0
   4 -12  -3  197.16   11.81   0
  -4 -12   3  206.02   11.41   0
  -3 -12   3   67.37    7.81   0
   3 -12  -3   60.75   11.01   0
  -3  12   3   43.24   10.07   0
   3  12  -3   35.05   10.29   0
  -2  12   3   74.85    7.39   0
   2  12  -3   61.03    7.55   0
   2 -12  -3   68.03   10.06   0
  -2 -12   3   46.73    6.42   0
   1 -12  -3   99.57    7.45   0
  -1  12   3  106.47    7.89   0
  -1 -12   3   97.49    9.24   0
   1  12  -3  102.96   10.71   0
   0 -12   3   12.87    8.59   0
   0  12  -3   21.23   10.23   0
   0  12   3    6.49    7.33   0
   0 -12  -3    6.33    9.62   0
   1 -12   3   22.46    8.52   0
  -1 -12  -3    7.71    9.66   0
  -1  12  -3   22.93    7.18   0
   1  12   3   10.26   10.19   0
   2 -12   3   -0.08    7.59   0
   2 -12   3   -0.50    7.27   0
  -2 -12  -3    6.40    9.31   0
  -2  12  -3   14.01    9.92   0
   2  12   3   -1.42    7.06   0
   3  12   3   -4.04    9.74   0
   3 -12   3   20.12   10.70   0
  -3 -12  -3   11.09    9.21   0
   3 -12   3   -3.06    9.96   0
  -3  12  -3   -9.29    6.87   0
  -4  12  -3   -2.51    9.65   0
   4 -12   3    2.94    9.98   0
   4 -12   3   -1.42   10.65   0
   4  12   3   -1.86    9.66   0
  -4 -12  -3    0.51    9.31   0
  -5  12  -3   14.85    6.60   0
  -5 -12  -3   13.37    7.13   0
   5 -12   3   18.82    6.80   0
   5 -12   3   20.78   10.29   0
   5  12   3   18.52    7.09   0
  -6 -12  -3   18.25    7.35   0
   6 -12   3   32.86    9.91   0
  -6  12  -3   31.29   11.89   0
   6 -12   3   29.06   10.73   0
   6  12   3   27.55   10.34   0
   7  12   3   -1.10    8.90   0
   7 -12   3   -0.90   13.18   0
  -7 -12  -3   -6.00   12.41   0
   7 -12   3    3.41   12.54   0
  -7  12  -3    5.33    8.47   0
   8 -12   3    6.94   12.75   0
  -8  12  -3   16.56   10.09   0
   8  12   3    6.47   12.98   0
  -8 -12  -3    4.30   12.57   0
   8 -12   3   16.10   13.15   0
   8  13  -3    9.40   13.07   0
   8 -13  -3    9.12   15.61   0
  -8  13   3   -9.64   14.00   0
  -8 -13   3   20.67   12.39   0
  -8 -13   3   15.14   12.34   0
   8 -13  -3   11.01   12.31   0
  -7  13   3   61.45   12.06   0
   7  13  -3   50.28   13.20   0
   7 -13  -3   63.00   13.27   0
  -7 -13   3   64.70   12.53   0
   7 -13  -3   73.30   13.04   0
  -6 -13   3  295.35   11.85   0
   6  13  -3  291.74   22.41   0
  -6  13   3  326.65   13.34   0
   6 -13  -3  269.70   12.75   0
  -5 -13   3  334.77   12.15   0
  -5  13   3  346.62    8.85   0
   5  13  -3  346.71   14.96   0
   5 -13  -3  335.90   12.88   0
  -4  13   3  790.06   13.42   0
  -4 -13   3  837.43   14.34   0
   4 -13  -3  805.12   15.18   0
   4  13  -3  784.87   17.10   0
  -3  13   3  140.75    7.71   0
  -3 -13   3  118.41    8.21   0
   3  13  -3  147.77   10.46   0
   3 -13  -3  136.69   11.22   0
  -2  13   3   74.87   10.14   0
   2 -13  -3   78.88   10.96   0
   2  13  -3   91.64   10.24   0
  -2 -13   3   77.45    7.95   0
  -1  13   3   47.23    9.90   0
  -1 -13   3   46.73    7.61   0
   1 -13  -3   42.99    7.51   0
   1  13  -3   47.85   10.02   0
   0 -13   3  357.64   12.33   0
   0 -13  -3  376.62   11.53   0
   0  13  -3  374.02   11.70   0
   0  13   3  374.60   11.94   0
  -1  13  -3   69.55    7.45   0
  -1 -13  -3   79.52    9.79   0
   1  13   3   78.20   10.28   0
   1 -13   3   69.25    7.88   0
   2 -13   3  303.94    9.22   0
   2 -13   3  273.21    9.48   0
  -2  13  -3  296.01    8.71   0
  -2 -13  -3  295.56    8.96   0
   2  13   3  297.88   11.49   0
  -3  13  -3  332.91   11.34   0
  -3 -13  -3  325.23    9.23   0
   3 -13   3  327.70    9.71   0
   3 -13   3  336.25    9.48   0
   3  13   3  318.75   11.92   0
  -4  13  -3  263.02   10.99   0
  -4 -13  -3  283.02   11.43   0
   4  13   3  260.35   11.78   0
   4 -13   3  243.43   11.60   0
   4 -13   3  266.69   12.03   0
   5 -13   3    7.03   10.41   0
  -5  13  -3   19.58    6.72   0
   5 -13   3   22.47    9.90   0
   5  13   3   12.12    9.97   0
  -5 -13  -3   18.65    9.91   0
  -6  13  -3  277.45   13.21   0
   6 -13   3  287.19   14.41   0
   6  13   3  300.35   14.16   0
   6 -13   3  293.32   14.86   0
  -6 -13  -3  301.09   13.82   0
  -7  13  -3  223.28   13.08   0
  -7 -13  -3  245.86   13.92   0
   7  13   3  209.02   10.67   0
   7 -13   3  215.46   15.23   0
   7 -13   3  217.04   14.40   0
   8 -13   3  113.24   16.26   0
  -8  13  -3   93.92   14.72   0
   8  13   3   72.65   16.28   0
   8 -13   3   96.26   16.86   0
  -8 -13  -3  104.87   11.52   0
  -8  14   3   10.45   10.27   0
  -8 -14   3   25.20   10.48   0
   7 -14  -3   24.80   12.78   0
   7  14  -3   13.86   13.12   0
  -7 -14   3   19.45   12.57   0
  -7  14   3   27.81   11.65   0
   7 -14  -3   13.45   13.08   0
   6 -14  -3  122.17   13.97   0
  -6 -14   3  103.02    9.86   0
   6  14  -3  125.83   18.06   0
  -6  14   3  125.16    9.05   0
  -5  14   3  242.40   12.97   0
   5 -14  -3  230.86   11.92   0
  -5 -14   3  211.23    8.91   0
   5  14  -3  245.22   16.34   0
  -4  14   3  -10.32    9.30   0
   4 -14  -3   24.99   10.19   0
  -4 -14   3    4.32    7.04   0
   4  14  -3    4.35    8.99   0
  -3  14   3  210.16   10.58   0
   3  14  -3  186.54   10.84   0
  -3 -14   3  188.57    8.49   0
   3 -14  -3  179.34   11.41   0
  -2  14   3  170.55    7.99   0
  -2 -14   3  195.09   11.28   0
   2  14  -3  167.58    8.17   0
   2 -14  -3  183.80   11.41   0
   1  14  -3   86.05   10.21   0
   1 -14  -3   85.47    7.75   0
  -1  14   3   93.74    9.94   0
  -1 -14   3   90.33    7.89   0
   0 -14  -3  415.73   12.33   0
   0 -14   3  408.52   12.38   0
   0  14  -3  380.15   11.76   0
   0  14   3  429.34   11.93   0
   1 -14   3    2.70    7.36   0
  -1 -14  -3    6.58   10.30   0
  -1  14  -3   11.92    9.71   0
   1  14   3    7.16    9.68   0
   2 -14   3  171.82    8.18   0
   2 -14   3  181.24   11.27   0
   2  14   3  175.62   10.62   0
  -2  14  -3  160.55   10.57   0
  -2 -14  -3  157.66    8.36   0
  -3 -14  -3   23.54    6.93   0
   3  14   3   15.60    9.33   0
   3 -14   3    3.34    9.88   0
   3 -14   3   11.16    7.33   0
  -3  14  -3   14.45    9.34   0
   4  14   3  107.31   12.38   0
   4 -14   3  119.09    8.29   0
  -4  14  -3   90.91   10.09   0
  -4 -14  -3  134.38   10.40   0
   4 -14   3  110.07   10.56   0
   5  14   3  105.21   10.52   0
   5 -14   3  104.41   10.89   0
   5 -14   3   95.31    8.31   0
  -5 -14  -3   79.13   10.65   0
  -5  14  -3  130.27   12.28   0
  -6  14  -3   14.91    8.30   0
   6  14   3    7.92   12.43   0
   6 -14   3    1.34   12.17   0
   6 -14   3   -8.73   12.94   0
  -6 -14  -3    5.08    8.56   0
  -7  14  -3   23.40   14.47   0
  -7 -14  -3    2.41    9.31   0
   7  14   3   24.21    9.28   0
   7 -14   3   22.31    9.46   0
   7 -14   3   14.64   13.47   0
  -7  15   3  117.80   14.93   0
   7  15  -3   84.46   13.76   0
   7 -15  -3   78.34   14.13   0
  -7 -15   3  101.42   13.41   0
   7 -15  -3  111.34   13.85   0
   6  15  -3  126.59   16.15   0
   6 -15  -3  108.28   14.22   0
  -6 -15   3  132.30    9.87   0
  -6  15   3  115.38   12.63   0
  -5 -15   3    2.25   12.36   0
   5 -15  -3    2.73   12.67   0
   5  15  -3   10.87   14.14   0
  -5  15   3    0.25    8.31   0
  -4  15   3    6.06    8.04   0
  -4 -15   3    3.85    7.12   0
   4 -15  -3   15.01    7.19   0
   4  15  -3    5.37   11.47   0
   3 -15  -3  119.41    8.28   0
  -3 -15   3  110.21    7.96   0
  -3  15   3  133.62   10.00   0
   3  15  -3  126.12   10.15   0
  -2  15   3  539.32   12.12   0
   2 -15  -3  491.37   10.71   0
   2  15  -3  515.03   12.58   0
  -2 -15   3  572.63   12.97   0
  -1  15   3  631.30   12.63   0
   1 -15  -3  609.17   13.10   0
  -1 -15   3  643.22   13.22   0
   1  15  -3  618.02   12.98   0
   0 -15   3  108.76    8.05   0
   0  15   3  132.71    7.65   0
   0  15  -3  139.88    7.73   0
   0 -15  -3  113.43    8.06   0
  -1  15  -3  207.18    8.12   0
   1 -15   3  210.05   11.53   0
  -1 -15  -3  171.72    8.39   0
   1 -15   3  232.67    8.44   0
   1  15   3  231.66   10.73   0
   2 -15   3   35.46    7.67   0
   2 -15   3   66.60    7.27   0
  -2 -15  -3   46.65    7.37   0
   2  15   3   50.09    9.60   0
  -2  15  -3   60.96    9.55   0
   3  15   3  286.97   11.38   0
  -3  15  -3  268.35    8.57   0
   3 -15   3  313.82   12.09   0
   3 -15   3  299.65   11.73   0
  -3 -15  -3  279.01    9.01   0
   4  15   3  196.86   13.27   0
  -4  15  -3  176.73    9.24   0
   4 -15   3  183.12    8.48   0
  -4 -15  -3  184.06   10.87   0
   4 -15   3  144.86   11.71   0
   5 -15   3  131.90    9.93   0
  -5 -15  -3  136.69   13.07   0
  -5  15  -3  152.65    9.35   0
   5  15   3  174.39   13.20   0
   5 -15   3  142.93   13.87   0
   6  15   3    0.16   12.57   0
   6 -15   3    9.81   13.14   0
  -6 -15  -3    8.60   12.40   0
  -6  15  -3    4.60    8.26   0
   6 -15   3   22.61   12.33   0
  -6  16   3  116.51   14.81   0
   6  16  -3  113.55   21.17   0
   6 -16  -3   80.15   13.95   0
  -6 -16   3  136.93   13.21   0
  -5  16   3  -14.93    8.40   0
  -5 -16   3    5.55   12.63   0
   5  16  -3    3.35   14.13   0
   5 -16  -3   -4.44    9.12   0
  -4 -16   3   72.02   13.00   0
   4 -16  -3   79.76   13.33   0
  -4  16   3  103.79    8.99   0
   4  16  -3   93.94   12.22   0
   3 -16  -3   71.78   10.90   0
  -3  16   3   74.75   12.11   0
  -3 -16   3   65.49   10.48   0
   3  16  -3   84.41   12.05   0
   2 -16  -3  101.15   10.90   0
   2  16  -3  126.32   12.45   0
  -2 -16   3  123.14   10.85   0
  -2  16   3  121.89   11.19   0
  -1 -16   3   10.08    9.74   0
  -1  16   3   -1.49    9.31   0
   1 -16  -3   -1.75    7.06   0
   1  16  -3  -11.84    9.42   0
   0 -16   3   22.03   10.27   0
   0  16  -3   21.85    9.50   0
   0 -16  -3   45.37   10.01   0
   0  16   3   39.75    9.63   0
  -1  16  -3   88.35    9.78   0
   1 -16   3   84.43   10.13   0
  -1 -16  -3   76.86   10.49   0
   1 -16   3   86.99   10.66   0
   1  16   3   91.21    9.83   0
   2 -16   3   62.57   10.31   0
  -2 -16  -3   45.41   10.19   0
   2 -16   3   41.82    7.20   0
  -2  16  -3   37.05    8.56   0
   2  16   3   53.65   11.77   0
  -3  16  -3   44.23   12.11   0
  -3 -16  -3   67.12   11.51   0
   3  16   3   76.01   11.85   0
   3 -16   3   50.50   12.74   0
   3 -16   3   68.17    9.69   0
   4  16   3   14.68   11.88   0
  -4 -16  -3   28.43   12.43   0
   4 -16   3   11.92   12.55   0
   4 -16   3   15.28    9.19   0
  -4  16  -3   18.43    8.28   0
  -5 -16  -3   32.39   12.62   0
  -5  16  -3   22.51    8.56   0
   5  16   3   28.79    9.30   0
   5 -16   3   27.41    9.62   0
   5 -16   3    9.80   12.84   0
   6  16   3   -3.99   15.12   0
   6 -16   3  -10.60   15.28   0
   6 -16   3    7.57   15.62   0
  -6  16  -3    4.76   13.83   0
  -6 -16  -3   10.12   13.75   0
  -5 -17   3  172.29   11.20   0
  -5  17   3  261.77   14.66   0
   5  17  -3  263.10   16.37   0
   5 -17  -3  246.08   14.73   0
  -4  17   3  394.99   13.97   0
  -4 -17   3  426.64   12.11   0
   4  17  -3  465.03   15.04   0
   4 -17  -3  449.53   12.69   0
   3 -17  -3  129.76   13.56   0
  -3 -17   3  118.61   13.14   0
   3  17  -3  116.55   12.41   0
  -3  17   3   90.32   12.43   0
  -2  17   3   16.40   11.66   0
   2 -17  -3   15.41   12.51   0
   2  17  -3    4.28   11.59   0
  -2 -17   3   -6.63   12.65   0
  -1 -17   3   51.19    9.02   0
   1  17  -3   44.86   11.78   0
  -1  17   3   47.23    8.40   0
   1 -17  -3   18.06    9.41   0
   0 -17  -3  170.79    9.80   0
   0 -17   3  185.43   12.29   0
   0  17  -3  166.06    9.19   0
   0  17   3  165.01   12.78   0
   1 -17   3  450.98   11.42   0
   1 -17   3  424.79   11.49   0
  -1 -17  -3  404.54   11.42   0
  -1  17  -3  408.69   13.81   0
   1  17   3  428.54   14.05   0
   2  17   3   60.75   12.14   0
  -2  17  -3   23.29   12.29   0
   2 -17   3   61.82   12.60   0
   2 -17   3   64.10    9.46   0
  -2 -17  -3   52.93    9.28   0
  -3  17  -3  105.91   12.19   0
  -3 -17  -3   87.48    9.56   0
   3 -17   3   92.61    9.44   0
   3 -17   3   99.57   13.46   0
   3  17   3   99.28   12.22   0
  -4  17  -3    7.43    8.09   0
   4 -17   3    3.62    8.87   0
   4  17   3    5.78   11.89   0
  -4 -17  -3    3.06    8.92   0
   4 -17   3  -24.82   13.26   0
  -5  17  -3   68.77   10.55   0
   5 -17   3   74.54   14.96   0
   5 -17   3   72.42   14.44   0
  -5 -17  -3   41.56   13.17   0
   5  17   3   94.03   11.68   0
  -4 -18   3    7.96    9.18   0
   4 -18  -3  -17.35   13.26   0
   4  18  -3   22.39   14.05   0
  -4  18   3   17.06   14.23   0
  -3  18   3   38.74   11.81   0
  -3 -18   3   34.42   12.89   0
   3  18  -3   26.35   11.88   0
   3 -18  -3   28.64    9.52   0
   2 -18  -3   15.05    8.95   0
  -2  18   3   -0.81   12.02   0
   2  18  -3    9.20   11.75   0
  -2 -18   3   22.53   12.47   0
   1  18  -3   52.49   12.07   0
   1 -18  -3   64.00   12.79   0
  -1  18   3   55.05    8.71   0
  -1 -18   3   50.78    9.50   0
   0  18   3  120.76   12.30   0
   0  18  -3   99.28   12.55   0
   0 -18  -3  114.94    9.56   0
   0 -18   3  101.08   13.57   0
  -1  18  -3  -20.69    8.32   0
   1 -18   3   -0.06   12.29   0
   1 -18   3   -8.42    9.03   0
  -1 -18  -3  -35.70   12.45   0
   1  18   3   -8.78   11.76   0
  -2  18  -3   95.95   12.50   0
   2  18   3   90.02   12.57   0
   2 -18   3   84.75   13.39   0
   2 -18   3   89.90    9.87   0
  -2 -18  -3   90.33    9.60   0
   3  18   3   17.35   13.17   0
  -3 -18  -3   18.49   12.76   0
   3 -18   3   15.19   13.23   0
   3 -18   3   36.45   12.62   0
  -3  18  -3   48.48   13.07   0
   4 -18   3   12.04   14.39   0
  -4 -18  -3   -6.83   13.99   0
  -4  18  -3  -17.08   10.14   0
   4 -18   3    8.37   15.07   0
   4  18   3    8.72   10.00   0
   3 -19  -3   36.81   11.33   0
  -3  19   3   25.19   14.34   0
  -3 -19   3   18.70   11.19   0
   3  19  -3   41.25   14.29   0
  -2  19   3   76.15   14.80   0
   2 -19  -3   64.29    9.29   0
   2  19  -3   70.12   14.50   0
  -2 -19   3   48.79   12.90   0
  -1  19   3   70.26   10.77   0
   1 -19  -3   45.41   13.15   0
  -1 -19   3   60.43    9.68   0
   1  19  -3   76.22   15.01   0
   0  19  -3   53.99   13.44   0
   0 -19   3   62.15   12.92   0
   0 -19   3   39.04    9.48   0
   0 -19  -3   43.94    9.42   0
   0  19   3   61.02   13.36   0
   1 -19   3   14.00   12.44   0
   1 -19   3  -17.25   12.46   0
  -1 -19  -3    6.11   12.54   0
  -1  19  -3  -18.18   14.29   0
   1  19   3  -13.38   14.24   0
   2 -19   3   22.33   10.93   0
  -2 -19  -3   40.87   13.78   0
   2  19   3   18.90   14.44   0
  -2  19  -3    5.50   14.50   0
   2 -19   3   22.06   14.33   0
  -6   0   4   30.23   12.67   0
  -6   0   4   28.50   14.16   0
   6   0  -4   30.94    7.82   0
  -5   0   4 1148.85   24.70   0
   5   0  -4 1085.05   16.86   0
  -5   0   4 1119.39   23.32   0
  -4   0   4 6396.04   47.23   0
   4   0  -4 6145.19   37.56   0
  -4   0   4 6466.54   47.69   0
   3   0  -4   57.70    8.50   0
  -3   0   4   65.70   10.77   0
  -3   0   4   55.95   10.24   0
  -2   0   4 1468.13   20.71   0
  -2   0   4 1500.95   21.23   0
   2   0  -4 1467.87   20.14   0
  -1   0   4  823.71   17.27   0
   1   0  -4  823.01   16.04   0
  -1   0   4  858.18   16.36   0
   1   0  -4  896.46   17.82   0
   0   0  -4  877.45   18.08   0
   0   0   4  844.35   15.55   0
   0   0   4  928.97   18.53   0
   2   0   4 4260.08   31.78   0
   2   0   4 4024.95   29.39   0
  -2   0  -4 4161.08   30.84   0
   3   0   4  574.05   14.21   0
  -3   0  -4  560.05   14.38   0
   3   0   4  606.98   14.90   0
  -4   0  -4  171.95    8.57   0
   4   0   4  185.80    8.86   0
   4   0   4  156.85   10.61   0
   5   0   4 1141.07   17.90   0
   5   0   4 1082.16   17.25   0
  -5   0  -4 1127.48   17.44   0
   6   0   4  363.62   12.27   0
  -6   0  -4  357.31   12.46   0
   6   0   4  360.44   10.90   0
   7   0   4  366.38   13.90   0
  -7   0  -4  342.38   13.44   0
   7   0   4  307.99   13.15   0
   8   0   4  347.04   16.28   0
  -8   0  -4  358.59   13.45   0
   8   0   4  326.92   13.60   0
  -9   0  -4  203.31   12.08   0
   9   0   4  189.40   18.18   0
   9   0   4  177.95   14.94   0
  10   0   4   61.90   20.64   0
 -10   0  -4   71.90   13.50   0
  10   0   4   64.07   19.46   0
  -8   1   4    7.11   11.78   0
  -7   1   4   14.80   12.46   0
   6   1  -4   29.93    8.44   0
  -6   1   4   30.17    8.51   0
  -6  -1   4   29.32   11.19   0
  -6  -1   4   34.64   11.06   0
   6  -1  -4   33.85    6.49   0
   5   1  -4   10.56    6.13   0
  -5   1   4   10.04    8.43   0
  -5  -1   4    9.98   10.68   0
   5  -1  -4   10.43    5.99   0
  -5  -1   4    6.23    9.02   0
  -4   1   4  325.05   11.99   0
  -4  -1   4  339.91   13.75   0
  -4  -1   4  328.94   13.57   0
   4   1  -4  327.99   11.13   0
   4  -1  -4  333.30   10.14   0
  -3   1   4  128.11   10.57   0
  -3  -1   4  127.70    9.05   0
  -3  -1   4  127.54   10.88   0
   3  -1  -4  133.37    9.57   0
   3   1  -4  129.72    9.13   0
  -2  -1   4   24.78    9.90   0
  -2   1   4   26.17   10.00   0
   2   1  -4   25.72   10.01   0
  -2  -1   4   24.93    7.80   0
  -2   1   4   28.02   10.84   0
   2  -1  -4   28.87    9.08   0
   2   1  -4   19.64    7.68   0
   1   1  -4  632.68   16.39   0
  -1  -1   4  633.67   15.80   0
  -1   1   4  636.96   16.05   0
  -1   1   4  670.76   17.08   0
  -1  -1   4  647.08   16.45   0
   1   1  -4  674.22   16.10   0
   1  -1  -4  583.03   13.01   0
   0   1   4 1558.84   21.66   0
   0   1   4 1384.30   20.40   0
   0  -1  -4 1377.46   20.66   0
   0   1  -4 1359.45   20.69   0
   0   1  -4 1439.86   19.48   0
   0  -1   4 1286.13   18.33   0
   0  -1   4 1406.96   21.00   0
   1  -1   4  268.92   10.56   0
   1   1   4  271.02   12.86   0
  -1   1  -4  247.47   10.68   0
  -1   1  -4  294.25   13.08   0
  -1  -1  -4  267.25   10.56   0
   1  -1   4  272.10   10.96   0
   1   1   4  294.02   11.29   0
  -2   1  -4  633.29   13.59   0
   2   1   4  697.41   13.99   0
  -2  -1  -4  617.33   13.25   0
   2  -1   4  647.15   13.79   0
   2   1   4  678.49   14.92   0
   2  -1   4  656.16   15.17   0
   3  -1   4 1742.52   21.30   0
   3  -1   4 1617.81   19.28   0
  -3  -1  -4 1690.09   20.41   0
   3   1   4 1793.21   21.33   0
  -3   1  -4 1671.60   20.74   0
   3   1   4 1685.68   20.29   0
   4  -1   4 1047.96   17.25   0
  -4   1  -4 1113.07   17.57   0
  -4  -1  -4 1126.40   17.37   0
   4   1   4 1076.53   16.97   0
   4   1   4 1177.02   18.07   0
   4  -1   4 1148.32   18.08   0
  -5   1  -4  169.80   10.79   0
   5   1   4  169.64    8.84   0
   5   1   4  159.73   10.24   0
   5  -1   4  170.82   10.91   0
  -5  -1  -4  157.71    8.35   0
   5  -1   4  154.18   10.45   0
   6   1   4  535.95   13.61   0
  -6   1  -4  589.01   14.37   0
  -6  -1  -4  584.78   13.99   0
   6  -1   4  554.35   14.03   0
   6   1   4  599.63   14.60   0
   6  -1   4  571.96   14.66   0
  -7   1  -4    8.09    9.94   0
   7   1   4   -0.91   10.04   0
   7   1   4   12.58   10.61   0
   7  -1   4    1.92   10.64   0
   7  -1   4    7.40   10.02   0
  -7  -1  -4   15.59    9.94   0
   8  -1   4   23.29   12.78   0
   8   1   4   25.58   10.69   0
   8  -1   4   20.24   10.38   0
  -8   1  -4   23.80    9.34   0
   8   1   4   14.09   10.26   0
  -8  -1  -4   27.45    9.81   0
   9   1   4    9.39   12.51   0
   9  -1   4    7.93   15.88   0
   9   1   4    4.84   15.90   0
   9  -1   4    6.86   15.31   0
  -9   1  -4   10.62   10.47   0
  -9  -1  -4    7.29   10.08   0
  10  -1   4    5.31   24.11   0
 -10  -1  -4    6.45   12.78   0
 -10   1  -4    0.88   10.51   0
  10   1   4    4.38   16.28   0
  10  -1   4    5.53   22.43   0
  10   1   4    7.04   18.22   0
 -10   2   4   48.01   10.83   0
  -9   2   4  258.11   11.46   0
  -8   2   4 1479.99   19.38   0
  -7  -2   4  908.94   24.28   0
  -7   2   4  905.82   15.99   0
   7   2  -4  944.28   26.10   0
  -7  -2   4  896.59   26.01   0
  -6  -2   4   46.57    9.33   0
  -6  -2   4   48.67    9.48   0
   6  -2  -4   45.37    6.58   0
   6   2  -4   47.49   10.01   0
  -6   2   4   43.64    8.56   0
   5  -2  -4  318.26    9.74   0
  -5   2   4  331.73   11.15   0
  -5  -2   4  338.75   13.07   0
   5   2  -4  301.78   11.42   0
  -5  -2   4  321.92   13.25   0
  -4   2   4 1824.26   19.92   0
  -4  -2   4 1880.03   24.05   0
  -4  -2   4 1791.55   23.62   0
   4   2  -4 1745.88   23.62   0
   4  -2  -4 1762.50   19.18   0
  -3   2   4 1031.82   16.35   0
   3  -2  -4 1030.07   16.22   0
  -3  -2   4 1044.32   18.70   0
  -3  -2   4 1018.93   18.32   0
   3   2  -4 1017.13   17.87   0
  -2   2   4   89.61   10.28   0
   2  -2  -4   86.92    9.77   0
  -2  -2   4   94.32   10.99   0
   2   2  -4   95.96   11.22   0
   2   2  -4   89.12    7.89   0
  -2  -2   4   91.33    8.02   0
  -1   2   4 3255.70   25.73   0
   1   2  -4 3308.46   29.20   0
  -1  -2   4 3441.90   29.43   0
  -1  -2   4 3365.39   28.83   0
   1   2  -4 3445.68   29.19   0
   1  -2  -4 3150.81   25.29   0
   0   2   4  713.51   14.19   0
   0   2  -4  722.21   14.18   0
   0   2  -4  682.14   16.07   0
   0  -2   4  705.93   16.53   0
   0  -2  -4  700.24   14.99   0
   0  -2   4  691.98   15.56   0
   1  -2   4  100.92   11.35   0
   1  -2   4  101.41    8.08   0
  -1   2  -4   98.99   11.38   0
  -1   2  -4  106.10   10.58   0
  -1  -2  -4   93.80    8.39   0
   1   2   4   97.02    8.18   0
  -2  -2  -4  918.25   16.38   0
  -2   2  -4  907.37   16.77   0
  -2   2  -4  861.83   15.01   0
   2  -2   4  889.69   15.09   0
   2   2   4  908.48   16.23   0
   2  -2   4  894.18   16.32   0
  -3   2  -4  927.96   15.33   0
  -3  -2  -4  996.92   16.88   0
   3  -2   4  927.98   15.65   0
   3  -2   4  936.06   16.71   0
   3   2   4  975.30   16.20   0
  -3   2  -4 1019.18   17.03   0
   4  -2   4 2556.36   24.87   0
   4   2   4 2577.76   23.39   0
  -4   2  -4 2604.18   24.65   0
  -4  -2  -4 2594.47   23.55   0
   4  -2   4 2424.02   23.03   0
   5  -2   4 1492.48   20.13   0
   5   2   4 1428.21   17.25   0
   5  -2   4 1430.53   19.68   0
  -5   2  -4 1572.49   20.14   0
  -5  -2  -4 1594.86   19.25   0
   5   2   4 1724.24   20.43   0
  -6  -2  -4 1232.17   17.90   0
   6   2   4 1207.38   17.46   0
  -6   2  -4 1270.54   19.02   0
   6   2   4 1311.00   18.56   0
   6  -2   4 1226.63   19.16   0
   6  -2   4 1200.35   18.56   0
   7   2   4   35.83   10.33   0
   7  -2   4   41.65   10.95   0
  -7   2  -4   45.57   10.37   0
   7   2   4   35.14   11.02   0
   7  -2   4   39.32   12.72   0
  -7  -2  -4   40.98   12.58   0
   8   2   4   27.37   10.60   0
   8  -2   4  825.36   18.15   0
   8  -2   4   33.83   10.54   0
  -8   2  -4   31.00    9.16   0
  -8  -2  -4   31.49   12.12   0
   8   2   4   30.29   10.15   0
   9   2   4   46.68   13.55   0
  -9  -2  -4   55.49   12.84   0
   9  -2   4   49.87   16.76   0
  -9   2  -4   58.10   13.95   0
   9   2   4   50.67   13.15   0
   9  -2   4   51.28   16.10   0
 -10  -2  -4  215.69   20.52   0
 -10  -2  -4  209.59   18.29   0
  10   2   4  171.06   18.75   0
  10   2   4  189.24   19.40   0
 -10   2  -4  191.00   15.96   0
 -11   3   4    4.91   12.90   0
 -10   3   4   61.16   11.03   0
  -9   3   4    9.66   10.89   0
  -8   3   4   41.90    9.78   0
  -8  -3   4   35.78   13.04   0
  -8  -3   4   41.36   14.33   0
   8   3  -4   42.80   14.46   0
  -7  -3   4  397.20   17.12   0
  -7  -3   4  379.41   15.42   0
  -7   3   4  396.40   12.79   0
   7   3  -4  409.36   17.55   0
  -6  -3   4   -1.59    8.63   0
   6   3  -4    0.38   10.86   0
   6  -3  -4    2.67    5.96   0
  -6  -3   4    2.68   10.21   0
  -6   3   4    1.66    7.93   0
  -5   3   4  230.22   10.21   0
  -5  -3   4  228.66   11.63   0
  -5  -3   4  242.21   11.70   0
   5   3  -4  232.05   12.24   0
   5  -3  -4  217.64    8.93   0
  -4   3   4  103.76    9.68   0
  -4  -3   4  101.18   10.25   0
  -4  -3   4  107.36   10.64   0
   4   3  -4  103.59    9.51   0
   4  -3  -4  103.81    9.01   0
  -3  -3   4 1990.69   22.74   0
   3  -3  -4 1888.08   18.57   0
  -3  -3   4 1908.95   21.36   0
  -3   3   4 1948.68   20.31   0
   3   3  -4 2069.81   23.02   0
   2   3  -4 1414.93   18.65   0
  -2  -3   4 1503.06   19.83   0
   2  -3  -4 1462.63   18.06   0
  -2   3   4 1406.51   18.33   0
  -2  -3   4 1442.75   18.61   0
   2   3  -4 1489.44   20.07   0
  -1   3   4   14.77    6.95   0
  -1  -3   4    9.01   10.53   0
   1   3  -4    9.28    7.10   0
   1  -3  -4   18.15    8.94   0
  -1  -3   4   17.13    6.97   0
   1   3  -4   21.44   10.44   0
   0   3   4 1167.43   16.76   0
   0  -3   4 1210.99   16.85   0
   0  -3   4 1128.84   16.71   0
   0  -3  -4 1165.14   17.17   0
   0   3  -4 1196.60   16.68   0
   0   3  -4 1170.75   16.95   0
  -1   3  -4  151.57    9.07   0
   1   3   4  137.39    8.41   0
   1  -3   4  142.49    8.91   0
  -1   3  -4  149.43    8.65   0
  -1  -3  -4  140.77    8.27   0
   1  -3   4  146.38    8.62   0
  -2   3  -4  387.85   13.19   0
  -2   3  -4  394.40   10.91   0
  -2  -3  -4  369.90   12.23   0
   2  -3   4  370.44   13.12   0
   2  -3   4  390.63   10.69   0
   2   3   4  391.86   12.40   0
   3   3   4 1292.49   16.14   0
   3  -3   4 1310.06   17.23   0
   3  -3   4 1246.04   16.86   0
  -3   3  -4 1353.23   17.33   0
  -3  -3  -4 1367.62   18.10   0
  -3   3  -4 1341.43   18.76   0
  -4   3  -4  413.82   11.04   0
  -4   3  -4  413.80   12.74   0
  -4  -3  -4  397.20   12.38   0
   4   3   4  380.39   10.05   0
   4  -3   4  391.63   12.82   0
   4  -3   4  379.06   12.44   0
   5  -3   4    6.38    8.91   0
   5   3   4    3.93    6.08   0
   5  -3   4    3.14    8.64   0
  -5   3  -4    6.99    6.39   0
  -5  -3  -4    8.50    8.91   0
  -6   3  -4  713.78   15.66   0
  -6  -3  -4  772.85   14.77   0
   6  -3   4  704.14   15.47   0
   6   3   4  714.93   14.48   0
   6  -3   4  682.25   15.81   0
   7   3   4   27.89    7.23   0
   7   3   4   31.05   11.10   0
   7  -3   4   21.72   12.50   0
  -7  -3  -4   23.37   10.50   0
   7  -3   4   28.02   10.77   0
  -7   3  -4   24.40   10.26   0
   8   3   4   20.84   10.50   0
   8  -3   4  856.24   18.13   0
   8  -3   4   23.51   12.72   0
  -8  -3  -4   15.93   10.68   0
   8   3   4   19.40    9.90   0
   9   3   4   40.51   13.19   0
   9   3   4   24.59   15.67   0
  -9  -3  -4   24.95   14.46   0
   9  -3   4   26.08   15.48   0
  -9   3  -4   25.14   11.53   0
   9  -3   4   30.28   16.08   0
  -9  -3  -4   39.66   14.57   0
 -10  -3  -4   13.70   26.98   0
 -10  -3  -4   12.83   28.75   0
  10   3   4    8.29   15.68   0
 -10   3  -4    9.67   15.81   0
  10   3   4    8.09   16.17   0
 -10   4   4  177.62   14.33   0
  -9   4   4  282.07   13.34   0
  -9  -4   4  263.38   20.58   0
  -9  -4   4  271.60   21.46   0
   9   4  -4  286.32   21.37   0
  -8  -4   4  902.78   21.27   0
  -8   4   4  902.16   15.24   0
   8   4  -4  932.88   22.80   0
  -8  -4   4  895.68   20.38   0
  -7  -4   4   67.32   10.88   0
  -7  -4   4   62.83   11.31   0
  -7   4   4   65.02   10.16   0
   7   4  -4   72.73   11.10   0
   6   4  -4  340.11   22.98   0
  -6   4   4  328.30    9.77   0
  -6  -4   4  307.52   12.03   0
  -6  -4   4  340.00   12.38   0
   6  -4  -4  328.03   11.16   0
  -5   4   4  741.44   13.04   0
   5  -4  -4  735.68   12.82   0
  -5  -4   4  755.13   15.47   0
  -5  -4   4  717.08   14.04   0
   5   4  -4  717.19   19.77   0
  -4  -4   4 3000.68   25.42   0
  -4   4   4 2959.61   21.52   0
   4   4  -4 2920.80   31.33   0
   4  -4  -4 2882.41   22.54   0
  -4  -4   4 3164.41   26.81   0
   3  -4  -4  184.54    9.98   0
  -3  -4   4  191.18   11.42   0
  -3  -4   4  195.51   11.06   0
   3   4  -4  181.67    8.71   0
  -3   4   4  183.98    8.31   0
  -2  -4   4    1.81    6.50   0
  -2   4   4   -0.62    9.21   0
   2   4  -4    5.37    6.43   0
   2  -4  -4    6.40    8.46   0
  -2  -4   4   -4.05    9.90   0
  -1   4   4    1.92    9.59   0
   1   4  -4    1.43    9.49   0
   1   4  -4    9.23   10.24   0
  -1  -4   4   -3.61    9.62   0
  -1  -4   4    4.66   10.33   0
   1  -4  -4    1.93    8.95   0
   0   4   4  781.70   13.49   0
   0  -4   4  800.85   13.92   0
   0  -4  -4  786.77   14.64   0
   0   4  -4  813.90   14.18   0
   0  -4   4  794.21   13.99   0
   0   4  -4  801.52   13.71   0
  -1  -4  -4 2360.92   21.47   0
   1   4   4 2446.56   21.57   0
   1  -4   4 2489.79   23.72   0
   1  -4   4 2445.63   22.03   0
  -1   4  -4 2531.01   22.28   0
  -1   4  -4 2494.06   23.79   0
  -2  -4  -4 1779.15   20.15   0
   2  -4   4 1799.88   20.66   0
  -2   4  -4 1794.18   19.11   0
  -2   4  -4 1844.02   20.75   0
   2   4   4 1780.02   19.68   0
   2  -4   4 1819.85   19.25   0
  -3   4  -4  679.19   14.44   0
  -3  -4  -4  654.97   14.17   0
   3   4   4  642.19   13.44   0
  -3   4  -4  679.64   14.54   0
   3  -4   4  667.01   14.23   0
   3  -4   4  668.10   14.57   0
  -4  -4  -4  708.02   14.49   0
  -4   4  -4  772.04   14.91   0
   4   4   4  691.46   12.08   0
   4  -4   4  727.45   14.27   0
   4  -4   4  703.79   14.61   0
  -4   4  -4  740.31   14.85   0
  -5  -4  -4  995.84   17.94   0
   5  -4   4  950.35   16.39   0
  -5   4  -4  975.03   15.30   0
  -5   4  -4 1075.52   17.45   0
   5   4   4  943.21   15.25   0
   5  -4   4  992.26   16.88   0
  -6   4  -4  745.06   15.52   0
   6   4   4  719.25   14.81   0
   6  -4   4  682.41   15.22   0
   6  -4   4  751.87   15.75   0
  -6  -4  -4  798.13   18.31   0
   7  -4   4  270.72   15.49   0
  -7  -4  -4  276.32   12.52   0
   7   4   4  255.18    9.85   0
   7  -4   4  267.09   13.05   0
   8   4   4  127.41   10.96   0
  -8  -4  -4  122.69   11.56   0
   8   4   4  137.69   11.75   0
   8  -4   4  123.35   11.97   0
   8  -4   4  482.59   18.40   0
  -9   4  -4   62.63   11.81   0
  -9  -4  -4   74.17   17.42   0
   9  -4   4   60.56   16.29   0
   9  -4   4   63.02   16.72   0
   9   4   4   78.20   13.95   0
  -9  -4  -4   76.58   17.31   0
   9   4   4   68.33   13.28   0
 -10  -4  -4   16.60   14.66   0
 -10   4  -4   23.57   13.25   0
  10   4   4   11.76   16.02   0
  10   4   4   23.84   13.52   0
 -10   5   4    0.32   10.87   0
  -9   5   4   -1.10   11.36   0
  -9  -5   4    6.55   10.48   0
   9   5  -4    2.75   12.62   0
  -9  -5   4    7.89   10.64   0
  -8   5   4   23.26    9.51   0
  -8  -5   4   25.24   10.03   0
   8   5  -4   18.77   10.42   0
  -8  -5   4   24.45    9.61   0
  -7  -5   4   66.25   11.02   0
  -7  -5   4   67.00   10.85   0
   7   5  -4   62.22   11.11   0
  -7   5   4   65.11   10.05   0
   6   5  -4   56.10    9.05   0
  -6  -5   4   62.21    9.10   0
  -6  -5   4   63.72    9.38   0
   6  -5  -4   65.53   10.31   0
  -6   5   4   48.71   10.63   0
  -5   5   4   83.95    8.76   0
  -5  -5   4   74.03    9.46   0
   5  -5  -4   64.41    6.12   0
   5   5  -4   65.73    9.75   0
  -5  -5   4   71.06    9.38   0
  -4  -5   4   87.45    9.89   0
  -4  -5   4   96.33    9.74   0
  -4   5   4   91.03    7.04   0
   4   5  -4   96.90    9.45   0
   4  -5  -4   92.94    8.61   0
  -3  -5   4   42.82    9.79   0
  -3  -5   4   51.34    9.39   0
   3   5  -4   43.83    9.04   0
   3  -5  -4   37.22    6.12   0
  -3   5   4   47.25    9.05   0
  -2  -5   4  111.09   10.67   0
  -2  -5   4  108.47   10.24   0
   2  -5  -4  113.38    9.27   0
  -2   5   4  104.84    9.93   0
   2   5  -4  103.25    7.73   0
   1   5  -4  892.28   15.37   0
  -1  -5   4  875.40   13.91   0
  -1  -5   4  922.58   15.53   0
  -1   5   4  880.66   13.28   0
   1  -5  -4  925.30   14.29   0
   0   5   4    7.35    6.70   0
   0   5  -4    6.10    6.66   0
   0  -5   4    9.54   10.10   0
   0  -5   4   10.20    6.50   0
   0  -5  -4    7.46    6.23   0
   1  -5   4   -3.40    9.09   0
   1  -5   4    1.97    9.69   0
  -1   5  -4    1.56    8.95   0
  -1   5  -4    4.62    9.69   0
  -1  -5  -4   -5.44    8.41   0
   1   5   4    1.19    6.55   0
   2  -5   4  474.96   11.23   0
   2  -5   4  468.84   10.99   0
   2   5   4  466.00   10.69   0
  -2   5  -4  493.15   13.24   0
  -2   5  -4  476.56   11.13   0
  -2  -5  -4  472.49   12.60   0
  -3  -5  -4  210.06   10.49   0
  -3   5  -4  210.07   10.91   0
   3  -5   4  209.97    8.84   0
   3   5   4  207.89    8.12   0
   3  -5   4  235.49   10.61   0
  -3   5  -4  206.85    8.75   0
  -4  -5  -4    2.87    7.98   0
   4   5   4   -4.57    8.43   0
   4  -5   4    5.36    8.87   0
   4  -5   4   -2.46    8.42   0
  -4   5  -4    0.48    6.33   0
  -4   5  -4    2.42    8.76   0
  -5  -5  -4   27.16    8.12   0
   5  -5   4   26.09    8.94   0
   5   5   4   26.23    6.17   0
   5  -5   4   23.27    8.59   0
  -5   5  -4   31.35    8.65   0
   6  -5   4   21.76   11.03   0
   6   5   4   32.33   10.26   0
   6  -5   4   25.85   10.56   0
  -6  -5  -4   27.80    9.87   0
  -7  -5  -4  124.14   12.70   0
   7  -5   4  128.49   11.96   0
   7   5   4  135.52   11.09   0
   7  -5   4  118.18   11.30   0
   8   5   4   -2.33    9.81   0
  -8  -5  -4    0.50   10.92   0
  -8   5  -4   -5.40    6.53   0
   8  -5   4    1.00   12.49   0
   8  -5   4    1.84    9.87   0
   9  -5   4    3.05   15.61   0
   9   5   4    8.96   13.03   0
  -9  -5  -4    0.87   11.15   0
  -9   5  -4    1.07   11.14   0
   9  -5   4    0.28   15.22   0
   9   5   4   -0.48   12.72   0
 -10  -5  -4    2.67   12.96   0
 -10   5  -4    8.61   13.57   0
  10   5   4    9.83   14.31   0
  10   5   4   -4.78   17.58   0
  10   6  -4   20.75   15.99   0
 -10  -6   4   15.48   16.70   0
 -10   6   4    4.58    8.19   0
 -10  -6   4   13.48   16.63   0
  -9   6   4  197.31   12.44   0
  -9  -6   4  191.69   15.46   0
  -9  -6   4  187.07   13.45   0
   9   6  -4  185.48   14.93   0
  -8  -6   4  121.56   10.87   0
  -8  -6   4  115.96   10.70   0
  -8   6   4  129.56    9.94   0
   8   6  -4  105.95   11.30   0
  -7  -6   4  369.09   13.31   0
  -7  -6   4  390.70   13.49   0
  -7   6   4  393.45   11.92   0
   7   6  -4  383.58   13.60   0
  -6   6   4    6.98   10.11   0
  -6  -6   4    8.11    8.57   0
   6   6  -4   10.57    8.35   0
  -6  -6   4    0.15    8.34   0
   6  -6  -4    2.07    9.77   0
   5   6  -4  613.31   18.86   0
   5  -6  -4  618.70   11.82   0
  -5  -6   4  664.09   13.72   0
  -5  -6   4  661.25   13.73   0
  -5   6   4  656.04   12.29   0
  -4   6   4  151.17    9.53   0
  -4  -6   4  145.82    7.79   0
  -4  -6   4  135.86   10.16   0
   4   6  -4  139.17    7.71   0
   4  -6  -4  135.62    8.68   0
  -3   6   4   41.71    6.60   0
   3   6  -4   39.82    9.09   0
  -3  -6   4   36.84    6.84   0
   3  -6  -4   43.24    8.26   0
  -3  -6   4   41.21    9.25   0
  -2   6   4  644.89   13.11   0
  -2  -6   4  682.05   13.53   0
  -2  -6   4  642.34   13.89   0
   2   6  -4  683.51   13.56   0
   2  -6  -4  634.80   10.92   0
   1   6  -4  176.54   10.52   0
  -1   6   4  180.22   10.30   0
   1  -6  -4  156.99    7.53   0
  -1  -6   4  165.27    8.54   0
  -1  -6   4  186.70   10.42   0
   0   6   4 1428.65   15.97   0
   0   6  -4 1533.46   17.89   0
   0  -6   4 1467.88   18.27   0
   0  -6   4 1614.40   18.25   0
   0  -6  -4 1484.70   17.04   0
   1  -6   4  428.86   10.31   0
   1  -6   4  421.97   10.66   0
  -1   6  -4  420.90   10.29   0
  -1  -6  -4  438.48   11.73   0
   1   6   4  420.69   12.11   0
   2  -6   4 4204.82   26.66   0
  -2  -6  -4 4199.06   27.45   0
  -2   6  -4 4236.59   26.74   0
   2  -6   4 4120.22   26.51   0
   2   6   4 4397.08   26.96   0
   3  -6   4 1228.90   16.90   0
  -3  -6  -4 1221.08   17.10   0
   3   6   4 1196.17   15.73   0
  -3   6  -4 1186.80   17.00   0
   3  -6   4 1184.32   16.51   0
   4   6   4  128.95    7.35   0
  -4   6  -4  122.71    9.74   0
  -4  -6  -4  127.85    9.41   0
   4  -6   4  122.99    9.56   0
   4  -6   4  118.75   10.06   0
  -5  -6  -4  256.99   14.09   0
   5   6   4  229.12    8.47   0
   5  -6   4  229.81    8.74   0
  -5   6  -4  245.04    8.91   0
   5  -6   4  229.94   11.00   0
   6   6   4  292.79    9.90   0
   6  -6   4  281.43   12.76   0
   6  -6   4  303.57   13.31   0
  -6  -6  -4  323.95   14.64   0
  -6   6  -4  318.86   13.08   0
   7  -6   4  268.12   15.12   0
   7  -6   4  240.70   12.66   0
   7   6   4  284.06   12.16   0
  -7  -6  -4  283.86   14.67   0
  -8   6  -4    3.46   11.50   0
   8  -6   4    6.79   12.65   0
   8   6   4    3.59   10.13   0
   8  -6   4    3.13   12.12   0
  -8  -6  -4    5.10   15.43   0
  -9   6  -4   52.66   11.89   0
   9   6   4   38.12   13.26   0
   9  -6   4   49.01   15.91   0
   9  -6   4   45.83   16.82   0
   9   6   4   58.44   13.70   0
  -9  -6  -4   64.64   11.78   0
 -10  -6  -4   -0.53   14.45   0
  10   6   4   18.51   15.86   0
  10   6   4   13.64   15.52   0
 -10  -7   4   -2.10   11.43   0
 -10  -7   4    3.14   14.17   0
 -10   7   4    5.28   16.58   0
  10   7  -4    4.26   13.13   0
  -9   7   4    3.48   11.70   0
   9   7  -4   23.98   12.64   0
  -9  -7   4   22.14   13.42   0
  -9  -7   4   11.28   11.62   0
  -8  -7   4    6.36    9.70   0
  -8  -7   4    6.92    9.68   0
   8   7  -4    5.50    9.94   0
  -8   7   4   -1.06    6.56   0
  -7   7   4   99.92    7.54   0
  -7  -7   4  111.51   11.03   0
   7   7  -4  109.40   11.00   0
   7  -7  -4   99.22   16.43   0
   7  -7  -4   92.51   14.71   0
  -7  -7   4   95.63   10.93   0
   6   7  -4  270.38   12.28   0
  -6  -7   4  266.66    9.76   0
   6  -7  -4  292.33   11.30   0
  -6   7   4  255.30   11.39   0
  -6  -7   4  274.08   12.23   0
   5   7  -4  132.00    9.43   0
  -5   7   4  144.88    8.17   0
   5  -7  -4  112.12   10.39   0
  -5  -7   4  115.18    9.53   0
  -5  -7   4  129.73    9.35   0
  -4   7   4   -8.49    8.33   0
  -4  -7   4   -2.15    6.23   0
  -4  -7   4   -3.79    8.52   0
   4   7  -4    3.46    8.37   0
   4  -7  -4    0.15    5.41   0
  -3  -7   4  244.26    8.49   0
  -3  -7   4  240.32    8.63   0
   3   7  -4  223.68    8.42   0
  -3   7   4  243.30   10.30   0
   3  -7  -4  233.68    7.70   0
  -2   7   4   21.88    8.90   0
   2   7  -4   26.88    6.58   0
   2  -7  -4   26.33    8.33   0
  -2  -7   4   23.45    7.05   0
  -2  -7   4   28.06    6.30   0
   1  -7  -4   46.56    8.48   0
   1   7  -4   42.43    9.28   0
  -1  -7   4   48.29    9.15   0
  -1  -7   4   37.24    7.08   0
  -1   7   4   44.42    6.61   0
   0   7   4   70.38    6.89   0
   0  -7  -4   61.45    6.42   0
   0   7  -4   60.84    9.21   0
   0  -7   4   61.12    7.33   0
   0  -7   4   62.99    9.15   0
   1  -7   4    7.83    8.66   0
   1  -7   4   16.32    9.39   0
  -1   7  -4    8.33    8.79   0
  -1  -7  -4    8.05    8.16   0
   1   7   4   13.82    8.69   0
  -2  -7  -4   80.45    6.64   0
   2  -7   4   72.15    9.91   0
   2  -7   4   74.07    9.43   0
  -2   7  -4   84.90    9.44   0
   2   7   4   77.59    9.31   0
  -3   7  -4   12.22    6.19   0
   3   7   4    8.96    6.11   0
   3  -7   4   12.87    9.06   0
  -3  -7  -4   12.77    8.20   0
   3  -7   4    5.23    6.06   0
  -4   7  -4   18.49    6.01   0
   4  -7   4   10.50    9.00   0
   4   7   4   18.44    5.85   0
   4  -7   4   11.73    5.97   0
  -4  -7  -4   16.07    7.86   0
  -5   7  -4   17.30    5.90   0
  -5  -7  -4   23.57   11.90   0
   5   7   4   20.55    6.18   0
   5  -7   4   22.65    8.74   0
   5  -7   4   16.84    6.06   0
  -6   7  -4   32.78   10.49   0
  -6  -7  -4   36.68   11.65   0
   6   7   4   24.68   10.40   0
   6  -7   4   25.81   10.28   0
   6  -7   4   29.03   10.80   0
  -7  -7  -4    5.48    9.97   0
   7  -7   4    2.08   10.07   0
   7  -7   4    3.47    9.63   0
   7   7   4   -0.09    9.86   0
  -8  -7  -4   30.24    9.92   0
   8   7   4   16.51   10.05   0
   8  -7   4   22.20    9.98   0
  -8   7  -4   11.41    8.36   0
   8  -7   4   11.76   10.55   0
  -9   7  -4   15.82   11.33   0
   9  -7   4   15.74   16.06   0
   9   7   4    7.67   12.80   0
  -9  -7  -4   13.62   11.84   0
   9  -7   4    9.02   15.72   0
 -10   8   4   70.14   14.33   0
 -10  -8   4   74.45   14.12   0
  10   8  -4   74.64   15.53   0
 -10  -8   4   82.34   16.13   0
   9   8  -4   49.79   13.21   0
  -9  -8   4   36.73   13.93   0
  -9   8   4   50.32   11.75   0
  -9  -8   4   40.31   12.51   0
  -8   8   4   35.66   10.54   0
   8   8  -4   30.97   10.15   0
  -8  -8   4   28.66   10.03   0
  -8  -8   4   30.18    9.92   0
  -7   8   4  229.86   10.69   0
  -7  -8   4  230.74   11.72   0
   7   8  -4  219.23   12.01   0
   7  -8  -4  201.45   17.23   0
  -7  -8   4  243.78   11.83   0
   6   8  -4  117.29   11.22   0
   6  -8  -4  121.13   13.87   0
  -6  -8   4  137.78   11.16   0
  -6  -8   4  151.22   11.03   0
  -6   8   4  127.28   10.40   0
  -5  -8   4   11.54    8.27   0
  -5   8   4   10.16   10.27   0
  -5  -8   4   16.56    8.58   0
   5  -8  -4   23.62    9.64   0
   5   8  -4    8.08   12.65   0
  -4   8   4  220.78    7.53   0
   4  -8  -4  205.77    9.08   0
  -4  -8   4  215.54   10.21   0
   4   8  -4  208.37   10.07   0
  -4  -8   4  204.20   10.05   0
  -3   8   4  326.63    8.61   0
  -3  -8   4  327.09    9.01   0
  -3  -8   4  357.17   11.30   0
   3   8  -4  313.52    8.98   0
   3  -8  -4  335.68    8.25   0
  -2   8   4  977.15   12.45   0
   2   8  -4 1018.28   13.17   0
  -2  -8   4 1020.45   13.33   0
  -2  -8   4  960.51   13.32   0
   2  -8  -4  985.94   12.29   0
  -1   8   4 1888.28   16.75   0
  -1  -8   4 1934.47   18.81   0
  -1  -8   4 2072.09   19.02   0
   1   8  -4 1974.18   18.53   0
   1  -8  -4 1923.55   16.25   0
   0   8   4  814.94   13.58   0
   0  -8  -4  819.93   13.12   0
   0   8  -4  789.53   11.97   0
   0  -8   4  799.89   12.11   0
   0  -8   4  854.07   14.09   0
  -1  -8  -4   52.03    6.13   0
  -1   8  -4   56.81    8.91   0
   1  -8   4   55.44    8.78   0
   1  -8   4   64.72    9.40   0
   1   8   4   62.68    8.81   0
   2  -8   4  204.67    9.88   0
   2  -8   4  194.79   10.57   0
  -2  -8  -4  196.92    9.64   0
  -2   8  -4  195.64    9.94   0
   2   8   4  193.59    9.98   0
  -3  -8  -4 1239.61   16.50   0
   3  -8   4 1304.05   16.23   0
   3   8   4 1204.27   13.97   0
   3  -8   4 1195.38   16.21   0
  -3   8  -4 1248.85   16.32   0
  -4  -8  -4 1209.61   17.80   0
  -4   8  -4 1134.49   16.09   0
   4   8   4 1107.19   13.37   0
   4  -8   4 1149.69   16.16   0
   4  -8   4 1109.99   15.79   0
   5  -8   4  286.08   12.92   0
   5   8   4  305.76   12.00   0
   5  -8   4  290.67   12.37   0
  -5   8  -4  306.90   12.51   0
  -5  -8  -4  305.89   14.08   0
  -6   8  -4  110.14   11.16   0
   6   8   4  105.80   10.89   0
   6  -8   4  103.64   11.26   0
   6  -8   4  117.23   10.83   0
  -6  -8  -4  111.88   12.36   0
   7  -8   4    5.46    9.64   0
   7  -8   4   11.83   10.28   0
   7   8   4    3.58   10.11   0
  -7  -8  -4    5.38   10.91   0
  -7   8  -4    4.08    9.33   0
   8   8   4    4.76    9.02   0
  -8  -8  -4    3.09   12.35   0
   8  -8   4   18.14   15.73   0
  -8   8  -4    7.88   11.60   0
   8  -8   4    3.73   12.38   0
  -9   8  -4   15.54    8.45   0
   9   8   4   13.49   13.04   0
   9  -8   4   23.31   16.17   0
   9  -8   4   20.74   12.85   0
  -9  -8  -4   34.63   12.22   0
  -9  -9   4   -2.84   12.08   0
  -9   9   4    3.64   11.34   0
   9   9  -4  -11.99   13.05   0
  -9  -9   4   -1.08   11.22   0
   8   9  -4    3.38   10.07   0
  -8  -9   4   -7.45    9.67   0
  -8  -9   4    2.80    9.60   0
  -8   9   4    6.26   11.36   0
  -7   9   4   -0.11    6.59   0
  -7  -9   4    6.37    9.77   0
   7   9  -4   -2.06   10.10   0
   7  -9  -4   -0.19   11.94   0
  -7  -9   4   10.86    9.68   0
  -6   9   4    7.72    9.86   0
   6   9  -4   20.16   21.64   0
   6  -9  -4   16.60   10.36   0
  -6  -9   4   19.64    7.19   0
  -6  -9   4   15.22   10.47   0
   5   9  -4    2.41   11.98   0
  -5   9   4   12.39    7.09   0
  -5  -9   4   13.70    7.01   0
  -5  -9   4    5.48   10.39   0
   5  -9  -4    5.65    9.40   0
  -4  -9   4   56.47    6.68   0
  -4  -9   4   60.33    6.60   0
   4   9  -4   64.46    6.52   0
  -4   9   4   64.48   10.65   0
   4  -9  -4   62.01    7.25   0
  -3   9   4  724.73   10.78   0
  -3  -9   4  799.22   11.82   0
  -3  -9   4  746.09   13.24   0
   3  -9  -4  714.27   10.59   0
   3   9  -4  753.99   11.70   0
  -2   9   4  124.81    7.15   0
  -2  -9   4  137.75    9.44   0
  -2  -9   4  114.92    9.70   0
   2   9  -4  137.87    9.42   0
   2  -9  -4  125.11    8.66   0
   1   9  -4   62.75    6.44   0
  -1   9   4   54.31    8.91   0
   1  -9  -4   56.24    6.17   0
  -1  -9   4   62.69    6.93   0
  -1  -9   4   54.59    6.52   0
   0   9  -4 1102.15   14.86   0
   0  -9   4 1073.24   14.64   0
   0  -9   4 1088.86   14.86   0
   0   9   4 1056.44   14.38   0
   0  -9  -4 1073.83   14.11   0
   1   9   4  118.13    9.27   0
   1  -9   4  104.99    7.37   0
   1  -9   4  114.44    9.36   0
  -1   9  -4  108.79    9.08   0
  -1  -9  -4  108.72    6.71   0
   2  -9   4   67.40    7.02   0
  -2  -9  -4   73.85    8.47   0
  -2   9  -4   74.42    6.73   0
   2   9   4   71.12    8.89   0
   2  -9   4   72.34    6.72   0
  -3  -9  -4   57.12    8.27   0
   3  -9   4   66.44    6.91   0
   3  -9   4   61.29    6.52   0
   3   9   4   67.61    8.65   0
  -3   9  -4   54.15    6.67   0
  -4  -9  -4  237.23   11.55   0
  -4   9  -4  196.02    8.07   0
   4   9   4  216.66    9.95   0
   4  -9   4  221.14    8.19   0
   4  -9   4  205.47    8.16   0
  -5  -9  -4   27.58   11.29   0
   5  -9   4   41.45    9.96   0
  -5   9  -4   22.20   10.17   0
   5   9   4   36.55   10.38   0
   5  -9   4   24.81    7.68   0
  -6  -9  -4  232.37   11.84   0
   6   9   4  246.96   11.36   0
   6  -9   4  211.47    9.62   0
   6  -9   4  209.56   11.82   0
  -6   9  -4  231.10   11.80   0
  -7   9  -4    2.62   10.30   0
   7   9   4   -1.76    7.09   0
  -7  -9  -4    1.36   11.69   0
   7  -9   4    9.32   10.32   0
   7  -9   4    2.03    9.68   0
  -8   9  -4   57.24    8.65   0
   8   9   4   79.54   13.05   0
   8  -9   4   61.42   13.83   0
  -8  -9  -4   57.30   12.77   0
   8  -9   4   52.18   13.19   0
   9   9   4   71.23   13.68   0
  -9  -9  -4   73.04   13.38   0
  -9   9  -4   97.17   14.25   0
   9  -9   4   75.21   16.79   0
   9  -9   4   89.11   17.22   0
  -9  10   4  136.12   12.60   0
  -9 -10   4  114.05   12.95   0
   9  10  -4  132.49   14.02   0
  -9 -10   4  149.96   13.75   0
  -8  10   4   33.01   11.42   0
   8  10  -4   24.39   12.83   0
   8 -10  -4   15.88   16.67   0
  -8 -10   4    3.49   12.58   0
  -8 -10   4   18.14   12.40   0
   8 -10  -4   19.03   17.00   0
  -7 -10   4  111.31   10.54   0
  -7  10   4  106.67    9.76   0
  -7 -10   4  113.85   10.68   0
   7  10  -4   92.22   11.03   0
   7 -10  -4   83.73   11.18   0
  -6  10   4  175.33   10.58   0
   6 -10  -4  144.84   11.64   0
  -6 -10   4  169.85   10.78   0
   6  10  -4  150.33   19.11   0
  -6 -10   4  157.77   11.34   0
  -5 -10   4  446.48   10.52   0
   5 -10  -4  410.45    9.31   0
  -5 -10   4  441.96   12.97   0
  -5  10   4  434.32   11.82   0
   5  10  -4  422.66   16.15   0
  -4 -10   4   86.50    6.63   0
   4 -10  -4   75.64    9.90   0
  -4  10   4   83.56   10.50   0
   4  10  -4   80.55   10.87   0
  -4 -10   4   80.09    8.90   0
   3 -10  -4   71.10   10.04   0
  -3  10   4   85.78   10.74   0
  -3 -10   4   59.09    6.64   0
  -3 -10   4   67.16    6.80   0
   3  10  -4   65.96    6.52   0
   2 -10  -4   82.11    8.13   0
  -2 -10   4   95.99    8.85   0
  -2 -10   4   98.18    9.30   0
   2  10  -4   85.07    8.84   0
  -2  10   4   79.16    8.65   0
   1  10  -4   -3.08    5.86   0
  -1  10   4    2.85    5.87   0
  -1 -10   4    8.00    5.71   0
  -1 -10   4   -3.90    8.75   0
   1 -10  -4    3.41    7.71   0
   0 -10  -4   73.60    8.25   0
   0  10  -4   70.57    6.45   0
   0 -10   4   67.70    9.25   0
   0 -10   4   69.62    6.59   0
   0  10   4   70.65    8.79   0
   1 -10   4 1048.71   12.84   0
   1  10   4 1055.53   14.40   0
  -1 -10  -4 1051.32   14.02   0
  -1  10  -4 1040.49   12.82   0
   1 -10   4 1017.91   12.92   0
   2 -10   4 1935.15   17.03   0
  -2 -10  -4 2076.66   19.02   0
   2 -10   4 1915.97   16.98   0
  -2  10  -4 1935.52   16.99   0
   2  10   4 1902.84   19.34   0
   3 -10   4  504.87   10.11   0
  -3  10  -4  481.87   10.10   0
  -3 -10  -4  516.05   13.19   0
   3 -10   4  471.32   12.09   0
   3  10   4  521.18   13.78   0
  -4  10  -4   17.24   10.03   0
  -4 -10  -4   17.12    9.30   0
   4  10   4   18.30   10.38   0
   4 -10   4   18.24   10.03   0
   4 -10   4   15.58   10.80   0
  -5 -10  -4   12.70   11.25   0
   5  10   4   24.28   10.05   0
   5 -10   4   12.54    7.56   0
   5 -10   4   14.02    9.94   0
  -5  10  -4    9.64    9.87   0
  -6 -10  -4  119.44   12.17   0
  -6  10  -4  117.42    7.34   0
   6 -10   4  116.12   10.77   0
   6 -10   4  110.29    8.27   0
   6  10   4  104.66   10.80   0
   7  10   4  297.48   12.25   0
  -7 -10  -4  260.93    9.50   0
   7 -10   4  281.25   13.18   0
   7 -10   4  253.78   12.64   0
  -7  10  -4  308.73   10.03   0
   8 -10   4   75.55   14.03   0
  -8  10  -4   67.11   12.48   0
  -8 -10  -4   78.94    9.73   0
   8 -10   4   62.95   13.61   0
   8  10   4   95.79   13.44   0
   9 -10   4   19.35   15.37   0
   9 -10   4   24.89   16.14   0
  -9 -10  -4   12.40   15.11   0
  -9  11   4   -5.28    9.88   0
   9  11  -4   -3.47   12.78   0
  -9 -11   4    5.10   12.20   0
  -9 -11   4    6.05   11.58   0
  -8  11   4   35.86   11.77   0
  -8 -11   4   45.02   12.65   0
  -8 -11   4   38.47   12.74   0
   8  11  -4   41.65   13.09   0
   8 -11  -4   31.86   14.57   0
   8 -11  -4   31.85   16.33   0
  -7  11   4   60.63    8.60   0
   7 -11  -4   45.25   10.51   0
   7  11  -4   42.69   10.61   0
  -7 -11   4   42.92   10.23   0
  -7 -11   4   73.32   10.18   0
  -6  11   4   55.73    7.00   0
   6 -11  -4   51.63   10.45   0
  -6 -11   4   49.41   10.31   0
  -6 -11   4   55.81    7.36   0
   6  11  -4   48.45   15.37   0
  -5  11   4  282.51   11.08   0
   5 -11  -4  277.40   12.68   0
  -5 -11   4  281.30   11.81   0
   5  11  -4  274.86   12.64   0
  -5 -11   4  294.02   11.82   0
   4 -11  -4  223.27   10.63   0
   4  11  -4  219.35   13.58   0
  -4 -11   4  233.03   11.68   0
  -4  11   4  229.59   11.00   0
   3 -11  -4  454.77   11.87   0
  -3  11   4  464.93   12.36   0
  -3 -11   4  397.64    9.08   0
   3  11  -4  429.36   12.93   0
  -2 -11   4  109.02    9.31   0
  -2  11   4  124.76    8.11   0
   2  11  -4  121.04    6.87   0
   2 -11  -4  114.27   10.17   0
  -2 -11   4  117.97    6.85   0
   1  11  -4  370.35    8.87   0
  -1 -11   4  392.15   10.76   0
  -1 -11   4  370.27    8.91   0
   1 -11  -4  406.97    9.34   0
  -1  11   4  428.81   12.24   0
   0 -11   4   86.16    8.80   0
   0 -11   4   77.49    9.17   0
   0 -11  -4   85.75    7.63   0
   0  11  -4   81.51    8.70   0
   0  11   4   93.38   10.60   0
  -1 -11  -4    8.75    9.29   0
  -1  11  -4    4.20    5.69   0
   1 -11   4    0.35    5.78   0
   1 -11   4   -1.94    8.60   0
   1  11   4    1.13   10.22   0
   2 -11   4  178.48    7.69   0
   2 -11   4  183.62    7.59   0
  -2 -11  -4  180.74    8.37   0
  -2  11  -4  193.75    7.55   0
   2  11   4  197.58   11.38   0
  -3 -11  -4  402.01   12.11   0
   3  11   4  381.35   12.53   0
  -3  11  -4  410.33   12.61   0
   3 -11   4  388.09   10.33   0
   3 -11   4  388.91   12.41   0
   4 -11   4    3.49    9.75   0
  -4 -11  -4   -3.09    9.16   0
   4 -11   4   -5.91    7.43   0
   4  11   4  -17.76   10.01   0
  -4  11  -4   -6.89    9.92   0
  -5 -11  -4  157.88   10.76   0
   5 -11   4  159.96   11.15   0
  -5  11  -4  134.90   10.43   0
   5  11   4  171.69   11.05   0
   5 -11   4  165.15   11.55   0
  -6  11  -4   95.21    7.47   0
  -6 -11  -4   90.91   11.86   0
   6  11   4  114.08   10.71   0
   6 -11   4   99.00   10.67   0
   6 -11   4   83.40   11.06   0
  -7  11  -4   19.02   11.40   0
   7 -11   4    1.47   13.14   0
   7  11   4   -6.72    9.22   0
   7 -11   4   -5.19   12.60   0
  -7 -11  -4    4.71   12.34   0
  -8  11  -4   12.79   11.55   0
  -8 -11  -4  -13.80    9.10   0
   8  11   4    8.16   12.77   0
   8 -11   4   -3.66   13.32   0
   8 -11   4    0.02   12.80   0
  -8 -12   4   70.72   12.87   0
  -8 -12   4   67.91   12.88   0
   8  12  -4   49.38   13.37   0
   8 -12  -4   51.59   16.39   0
  -8  12   4   51.61   11.93   0
   8 -12  -4   46.84   16.10   0
  -7  12   4  253.76    9.83   0
   7  12  -4  264.48   14.56   0
   7 -12  -4  214.86   15.06   0
  -7 -12   4  287.93   14.02   0
  -7 -12   4  280.63   14.19   0
  -6 -12   4  647.01   11.87   0
  -6  12   4  676.20   11.00   0
   6  12  -4  678.83   23.41   0
   6 -12  -4  611.95   15.79   0
  -6 -12   4  740.20   14.16   0
  -5 -12   4   52.05    7.69   0
  -5  12   4   63.73    9.63   0
   5 -12  -4   50.06    7.70   0
  -5 -12   4   56.64    7.37   0
   5  12  -4   51.20   11.97   0
  -4  12   4    7.14    9.61   0
  -4 -12   4    3.91    7.26   0
   4 -12  -4    1.18   10.42   0
   4  12  -4    3.65   11.66   0
   3 -12  -4   20.33    9.27   0
  -3 -12   4    9.55   10.36   0
   3  12  -4    7.29    9.64   0
  -3  12   4   25.27    9.70   0
   2 -12  -4  993.14   12.00   0
  -2  12   4 1050.49   14.48   0
  -2 -12   4  995.30   12.74   0
   2  12  -4 1022.51   15.66   0
  -1  12   4  861.13   11.96   0
   1  12  -4  895.06   12.18   0
  -1 -12   4  879.71   12.06   0
  -1 -12   4  821.50   13.11   0
   1 -12  -4  856.20   11.47   0
   0 -12  -4   55.71    9.77   0
   0 -12   4   53.97    6.44   0
   0 -12   4   54.20    7.60   0
   0  12  -4   53.34    7.72   0
   0  12   4   60.05   10.33   0
  -1 -12  -4  321.83   11.10   0
   1 -12   4  312.23   12.18   0
   1 -12   4  349.36   11.81   0
  -1  12  -4  304.21   11.93   0
   1  12   4  303.42   11.67   0
   2 -12   4    6.17    7.24   0
   2 -12   4    8.94    7.57   0
  -2 -12  -4    8.03    6.67   0
  -2  12  -4   18.16    7.00   0
   2  12   4   15.33    9.82   0
   3 -12   4  620.05   13.73   0
   3  12   4  588.25   13.37   0
  -3  12  -4  553.47   11.09   0
   3 -12   4  554.40   10.83   0
  -3 -12  -4  595.57   13.07   0
  -4  12  -4  780.70   13.33   0
   4 -12   4  781.07   14.86   0
   4 -12   4  723.30   12.38   0
  -4 -12  -4  742.63   14.69   0
   4  12   4  773.26   14.12   0
  -5  12  -4  345.04   11.09   0
  -5 -12  -4  336.14   12.21   0
   5 -12   4  310.54   10.00   0
   5  12   4  331.86    9.62   0
   5 -12   4  318.09   12.62   0
   6  12   4  174.67   11.26   0
  -6 -12  -4  158.09   11.20   0
   6 -12   4  164.56    9.21   0
  -6  12  -4  191.03    9.51   0
   6 -12   4  155.11    8.85   0
  -7  12  -4    5.71   11.72   0
   7 -12   4    6.84    9.29   0
   7  12   4    9.22    8.95   0
   7 -12   4    4.59    8.95   0
  -7 -12  -4   12.25    8.68   0
   8 -12   4    6.56   13.98   0
  -8  12  -4   18.76   14.01   0
  -8 -12  -4    2.29   13.75   0
   8 -12   4    0.52   14.80   0
   8  12   4   14.60   14.08   0
  -8  13   4   -1.66   14.12   0
   8  13  -4   -5.52   12.93   0
   8 -13  -4    3.66   12.65   0
   8 -13  -4    1.64   15.51   0
  -8 -13   4   -6.38   12.39   0
  -8 -13   4    1.26   12.43   0
  -7  13   4   11.44   11.75   0
   7  13  -4   -6.09   12.99   0
   7 -13  -4    4.75   12.71   0
  -7 -13   4   -9.26   12.39   0
  -7 -13   4    0.60   12.51   0
  -6  13   4   25.53    8.24   0
   6  13  -4   16.51   16.06   0
   6 -13  -4    2.04   10.19   0
  -6 -13   4    3.01    9.96   0
  -6 -13   4   12.53   10.03   0
  -5 -13   4    8.73    7.14   0
  -5  13   4   15.53    9.27   0
   5 -13  -4    9.06    7.10   0
   5  13  -4    5.92   11.39   0
  -5 -13   4   13.06    7.16   0
  -4 -13   4   62.29    7.58   0
   4 -13  -4   68.03   10.66   0
   4  13  -4   66.53   10.01   0
  -4  13   4   73.68    9.79   0
   3 -13  -4   25.13    6.76   0
  -3 -13   4   34.20   10.37   0
  -3  13   4   45.94    9.84   0
   3  13  -4   28.38    9.58   0
   2  13  -4   19.59    9.52   0
  -2  13   4   19.53    9.51   0
  -2 -13   4  -10.94   10.49   0
   2 -13  -4  -11.28    9.26   0
  -1  13   4   -1.93    6.85   0
   1  13  -4    7.78    6.72   0
  -1 -13   4    2.74   10.46   0
  -1 -13   4   -2.05    9.91   0
   1 -13  -4   -2.38    6.53   0
   0 -13  -4  261.31   10.55   0
   0 -13   4  232.45   11.24   0
   0 -13   4  223.07    8.86   0
   0  13   4  229.81    8.36   0
   0  13  -4  236.30   11.04   0
   1 -13   4  163.90    8.34   0
   1 -13   4  187.02    8.06   0
  -1  13  -4  169.42   10.67   0
   1  13   4  177.74   10.77   0
  -1 -13  -4  185.01   10.29   0
   2 -13   4  -10.58   10.26   0
  -2  13  -4   14.90    9.67   0
  -2 -13  -4    1.14    9.17   0
   2 -13   4   -3.98    9.82   0
   2  13   4    1.59    9.56   0
  -3  13  -4  447.15   11.62   0
  -3 -13  -4  419.28   12.06   0
   3 -13   4  403.28   12.24   0
   3 -13   4  404.89   12.85   0
   3  13   4  427.31   12.48   0
  -4  13  -4  237.51    8.29   0
   4 -13   4  241.41    9.05   0
   4 -13   4  260.27   11.89   0
  -4 -13  -4  245.09   11.22   0
   4  13   4  248.90   11.46   0
   5 -13   4   14.24    9.93   0
   5 -13   4   23.44   10.21   0
  -5 -13  -4   20.08    9.95   0
   5  13   4   25.58    9.86   0
  -5  13  -4   16.41   11.76   0
  -6  13  -4   69.06   12.19   0
   6  13   4   70.99   13.12   0
   6 -13   4   77.37   13.55   0
   6 -13   4   66.05   13.00   0
  -6 -13  -4   89.45    9.34   0
   7 -13   4    0.89   12.66   0
  -7  13  -4   20.15   11.56   0
   7  13   4   -7.49   12.70   0
   7 -13   4   14.34   13.04   0
  -7 -13  -4    0.22    8.88   0
   7  14  -4   32.49   13.06   0
  -7 -14   4   21.04   12.50   0
  -7 -14   4   30.10   12.53   0
   7 -14  -4   12.86   12.90   0
  -7  14   4   20.68   11.82   0
  -6 -14   4  181.30   10.28   0
  -6  14   4  243.99   12.77   0
   6  14  -4  188.21   16.78   0
   6 -14  -4  172.93   14.36   0
  -6 -14   4  189.03   13.59   0
  -5 -14   4   49.98    7.23   0
   5  14  -4   46.07   14.62   0
  -5  14   4   75.80    8.62   0
  -5 -14   4   65.27    9.97   0
   5 -14  -4   49.63   10.78   0
  -4  14   4  103.33    7.51   0
  -4 -14   4   91.66    7.84   0
   4 -14  -4   96.14   11.00   0
   4  14  -4   90.07   10.37   0
  -3 -14   4  237.34    8.60   0
  -3  14   4  263.01   10.76   0
   3 -14  -4  233.05   11.71   0
   3  14  -4  239.65   11.21   0
  -2 -14   4   43.60    7.59   0
  -2  14   4   43.55    7.03   0
   2  14  -4   53.20    9.85   0
   2 -14  -4   46.95    6.76   0
  -1  14   4   93.20    7.37   0
   1 -14  -4   93.12    9.75   0
  -1 -14   4   94.97    7.89   0
  -1 -14   4  107.81    7.70   0
   1  14  -4  105.65    7.48   0
   0 -14   4   30.42    9.83   0
   0 -14   4   35.56   10.21   0
   0 -14  -4   41.12    9.39   0
   0  14   4   25.12    6.84   0
   0  14  -4   23.78    9.70   0
  -1  14  -4  677.19   12.87   0
  -1 -14  -4  701.71   11.03   0
   1  14   4  638.39   11.11   0
   1 -14   4  700.01   13.84   0
   1 -14   4  713.41   11.16   0
   2 -14   4  252.12    8.83   0
  -2  14  -4  228.35   10.76   0
  -2 -14  -4  228.48   10.93   0
   2 -14   4  225.13   11.75   0
   2  14   4  236.93    8.64   0
   3 -14   4  142.49   10.83   0
   3  14   4  154.21   10.73   0
  -3  14  -4  141.69    7.93   0
   3 -14   4  167.82   11.10   0
  -3 -14  -4  151.76   10.29   0
  -4  14  -4   78.57    7.35   0
  -4 -14  -4   67.90    7.83   0
   4 -14   4   92.04    7.65   0
   4 -14   4   99.76   10.96   0
   4  14   4  105.15   12.52   0
  -5 -14  -4   31.34    8.95   0
   5  14   4   52.01    8.97   0
   5 -14   4   36.64   12.63   0
   5 -14   4   13.23   13.09   0
  -5  14  -4   31.73   11.87   0
   6 -14   4   92.98   10.16   0
  -6  14  -4   83.91   12.34   0
   6 -14   4   94.66   13.27   0
  -6 -14  -4   94.25   12.95   0
   6  14   4   81.50    9.60   0
  -7  14  -4   30.71   14.30   0
   7  14   4   25.38   15.55   0
  -7 -14  -4   24.97    9.26   0
   7 -14   4   33.50   11.12   0
   7 -14   4   20.47   14.88   0
  -7  15   4   51.46   10.60   0
   7  15  -4   76.67   15.98   0
   7 -15  -4   52.58   14.88   0
  -7 -15   4   86.94   15.49   0
  -7 -15   4   66.12   11.44   0
   6 -15  -4   11.92   13.03   0
   6  15  -4   14.75   14.52   0
  -6 -15   4   -4.23   12.45   0
  -6 -15   4   28.23   12.64   0
  -6  15   4   35.04    8.30   0
  -5 -15   4  206.73   13.76   0
  -5  15   4  219.72   13.00   0
   5  15  -4  211.41   13.46   0
  -5 -15   4  232.45   13.91   0
   5 -15  -4  196.52   14.41   0
  -4  15   4    1.05   11.71   0
  -4 -15   4    7.49    7.04   0
   4 -15  -4    1.82   10.15   0
   4  15  -4   13.26   11.60   0
  -3  15   4  154.40   10.21   0
  -3 -15   4  143.00    8.33   0
   3  15  -4  142.70   10.36   0
   3 -15  -4  131.74   11.27   0
  -2 -15   4   22.54   10.08   0
   2 -15  -4    1.40    7.28   0
  -2  15   4   11.32    9.37   0
   2  15  -4    5.48    9.22   0
  -2 -15   4   13.22    6.71   0
   1 -15  -4   20.64    7.10   0
  -1 -15   4   26.19    6.77   0
  -1 -15   4   22.29    9.94   0
  -1  15   4   14.36    9.52   0
   1  15  -4   20.89    6.73   0
   0 -15  -4   20.11    7.01   0
   0 -15   4    8.69    9.79   0
   0 -15   4   11.19    7.30   0
   0  15   4    9.06    9.35   0
   0  15  -4   13.84    9.44   0
  -1  15  -4   11.78    6.67   0
   1 -15   4    5.38    6.82   0
   1 -15   4   -8.83   10.37   0
  -1 -15  -4   14.80    6.24   0
   1  15   4    5.00    6.66   0
   2 -15   4   13.79    7.23   0
  -2  15  -4   10.48    6.73   0
   2  15   4    5.01    9.21   0
   2 -15   4   12.29    9.67   0
  -2 -15  -4   14.23    6.95   0
   3  15   4   94.86    9.25   0
   3 -15   4  118.94   11.03   0
  -3  15  -4  115.62   12.07   0
   3 -15   4   74.49   10.72   0
  -3 -15  -4   96.01   10.59   0
  -4  15  -4   63.19   11.82   0
   4 -15   4   51.83   12.65   0
  -4 -15  -4   53.24    8.99   0
   4 -15   4   42.03   13.13   0
   4  15   4   49.33   11.86   0
  -5 -15  -4   31.03   12.57   0
  -5  15  -4   42.90    8.49   0
   5  15   4   23.75   12.78   0
   5 -15   4   19.56   12.67   0
   5 -15   4   40.72   13.25   0
  -6  15  -4   -5.16   14.22   0
   6 -15   4    2.17   12.82   0
   6  15   4    3.04    8.83   0
   6 -15   4    0.01   12.64   0
  -6 -15  -4   -4.98    8.89   0
   6 -16  -4   84.34   13.53   0
  -6  16   4  110.41   14.75   0
  -6 -16   4   46.52   13.32   0
  -6 -16   4   62.97    9.94   0
   6  16  -4   84.24   18.47   0
  -5 -16   4  177.62   13.96   0
  -5 -16   4  144.52   10.18   0
  -5  16   4  129.63   10.03   0
   5  16  -4  164.35   16.14   0
   5 -16  -4  156.84   14.19   0
  -4  16   4   29.29    8.33   0
  -4 -16   4    8.04   12.69   0
  -4 -16   4   24.33    8.92   0
   4  16  -4   27.02   11.74   0
   4 -16  -4   21.60   13.06   0
  -3  16   4   -1.35    8.12   0
   3  16  -4   -8.66   11.55   0
  -3 -16   4    3.53    8.87   0
  -3 -16   4    5.25    8.51   0
   3 -16  -4   -7.07   12.64   0
  -2 -16   4   94.48   10.86   0
  -2 -16   4   85.80   10.56   0
   2 -16  -4   91.84   10.70   0
  -2  16   4  100.03    8.84   0
   2  16  -4  110.94   12.40   0
  -1  16   4  380.17   10.50   0
   1 -16  -4  331.28    9.90   0
   1  16  -4  362.19   10.65   0
  -1 -16   4  391.93   11.86   0
  -1 -16   4  321.23    9.39   0
   0 -16  -4  168.75    8.63   0
   0 -16   4  192.98   11.25   0
   0 -16   4  186.06    8.52   0
   0  16  -4  214.51   12.75   0
   0  16   4  195.62   11.86   0
   1 -16   4  132.12    8.03   0
   1 -16   4  138.30    8.19   0
  -1 -16  -4  135.59    8.23   0
  -1  16  -4  147.68   12.42   0
   1  16   4  157.09   12.41   0
   2 -16   4  182.40    8.72   0
   2  16   4  216.23   12.93   0
  -2  16  -4  245.98   12.87   0
  -2 -16  -4  176.85    8.75   0
   2 -16   4  182.98   11.62   0
  -3  16  -4  229.55   13.13   0
  -3 -16  -4  257.39   10.39   0
   3 -16   4  254.68   13.88   0
   3 -16   4  247.27   10.83   0
   3  16   4  262.63   13.22   0
  -4 -16  -4   25.58    9.18   0
   4 -16   4   35.30   12.65   0
   4 -16   4   28.19    9.50   0
   4  16   4   32.01   12.07   0
  -4  16  -4   42.33   12.04   0
   5  16   4   66.22   12.98   0
   5 -16   4   57.35   12.76   0
   5 -16   4   50.67    9.95   0
  -5 -16  -4   79.46   12.87   0
  -5  16  -4   61.00    8.81   0
   5  17  -4   13.53   14.10   0
  -5 -17   4    1.79   12.63   0
  -5  17   4   27.89   14.04   0
  -5 -17   4  -32.11   12.91   0
   5 -17  -4   10.05   12.87   0
   4  17  -4    4.90   11.91   0
  -4  17   4    9.47    8.07   0
  -4 -17   4   -1.38   12.57   0
  -4 -17   4  -16.21   12.70   0
   4 -17  -4   -3.42    9.22   0
  -3 -17   4   40.42   12.91   0
   3 -17  -4   51.23    9.43   0
  -3 -17   4   30.40    9.27   0
  -3  17   4   57.74   11.88   0
   3  17  -4   50.03   12.10   0
   2  17  -4   16.72   11.56   0
  -2 -17   4   17.73    8.83   0
   2 -17  -4    5.85    9.09   0
  -2 -17   4   17.86    8.82   0
  -2  17   4   26.98   11.74   0
   1 -17  -4  113.94   12.95   0
  -1 -17   4  102.98    9.37   0
  -1 -17   4  116.37   13.21   0
  -1  17   4   76.50   12.51   0
   1  17  -4  110.28   12.29   0
   0 -17  -4   13.01   12.52   0
   0 -17   4   14.71    8.99   0
   0 -17   4    4.54   12.30   0
   0  17  -4   16.96    8.11   0
   0  17   4    9.25   11.66   0
  -1  17  -4   12.63   11.84   0
   1 -17   4   25.19   12.47   0
   1 -17   4   18.26   13.15   0
  -1 -17  -4   18.91   12.62   0
   1  17   4   20.06   11.91   0
  -2  17  -4  160.97    9.49   0
  -2 -17  -4  177.01   13.37   0
   2 -17   4  130.88    9.75   0
   2  17   4  144.42    9.50   0
   2 -17   4  120.44   13.91   0
  -3 -17  -4   -3.10    8.95   0
   3 -17   4    2.09   12.39   0
   3 -17   4   -7.78   12.99   0
  -3  17  -4    2.58   12.08   0
   3  17   4  -12.74   11.83   0
  -4  17  -4    8.80   10.30   0
  -4 -17  -4   16.38    9.02   0
   4 -17   4   25.63   12.44   0
   4 -17   4    5.04   13.08   0
   4  17   4   25.64   13.19   0
  -5  17  -4   -0.21    9.94   0
   4  18  -4   31.32   14.47   0
  -4  18   4   48.18   14.38   0
  -4 -18   4   43.50   13.93   0
  -4 -18   4    2.17   15.42   0
   4 -18  -4   30.31   14.36   0
  -3 -18   4  115.65   10.41   0
  -3 -18   4  104.96   10.45   0
  -3  18   4  165.39   13.83   0
   3  18  -4  159.99   14.10   0
   3 -18  -4  141.23   13.81   0
  -2  18   4   95.21   12.50   0
   2 -18  -4   96.75   13.71   0
  -2 -18   4  100.14   13.38   0
   2  18  -4  100.27   12.69   0
  -2 -18   4   93.52   10.02   0
   1 -18  -4  167.61    9.93   0
  -1  18   4  140.71   12.61   0
  -1 -18   4  139.50   13.71   0
  -1 -18   4  149.72   13.46   0
   1  18  -4  172.96   12.51   0
   0  18   4   58.14    8.87   0
   0 -18   4   52.13   13.19   0
   0 -18   4   76.30    9.27   0
   0 -18  -4   56.88   13.12   0
   0  18  -4   59.36   12.11   0
   1 -18   4   12.85   13.01   0
   1 -18   4   24.16    8.93   0
   1  18   4   15.69   11.66   0
  -1  18  -4   15.32   11.84   0
  -1 -18  -4   17.53    8.81   0
   2 -18   4   -7.33   12.36   0
  -2  18  -4  -17.87   11.71   0
   2 -18   4    4.79   12.80   0
   2  18   4    4.05   11.62   0
  -2 -18  -4    1.75    8.72   0
  -3  18  -4   45.34   14.80   0
  -3 -18  -4  101.62   12.70   0
   3  18   4   74.43   10.93   0
   3 -18   4   76.78   13.03   0
   3 -18   4   40.16    9.96   0
  -2  19   4    4.01   14.09   0
   2 -19  -4    2.97   15.28   0
  -2 -19   4   23.66   15.25   0
   2  19  -4    7.13   14.10   0
  -2 -19   4    0.48   10.79   0
  -1  19   4   53.22   14.30   0
   1 -19  -4   28.59    9.41   0
   1  19  -4   65.28   14.38   0
  -1 -19   4   34.86   13.07   0
  -1 -19   4   42.16    9.25   0
   0  19  -4  101.47   10.52   0
   0 -19   4   62.70   13.39   0
   0 -19   4   46.37   13.36   0
   0 -19  -4   78.34    9.54   0
   0  19   4  109.26   14.79   0
   1 -19   4    0.97    8.86   0
   1 -19   4    3.85   13.70   0
  -1  19  -4    1.47    9.81   0
  -1 -19  -4    9.07   13.80   0
   1  19   4    5.64    9.83   0
  -2  19  -4   -5.64   14.00   0
   2 -19   4   -5.18   10.86   0
   2  19   4    1.04    9.97   0
   2 -19   4    8.14   10.61   0
  -2 -19  -4    8.88   14.91   0
  -7   0   5   -0.03   17.31   0
   7   0  -5    5.87    7.43   0
  -7   0   5    1.72   17.24   0
   6   0  -5   -0.96    5.91   0
  -6   0   5   -2.24    9.88   0
  -6   0   5   -4.34   10.14   0
   5   0  -5    0.61    5.87   0
  -5   0   5    1.08    8.71   0
  -5   0   5    4.67   10.44   0
  -4   0   5   -0.93    8.90   0
  -4   0   5    2.17    9.10   0
   4   0  -5    4.90    6.79   0
  -3   0   5   -0.67    9.26   0
  -3   0   5    3.32    6.79   0
   3   0  -5    5.90    8.36   0
   2   0  -5    1.31    6.09   0
  -2   0   5    8.31   10.00   0
  -2   0   5    2.56    9.31   0
  -1   0   5   -1.04    7.30   0
   1   0  -5   -0.56    7.37   0
  -1   0   5   -2.70    9.63   0
   0   0  -5    4.05   10.52   0
   0   0   5    0.37   10.72   0
   0   0   5    0.30    9.95   0
   1   0   5    1.03    7.00   0
  -1   0  -5    0.58   10.62   0
   1   0   5    8.23   10.70   0
   2   0   5    2.47    7.19   0
   2   0   5   -2.80    6.51   0
  -2   0  -5   -4.97    7.02   0
  -3   0  -5   -1.51    6.58   0
   3   0   5    0.49    6.74   0
   3   0   5   -0.34    6.01   0
  -4   0  -5    2.00    8.97   0
   4   0   5    2.99    9.30   0
   4   0   5   -5.16    8.67   0
  -5   0  -5   -0.51    8.95   0
   5   0   5   -0.74    6.07   0
   5   0   5   -6.95    9.06   0
   6   0   5    4.77    9.90   0
   6   0   5   -1.19    7.52   0
  -6   0  -5   -2.21    8.36   0
   7   0   5    2.42   10.42   0
   7   0   5    1.97    9.84   0
  -7   0  -5    5.14   10.12   0
   8   0   5   -5.53   10.16   0
  -8   0  -5    2.75    9.56   0
   8   0   5   -3.35    9.76   0
   9   0   5    4.33   13.00   0
   9   0   5   -0.70   12.54   0
  -9   0  -5   -5.41   13.85   0
  10   0   5   -1.48   13.16   0
 -10   0  -5   -0.86   12.68   0
  10   0   5   -1.76   15.68   0
  -7  -1   5    3.06   12.11   0
   7   1  -5   -0.01   10.06   0
  -7  -1   5    3.77   12.27   0
   7  -1  -5    6.06    7.54   0
  -6  -1   5  160.45   11.10   0
  -6   1   5  165.77   11.36   0
  -6  -1   5  168.85   11.17   0
   6   1  -5  174.36   10.91   0
   6  -1  -5  174.70    9.35   0
  -5   1   5  183.94    9.96   0
  -5  -1   5  181.05   11.16   0
  -5  -1   5  169.07   11.01   0
   5  -1  -5  173.98    8.12   0
   5   1  -5  168.49    8.57   0
  -4   1   5   -2.48    9.23   0
   4  -1  -5   -0.82    7.40   0
  -4  -1   5   -0.14    8.70   0
  -4  -1   5    0.13    9.17   0
  -4   1   5    3.92    8.84   0
   4   1  -5    0.86    6.53   0
  -3   1   5  356.46   12.95   0
  -3  -1   5  388.23   13.39   0
   3   1  -5  368.24   11.91   0
   3  -1  -5  374.46   11.49   0
  -3   1   5  374.37   11.77   0
  -3  -1   5  379.02   12.88   0
   2  -1  -5    4.42    8.61   0
  -2   1   5   -2.76   10.10   0
  -2   1   5    3.92    6.66   0
  -2  -1   5    6.90    9.92   0
  -2  -1   5    5.26    6.59   0
   2   1  -5    8.50    9.84   0
   2   1  -5    4.32    9.17   0
   1   1  -5 2512.16   24.07   0
   1   1  -5 2388.43   22.65   0
  -1   1   5 2672.73   25.05   0
  -1   1   5 2409.12   22.40   0
  -1  -1   5 2413.34   22.90   0
  -1  -1   5 2433.97   23.50   0
   1  -1  -5 2380.52   21.98   0
   0   1   5 6953.47   36.52   0
   0   1   5 7903.43   39.84   0
   0   1  -5 7102.22   37.92   0
   0   1  -5 7314.34   37.48   0
   0  -1   5 6845.87   35.87   0
   0  -1   5 7333.00   38.69   0
   0  -1  -5 7335.40   38.43   0
  -1   1  -5 6865.91   36.54   0
   1   1   5 6333.70   34.89   0
   1   1   5 6848.79   35.48   0
   1  -1   5 6271.14   34.58   0
   1  -1   5 6367.15   35.11   0
  -1   1  -5 6078.90   33.82   0
  -1  -1  -5 6291.58   33.76   0
  -2  -1  -5  984.56   14.60   0
  -2   1  -5 1019.60   16.61   0
   2  -1   5 1038.15   16.90   0
   2  -1   5 1023.55   16.10   0
   2   1   5 1070.68   15.40   0
   2   1   5  991.74   14.49   0
   3   1   5  123.35   10.78   0
  -3  -1  -5  107.30   10.35   0
   3  -1   5  116.70    9.86   0
   3  -1   5  127.08   10.57   0
  -3   1  -5  119.01    7.99   0
   3   1   5  104.37    9.78   0
  -4   1  -5 1499.25   18.42   0
  -4  -1  -5 1443.63   17.85   0
   4   1   5 1534.71   18.82   0
   4   1   5 1448.82   17.83   0
   4  -1   5 1388.49   18.02   0
   4  -1   5 1513.73   18.87   0
   5  -1   5  845.49   15.17   0
   5   1   5  816.54   14.67   0
   5   1   5  928.38   15.73   0
   5  -1   5  848.48   13.89   0
  -5   1  -5  875.69   15.32   0
  -5  -1  -5  877.06   15.10   0
  -6   1  -5  393.43   12.21   0
  -6  -1  -5  440.36   12.70   0
   6   1   5  453.02   14.19   0
   6   1   5  414.29   13.30   0
   6  -1   5  447.99   14.41   0
   6  -1   5  409.15   11.17   0
   7  -1   5  123.83   11.17   0
   7  -1   5  132.71   11.82   0
   7   1   5  118.27   11.05   0
   7   1   5  127.74   11.86   0
  -7  -1  -5  138.75   11.27   0
  -7   1  -5  124.65   11.31   0
   8  -1   5   15.78    9.87   0
   8   1   5   18.10    9.91   0
   8   1   5   24.92   10.46   0
   8  -1   5   35.79   12.71   0
  -8   1  -5   27.18   11.86   0
  -8  -1  -5   33.06    9.92   0
   9   1   5  190.18   15.00   0
   9  -1   5  176.62   18.02   0
   9  -1   5  163.39   14.49   0
   9   1   5  176.43   14.43   0
  -9   1  -5  198.41   13.75   0
  -9  -1  -5  200.79   13.45   0
  10  -1   5   66.31   17.04   0
 -10   1  -5   84.26   13.63   0
 -10  -1  -5   96.46   16.28   0
  10   1   5   59.66   17.05   0
  10  -1   5   73.04   17.48   0
  10   1   5   69.43   14.54   0
  -9   2   5   53.43   11.67   0
  -8   2   5    0.90    9.26   0
  -8  -2   5    0.83   13.26   0
  -8  -2   5   -1.34   15.28   0
  -7  -2   5  195.80   13.20   0
  -7  -2   5  202.46   13.21   0
  -7   2   5  192.36   13.43   0
   7   2  -5  195.00   13.90   0
   7  -2  -5  193.43    9.77   0
  -6   2   5   37.48   10.39   0
  -6  -2   5   36.11    8.72   0
  -6  -2   5   40.37    8.89   0
   6  -2  -5   37.90    7.93   0
   6   2  -5   33.17   10.01   0
  -5   2   5  235.91    8.58   0
   5   2  -5  232.91    9.71   0
   5  -2  -5  230.77    7.62   0
  -5  -2   5  245.40   11.76   0
  -5  -2   5  237.70   11.56   0
  -4   2   5   31.41    8.78   0
  -4  -2   5   30.52    9.04   0
  -4  -2   5   25.58    9.38   0
   4   2  -5   30.10    8.10   0
   4  -2  -5   38.13    8.11   0
  -3   2   5 1118.11   14.95   0
  -3  -2   5 1209.25   18.28   0
  -3  -2   5 1177.44   16.96   0
   3   2  -5 1137.63   17.42   0
   3  -2  -5 1173.90   16.24   0
   2  -2  -5 1270.80   16.67   0
  -2   2   5 1280.34   18.70   0
  -2  -2   5 1281.51   18.43   0
  -2   2   5 1340.74   18.08   0
  -2  -2   5 1266.39   16.79   0
   2   2  -5 1311.23   18.83   0
   2   2  -5 1298.87   17.12   0
   1   2  -5   -0.21    7.22   0
  -1   2   5    0.84    7.30   0
  -1   2   5   -0.31    6.68   0
  -1  -2   5   -0.60    7.37   0
  -1  -2   5    3.04    6.70   0
   1  -2  -5    4.45    8.74   0
   1   2  -5    1.88    6.56   0
   0  -2  -5  466.65   12.55   0
   0   2  -5  447.41   11.58   0
   0  -2   5  470.68   11.79   0
   0  -2   5  428.87   11.01   0
   0   2  -5  464.63   11.40   0
   0   2   5  489.04   13.37   0
   1  -2   5   22.18   10.50   0
   1  -2   5   34.57    7.07   0
  -1   2  -5   33.50   10.50   0
  -1   2  -5   39.65    7.25   0
  -1  -2  -5   39.32   10.38   0
   1   2   5   28.34    9.83   0
  -2  -2  -5  428.77   12.86   0
   2  -2   5  439.41   12.69   0
  -2   2  -5  474.01   13.12   0
  -2   2  -5  449.16   13.07   0
   2   2   5  425.35   12.54   0
   2  -2   5  449.74   13.16   0
  -3  -2  -5  512.26   12.81   0
   3  -2   5  498.61   12.75   0
   3   2   5  534.29   12.67   0
  -3   2  -5  507.85   13.24   0
   3  -2   5  512.01   13.22   0
  -4   2  -5  182.34   10.59   0
  -4  -2  -5  180.21   10.44   0
   4   2   5  198.23   11.11   0
   4   2   5  167.52    7.98   0
   4  -2   5  159.75   10.82   0
   4  -2   5  165.80    8.08   0
   5  -2   5    4.06    9.02   0
  -5   2  -5    2.53    8.83   0
  -5  -2  -5   -1.98    6.14   0
   5   2   5    6.16    5.91   0
   5   2   5   -4.81    6.54   0
   5  -2   5    4.85    5.98   0
   6  -2   5   25.15   11.26   0
  -6   2  -5   26.80   10.77   0
  -6  -2  -5   17.10    7.83   0
   6   2   5   18.07    7.49   0
   6   2   5   24.76    8.19   0
   6  -2   5   18.64   10.55   0
  -7  -2  -5  350.23   12.90   0
   7   2   5  336.08   10.91   0
   7  -2   5  334.84   12.92   0
   7   2   5  336.90   12.59   0
   7  -2   5  348.34   13.57   0
  -7   2  -5  342.56   13.09   0
   8   2   5   20.97    9.77   0
   8   2   5   17.57   10.47   0
   8  -2   5   12.19   10.53   0
  -8   2  -5   19.61    9.46   0
   8  -2   5    9.74   10.17   0
  -8  -2  -5   21.65    9.92   0
  -9  -2  -5   23.77   11.49   0
   9   2   5   23.91   13.21   0
   9   2   5   20.05   12.74   0
   9  -2   5   19.79   13.15   0
   9  -2   5   18.44   12.48   0
  -9   2  -5   22.10   13.82   0
 -10  -2  -5    7.37   15.60   0
  10  -2   5    2.07   18.68   0
 -10   2  -5    9.24   12.78   0
 -10  -2  -5    1.96   15.84   0
  10   2   5    5.96   17.22   0
  10   2   5    8.50   15.51   0
  10  -2   5    9.52   18.06   0
 -10   3   5  291.65   13.37   0
  -9   3   5  516.95   15.15   0
  -8   3   5   38.44    9.54   0
  -8  -3   5   35.84   12.45   0
  -8  -3   5   36.50   12.05   0
   8   3  -5   40.74   13.29   0
  -7  -3   5  155.82   12.36   0
   7  -3  -5  159.04    9.02   0
  -7   3   5  158.64   10.97   0
   7   3  -5  157.49   15.61   0
  -7  -3   5  152.32   14.01   0
  -6  -3   5  524.68   15.54   0
  -6  -3   5  514.03   14.12   0
   6   3  -5  513.25   15.27   0
  -6   3   5  529.62   13.33   0
   6  -3  -5  545.10   12.02   0
   5   3  -5  365.50   11.55   0
  -5  -3   5  390.03   12.69   0
  -5   3   5  384.74    9.52   0
   5  -3  -5  365.73   10.51   0
  -5  -3   5  396.67   12.73   0
  -4  -3   5 1064.79   17.15   0
  -4  -3   5 1051.84   17.24   0
  -4   3   5 1031.06   14.99   0
   4   3  -5  972.66   16.56   0
   4  -3  -5  969.22   14.67   0
   3   3  -5  919.08   15.95   0
   3   3  -5  910.88   16.48   0
  -3  -3   5  870.19   14.38   0
   3  -3  -5  891.40   14.13   0
  -3   3   5  927.43   14.54   0
  -3  -3   5  925.36   16.45   0
   2  -3  -5 1105.95   14.36   0
  -2   3   5 1124.96   16.02   0
  -2  -3   5 1207.17   17.70   0
   2   3  -5 1178.61   17.72   0
  -2  -3   5 1204.27   17.24   0
   2   3  -5 1177.81   17.13   0
   1   3  -5    8.57    9.27   0
  -1   3   5    4.81    9.18   0
  -1  -3   5    4.00    9.28   0
  -1  -3   5    9.59    7.09   0
   1   3  -5    9.07    7.12   0
   1  -3  -5    6.02    8.58   0
   0   3  -5  408.69   10.90   0
   0   3  -5  436.26   12.65   0
   0  -3   5  406.12   12.41   0
   0  -3   5  405.21   13.08   0
   0   3   5  401.23   10.49   0
   0  -3  -5  384.59    9.86   0
   1   3   5 4474.23   28.48   0
   1  -3   5 4428.12   28.89   0
  -1  -3  -5 4441.52   27.90   0
   1  -3   5 4468.25   29.36   0
  -1   3  -5 4521.17   29.10   0
  -1   3  -5 4424.20   29.15   0
  -2  -3  -5  499.19   12.51   0
   2  -3   5  543.85   13.49   0
   2   3   5  512.11   11.06   0
  -2   3  -5  534.05   13.28   0
  -2   3  -5  539.59   13.16   0
   2  -3   5  532.50   12.94   0
   3   3   5  460.17   10.39   0
  -3   3  -5  514.56   12.71   0
  -3   3  -5  487.38   12.67   0
   3  -3   5  482.52   12.95   0
   3  -3   5  464.94   12.36   0
  -3  -3  -5  460.16   10.51   0
  -4   3  -5  435.49   12.54   0
  -4  -3  -5  440.01   12.10   0
   4  -3   5  442.31   12.55   0
   4   3   5  424.28   10.08   0
   4  -3   5  422.94   12.22   0
   5   3   5 1038.66   15.51   0
   5  -3   5  986.81   14.98   0
  -5   3  -5 1058.93   16.48   0
   5  -3   5 1042.62   16.10   0
  -5  -3  -5 1008.42   14.05   0
  -6  -3  -5  196.84   12.07   0
  -6   3  -5  194.56   12.30   0
   6   3   5  185.27    9.12   0
   6  -3   5  199.15   11.92   0
   6  -3   5  199.88   12.43   0
   6   3   5  227.52    9.68   0
  -7  -3  -5   50.96   10.54   0
   7   3   5   48.95    7.88   0
   7   3   5   50.35    7.51   0
   7  -3   5   46.27   10.34   0
   7  -3   5   44.70   11.02   0
  -7   3  -5   46.26   10.45   0
  -8  -3  -5  190.55   12.81   0
   8   3   5  190.41    9.48   0
   8   3   5  173.46   11.62   0
   8  -3   5  186.11   12.53   0
   8  -3   5  152.02   11.83   0
  -8   3  -5  189.87   10.94   0
   9   3   5   74.42   16.84   0
  -9  -3  -5   72.09   11.29   0
   9  -3   5   68.44   17.04   0
   9  -3   5   55.94   13.41   0
   9   3   5   64.43   13.52   0
  10  -3   5    5.70   21.40   0
 -10   3  -5    3.69   12.86   0
  10  -3   5    6.00   22.03   0
  10   3   5    1.07   16.06   0
 -10  -3  -5    5.25   17.82   0
 -10  -3  -5   -3.08   18.25   0
  10   3   5   -4.88   19.17   0
 -10   4   5   -0.70   10.42   0
  -9  -4   5    0.43   12.20   0
  -9  -4   5   -0.89   12.18   0
  -9   4   5   10.82   13.87   0
  -8  -4   5   48.24   12.42   0
  -8  -4   5   46.55   11.49   0
   8   4  -5   43.33   12.90   0
  -8   4   5   53.04    9.52   0
  -7  -4   5  132.63   13.72   0
   7   4  -5  119.33   18.82   0
  -7   4   5  108.10   10.56   0
  -7  -4   5  123.93   11.49   0
   7  -4  -5  143.96    8.99   0
   6  -4  -5  254.85   10.90   0
  -6   4   5  266.57   11.73   0
  -6  -4   5  257.80   11.20   0
  -6  -4   5  262.73   11.55   0
   6   4  -5  247.12   15.05   0
  -5   4   5  357.16    8.96   0
  -5  -4   5  358.68   12.12   0
   5   4  -5  344.97   11.72   0
   5  -4  -5  365.90   10.62   0
  -5  -4   5  367.96   12.26   0
  -4   4   5  173.55    7.56   0
  -4  -4   5  167.36    8.21   0
  -4  -4   5  168.16   10.53   0
   4   4  -5  174.21    8.35   0
   4  -4  -5  171.93    9.07   0
  -3  -4   5  338.30   11.58   0
  -3   4   5  300.75    8.96   0
   3   4  -5  322.90   11.48   0
   3  -4  -5  309.85   10.36   0
  -3  -4   5  320.93   11.96   0
  -2  -4   5  252.07   11.65   0
   2  -4  -5  230.47   10.31   0
  -2   4   5  234.49   10.78   0
   2   4  -5  241.00   11.08   0
  -2  -4   5  253.71   11.27   0
   2   4  -5  250.49   11.61   0
   1   4  -5  152.92   10.98   0
  -1   4   5  148.80    8.04   0
   1   4  -5  161.68   10.28   0
  -1  -4   5  142.17   10.37   0
  -1  -4   5  159.91   10.98   0
   1  -4  -5  146.01    9.65   0
   0  -4  -5  121.96    9.52   0
   0   4   5  120.36   10.06   0
   0   4  -5  125.26   10.00   0
   0   4  -5  136.23   10.80   0
   0  -4   5  129.99   10.19   0
   0  -4   5  120.73   10.76   0
   1  -4   5 1476.24   18.56   0
  -1  -4  -5 1492.38   17.53   0
   1   4   5 1565.19   18.03   0
   1  -4   5 1545.01   18.14   0
  -1   4  -5 1495.62   18.49   0
  -1   4  -5 1524.95   18.25   0
  -2  -4  -5  171.70    9.76   0
   2   4   5  170.69    9.85   0
  -2   4  -5  165.54   10.20   0
  -2   4  -5  160.07    8.29   0
   2  -4   5  164.39    8.36   0
   2  -4   5  164.51   10.14   0
  -3  -4  -5    0.10    8.10   0
  -3   4  -5    8.62    8.61   0
   3  -4   5   13.27    8.50   0
   3   4   5   -0.24    5.91   0
  -3   4  -5    2.65    6.43   0
   3  -4   5   -0.22    6.52   0
  -4  -4  -5  102.91    9.18   0
  -4   4  -5   97.22    7.33   0
   4   4   5   98.25    9.26   0
   4  -4   5   95.62    7.54   0
   4  -4   5   85.33    7.27   0
  -4   4  -5  105.96    7.35   0
   5   4   5   13.92    8.48   0
   5  -4   5   18.30    8.36   0
   5  -4   5   11.96    6.35   0
  -5  -4  -5   11.10   10.31   0
  -5   4  -5   17.56    8.91   0
  -6  -4  -5  786.23   15.74   0
  -6   4  -5  833.10   16.18   0
   6   4   5  759.15   14.97   0
   6  -4   5  781.56   16.32   0
   6  -4   5  743.81   15.77   0
   7   4   5   49.36   10.41   0
  -7  -4  -5   41.05    9.57   0
   7   4   5   51.76   10.98   0
   7  -4   5   59.58   10.89   0
   7  -4   5   36.82   10.50   0
  -7   4  -5   48.50   12.43   0
  -8  -4  -5   -0.16   12.64   0
   8   4   5    1.10   10.29   0
   8  -4   5    7.08   10.16   0
   8  -4   5    4.44    9.81   0
   8   4   5    0.66    9.83   0
  -9   4  -5   52.41   12.20   0
  -9  -4  -5   79.70   13.75   0
   9  -4   5   86.82   16.91   0
   9  -4   5   73.05   13.44   0
   9   4   5   65.91   13.47   0
   9   4   5   67.54   14.19   0
 -10  -4  -5   50.15   25.22   0
  10  -4   5   47.07   21.88   0
 -10   4  -5   29.85   14.13   0
  10   4   5   50.31   19.45   0
  10  -4   5   44.36   22.89   0
 -10  -4  -5   61.98   24.95   0
  10   4   5   55.25   16.43   0
 -10   5   5   43.88   11.61   0
  -9   5   5   98.02   11.57   0
  -9  -5   5   76.15   14.24   0
  -9  -5   5   83.30   14.25   0
   9   5  -5   76.99   16.60   0
  -8   5   5   69.17    9.66   0
   8   5  -5   67.73   10.87   0
  -8  -5   5   64.07   12.19   0
  -8  -5   5   65.94   10.18   0
  -7  -5   5  930.32   17.56   0
   7   5  -5  930.70   18.08   0
  -7  -5   5  911.94   17.48   0
  -7   5   5  945.42   14.90   0
   7  -5  -5  928.31   14.29   0
  -6   5   5  431.24   10.13   0
   6   5  -5  415.93   19.10   0
  -6  -5   5  394.79   12.41   0
  -6  -5   5  398.77   12.29   0
   6  -5  -5  431.23   12.18   0
  -5   5   5 1209.47   15.04   0
   5   5  -5 1135.34   20.27   0
   5  -5  -5 1136.54   13.35   0
  -5  -5   5 1223.04   17.30   0
  -5  -5   5 1172.41   15.93   0
  -4   5   5   -7.04    8.35   0
   4  -5  -5   -6.67    7.83   0
  -4  -5   5    1.71    6.20   0
  -4  -5   5    2.05    6.05   0
   4   5  -5    5.57    5.89   0
  -3  -5   5   33.67    6.82   0
  -3  -5   5   37.80    8.99   0
  -3   5   5   37.08    8.83   0
   3  -5  -5   31.61    6.01   0
   3   5  -5   30.62    8.85   0
  -2  -5   5   71.62    9.98   0
  -2   5   5   70.26    9.23   0
   2  -5  -5   58.64    6.47   0
   2   5  -5   68.85    9.28   0
  -2  -5   5   74.51    9.53   0
   1   5  -5 3068.95   23.64   0
  -1   5   5 3166.68   22.96   0
  -1  -5   5 3006.98   22.68   0
  -1  -5   5 3019.41   23.47   0
   1  -5  -5 3099.72   22.34   0
   0   5   5 3047.41   23.24   0
   0  -5   5 3181.10   24.26   0
   0   5  -5 3076.57   23.54   0
   0   5  -5 3175.45   24.42   0
   0  -5   5 3172.48   23.89   0
   0  -5  -5 3019.63   21.48   0
  -1  -5  -5  475.86   11.89   0
   1  -5   5  458.33   10.51   0
  -1   5  -5  468.85   11.09   0
  -1   5  -5  482.07   12.34   0
   1  -5   5  462.90   10.84   0
   1   5   5  465.34   10.38   0
   2  -5   5   36.43    6.96   0
   2   5   5   36.76    8.92   0
  -2   5  -5   28.26    7.02   0
  -2   5  -5   42.11    6.64   0
  -2  -5  -5   39.04    8.55   0
   2  -5   5   43.85    6.52   0
  -3   5  -5  129.29   10.09   0
  -3  -5  -5  125.13    9.27   0
  -3   5  -5  122.43    7.49   0
   3   5   5  122.13    9.48   0
   3  -5   5  126.74   10.19   0
   3  -5   5  132.97    9.56   0
  -4   5  -5  988.46   15.54   0
  -4   5  -5 1000.45   15.69   0
  -4  -5  -5  972.95   15.37   0
   4   5   5  944.28   14.31   0
   4  -5   5  969.00   15.63   0
   4  -5   5  935.04   15.14   0
   5  -5   5 1051.88   16.36   0
   5   5   5 1007.54   14.81   0
   5  -5   5 1003.56   15.76   0
  -5   5  -5 1079.11   16.38   0
  -5   5  -5 1025.48   16.08   0
  -5  -5  -5 1070.52   17.22   0
   6  -5   5   33.37   11.06   0
  -6  -5  -5   30.52   11.71   0
  -6   5  -5   24.49   10.62   0
   6   5   5   20.40   10.24   0
   6  -5   5   20.28   10.27   0
  -7  -5  -5    4.61    8.82   0
   7   5   5    0.13    9.85   0
   7  -5   5    4.78   10.26   0
   7  -5   5   -2.99    9.61   0
   8  -5   5    7.24   10.24   0
  -8  -5  -5    1.28   13.78   0
   8  -5   5    1.13   10.04   0
   8   5   5   -1.00   10.53   0
   8   5   5    1.11    9.71   0
  -9  -5  -5  177.68   17.97   0
   9  -5   5  158.07   18.22   0
  -9   5  -5  190.45   12.68   0
   9  -5   5  146.88   14.84   0
   9   5   5  192.41   15.15   0
   9   5   5  157.43   14.48   0
 -10   6   5   -4.19   12.48   0
 -10  -6   5    5.12   16.46   0
 -10  -6   5    0.34   16.32   0
  10   6  -5   -2.07   18.44   0
  -9   6   5   25.67   11.64   0
   9   6  -5   24.25   15.99   0
  -9  -6   5   30.13   11.37   0
  -9  -6   5   32.69   13.41   0
  -8  -6   5  254.95   12.30   0
  -8   6   5  260.02   10.98   0
   8   6  -5  240.25   12.68   0
  -8  -6   5  261.99   12.39   0
  -7  -6   5  388.65   13.57   0
  -7   6   5  409.74   11.85   0
  -7  -6   5  393.46   13.46   0
   7   6  -5  390.63   13.49   0
   7  -6  -5  386.50    9.46   0
  -6  -6   5   32.11   10.24   0
  -6   6   5   21.14   10.01   0
  -6  -6   5   20.62   10.58   0
   6  -6  -5   28.26    9.38   0
   6   6  -5   22.37   11.84   0
  -5   6   5 1324.17   16.19   0
  -5  -6   5 1224.24   16.71   0
   5   6  -5 1139.73   19.78   0
   5  -6  -5 1291.35   15.71   0
  -5  -6   5 1146.36   15.12   0
  -4   6   5  235.94    8.01   0
   4  -6  -5  242.17    9.43   0
  -4  -6   5  254.06    8.71   0
   4   6  -5  244.78    8.54   0
  -4  -6   5  241.22    8.89   0
  -3   6   5  353.44   10.76   0
  -3  -6   5  370.55   11.29   0
   3  -6  -5  324.37    8.34   0
   3   6  -5  354.17   11.19   0
  -3  -6   5  338.25    9.51   0
  -2   6   5 1325.63   15.60   0
  -2  -6   5 1308.08   16.73   0
  -2  -6   5 1368.93   16.85   0
   2   6  -5 1338.36   16.66   0
   2  -6  -5 1311.83   15.37   0
   1   6  -5  869.57   14.32   0
   1  -6  -5  819.21   13.28   0
  -1  -6   5  821.94   14.54   0
  -1  -6   5  840.48   14.14   0
  -1   6   5  851.05   12.20   0
   0  -6  -5  301.93   10.51   0
   0   6  -5  287.13    9.05   0
   0  -6   5  302.97    8.94   0
   0  -6   5  308.94   11.65   0
   0   6   5  295.09   10.93   0
  -1  -6  -5   43.23    8.47   0
   1  -6   5   42.65    9.78   0
   1  -6   5   38.30    6.55   0
  -1   6  -5   36.63    6.57   0
   1   6   5   43.07    6.61   0
  -2  -6  -5  410.68   11.24   0
  -2   6  -5  424.35   11.55   0
  -2   6  -5  397.94    9.97   0
   2  -6   5  399.44   11.65   0
   2  -6   5  378.50   10.04   0
   2   6   5  370.84    9.40   0
  -3   6  -5  852.61   13.11   0
   3  -6   5  864.58   13.10   0
  -3  -6  -5  875.57   14.35   0
   3   6   5  897.50   14.06   0
   3  -6   5  844.87   12.71   0
  -3   6  -5  863.39   13.07   0
   4  -6   5  125.92    7.66   0
  -4  -6  -5  118.57    9.01   0
  -4   6  -5  139.65    9.58   0
   4  -6   5  111.92    9.40   0
   4   6   5  118.61    9.24   0
  -5  -6  -5   37.65    9.87   0
   5   6   5   44.86    8.49   0
   5  -6   5   24.30    9.01   0
   5  -6   5   34.96    8.66   0
  -5   6  -5   38.35    8.60   0
  -6  -6  -5    1.53    9.05   0
  -6   6  -5    2.62    9.87   0
   6   6   5    6.51    9.80   0
   6  -6   5   -8.74   10.45   0
   6  -6   5    8.95    9.79   0
   7   6   5  195.87    9.10   0
  -7  -6  -5  220.71   13.51   0
   7  -6   5  212.01   12.29   0
   7  -6   5  200.05   11.96   0
  -8  -6  -5   24.24   12.28   0
   8   6   5   26.52   11.44   0
   8  -6   5    9.13   14.40   0
   8  -6   5   21.03   14.02   0
  -9   6  -5   11.20   11.35   0
  -9  -6  -5    0.42   19.61   0
   9   6   5    4.44   13.12   0
   9   6   5   -2.38   13.01   0
   9  -6   5   -2.09   15.67   0
   9  -6   5   -2.66   13.15   0
 -10   7   5  217.71   14.99   0
  10   7  -5  176.05   19.16   0
 -10  -7   5  204.04   17.67   0
 -10  -7   5  208.53   17.46   0
   9   7  -5  385.76   16.89   0
  -9   7   5  385.93   11.20   0
  -9  -7   5  402.04   15.37   0
  -9  -7   5  431.78   15.70   0
  -8  -7   5   39.47   11.87   0
  -8  -7   5   50.99    9.97   0
   8   7  -5   29.28   10.52   0
  -8   7   5   35.59    9.37   0
  -7  -7   5    6.69    9.75   0
   7   7  -5    2.50    9.81   0
   7  -7  -5   -1.15   13.72   0
  -7   7   5    2.60    9.48   0
  -7  -7   5    1.36    9.94   0
  -6   7   5  156.58   10.40   0
   6  -7  -5  142.58   10.21   0
   6   7  -5  134.54   15.35   0
  -6  -7   5  151.08   11.10   0
  -6  -7   5  165.48   11.34   0
  -5   7   5  230.15   11.32   0
   5  -7  -5  218.85    8.34   0
  -5  -7   5  212.09    8.17   0
   5   7  -5  227.53   10.24   0
  -5  -7   5  198.10    8.11   0
  -4   7   5  570.52   10.06   0
  -4  -7   5  588.12   12.71   0
   4   7  -5  608.52   12.61   0
  -4  -7   5  591.91   12.70   0
   4  -7  -5  560.36   11.35   0
   3  -7  -5  351.96   10.14   0
  -3  -7   5  325.32    9.34   0
  -3  -7   5  356.35   11.15   0
  -3   7   5  357.03   10.66   0
   3   7  -5  371.19   11.20   0
  -2  -7   5 3983.74   25.15   0
   2   7  -5 3941.34   24.95   0
   2  -7  -5 3942.54   23.65   0
  -2   7   5 3925.06   23.85   0
  -2  -7   5 4042.09   25.44   0
  -1  -7   5   66.10    6.67   0
  -1  -7   5   57.16    9.77   0
   1  -7  -5   54.95    8.40   0
  -1   7   5   60.47    8.94   0
   1   7  -5   65.96    6.66   0
   0  -7   5  476.75   12.21   0
   0   7   5  482.84   11.77   0
   0   7  -5  497.09   11.80   0
   0  -7   5  470.95   10.04   0
   0  -7  -5  493.95   11.25   0
  -1  -7  -5  654.50   12.29   0
   1  -7   5  656.13   12.70   0
   1  -7   5  642.41   13.17   0
  -1   7  -5  652.27   12.89   0
   1   7   5  647.76   12.77   0
  -2  -7  -5 2348.37   20.37   0
   2  -7   5 2204.03   20.15   0
  -2   7  -5 2292.24   20.22   0
   2   7   5 2186.46   17.96   0
   2  -7   5 2266.49   20.12   0
   3  -7   5  485.54   10.30   0
  -3   7  -5  505.27   10.35   0
   3  -7   5  490.78   12.41   0
   3   7   5  465.64   11.45   0
  -3  -7  -5  490.96   11.84   0
  -4  -7  -5   78.76   10.38   0
  -4   7  -5   66.29    9.03   0
   4   7   5   74.33    8.71   0
   4  -7   5   73.33    9.38   0
   4  -7   5   69.38    6.43   0
  -5  -7  -5   39.02   11.86   0
   5   7   5   50.85   10.34   0
   5  -7   5   37.73   10.87   0
   5  -7   5   34.38   10.38   0
  -5   7  -5   41.45   10.40   0
   6   7   5    2.14    7.15   0
   6  -7   5    0.71   10.39   0
   6  -7   5   12.45    6.75   0
  -6   7  -5    7.06    9.93   0
  -6  -7  -5    2.91   11.04   0
  -7  -7  -5  164.74   12.68   0
   7   7   5  148.86   11.17   0
   7  -7   5  141.22   11.45   0
   7  -7   5  157.36   11.82   0
   8   7   5  186.02   10.80   0
   8  -7   5  196.54   14.96   0
  -8  -7  -5  204.40   15.62   0
   8  -7   5  183.08   14.35   0
  -9   7  -5   47.01   12.45   0
  -9  -7  -5   12.97   12.55   0
   9   7   5   10.28   13.18   0
   9  -7   5   13.70   13.11   0
   9   7   5   26.33   13.27   0
   9  -7   5   12.15   13.02   0
 -10  -8   5    8.56   17.38   0
 -10   8   5    5.25   13.87   0
  10   8  -5    6.33   19.07   0
 -10  -8   5    9.59   17.05   0
  -9   8   5    1.00   11.52   0
   9   8  -5    1.95   15.76   0
  -9  -8   5    0.28   11.15   0
  -9  -8   5   -3.61   12.03   0
  -8   8   5   24.70    7.77   0
  -8  -8   5    9.45    9.55   0
  -8  -8   5   11.76    9.66   0
   8   8  -5    5.52    9.83   0
  -7   8   5   40.10    9.50   0
  -7  -8   5   51.19   10.18   0
   7   8  -5   51.03   10.18   0
   7  -8  -5   35.82   12.99   0
  -7  -8   5   46.69    7.51   0
   6   8  -5   20.88   11.38   0
  -6  -8   5   17.01   10.35   0
  -6  -8   5   10.42   10.10   0
   6  -8  -5   21.88    9.27   0
  -6   8   5   31.11    9.54   0
   6   8  -5   25.43   13.72   0
  -5  -8   5  157.54   10.60   0
  -5   8   5  175.02    8.21   0
   5  -8  -5  154.53   10.22   0
   5   8  -5  158.56   11.38   0
  -5  -8   5  173.30   11.36   0
  -4   8   5  161.00   11.31   0
  -4  -8   5  159.54    7.62   0
  -4  -8   5  163.53    9.44   0
   4   8  -5  157.59    9.48   0
   4  -8  -5  175.98   10.50   0
  -3  -8   5   24.25    6.65   0
  -3   8   5   32.06    8.48   0
  -3  -8   5   30.61    8.73   0
   3   8  -5   36.32    8.73   0
   3  -8  -5   27.07    5.89   0
   2  -8  -5  150.50    9.04   0
  -2  -8   5  176.67    9.92   0
  -2  -8   5  157.24    7.50   0
  -2   8   5  138.76    7.28   0
   2   8  -5  137.53    7.45   0
  -1   8   5   81.31    6.62   0
   1   8  -5   93.83    9.07   0
  -1  -8   5   69.74    7.12   0
  -1  -8   5   82.88    9.09   0
   1  -8  -5   86.04    6.33   0
   0   8  -5  173.95    7.73   0
   0  -8  -5  178.17    9.07   0
   0  -8   5  158.72    7.53   0
   0  -8   5  183.52   10.26   0
   0   8   5  170.01    9.64   0
   1  -8   5  132.21    7.31   0
   1  -8   5  125.78    9.32   0
  -1  -8  -5  137.92    8.83   0
  -1   8  -5  129.05    9.43   0
   1   8   5  135.20    9.40   0
  -2  -8  -5   81.75    8.51   0
   2   8   5   75.79    9.09   0
  -2   8  -5   93.03    9.10   0
   2  -8   5   88.36    7.31   0
   2  -8   5   89.60    9.13   0
  -3  -8  -5   11.63    7.89   0
   3  -8   5   19.90    8.26   0
  -3   8  -5   10.60    8.27   0
   3  -8   5    9.30    6.32   0
   3   8   5   15.29    8.37   0
  -4  -8  -5   17.10    9.67   0
  -4   8  -5   17.70    8.38   0
   4   8   5   25.03    8.17   0
   4  -8   5   21.00    8.80   0
   4  -8   5   20.76    8.36   0
   5   8   5    6.51    6.76   0
   5  -8   5    6.34   10.38   0
   5  -8   5   -9.92    9.90   0
  -5   8  -5   -0.46    9.80   0
  -5  -8  -5    0.92    9.21   0
   6   8   5  185.98   11.09   0
   6  -8   5  176.58   11.19   0
  -6   8  -5  182.70    9.14   0
   6  -8   5  190.32   11.62   0
  -6  -8  -5  179.72   12.61   0
   7  -8   5   20.77   10.07   0
   7  -8   5   28.15   10.42   0
   7   8   5   15.27    7.29   0
  -7   8  -5   19.33   10.17   0
  -7  -8  -5   20.16   11.75   0
   8  -8   5   13.14   15.44   0
  -8  -8  -5   17.97   16.46   0
  -8   8  -5   17.96    8.19   0
   8   8   5   21.20   12.79   0
   8  -8   5    7.56   16.24   0
  -9  -8  -5   41.14   12.75   0
  -9   8  -5   42.13   14.01   0
   9  -8   5   37.98   13.41   0
   9  -8   5   47.51   16.57   0
   9   8   5   52.81    9.82   0
  -9  -9   5  105.04   13.45   0
  -9   9   5   97.26    8.89   0
   9   9  -5   97.30   14.03   0
  -9  -9   5   98.37    9.30   0
  -8   9   5   54.91   11.82   0
   8   9  -5   63.68   13.09   0
   8  -9  -5   62.47   20.76   0
   8  -9  -5   59.13   20.62   0
  -8  -9   5   60.81    9.28   0
  -8  -9   5   77.90   13.11   0
  -7  -9   5  288.92    9.85   0
  -7  -9   5  271.28   12.27   0
   7   9  -5  272.59    9.90   0
  -7   9   5  293.54   10.99   0
   7  -9  -5  252.31   13.69   0
   6   9  -5  376.72   18.76   0
  -6   9   5  408.48   11.81   0
  -6  -9   5  395.03   12.68   0
  -6  -9   5  396.35   12.68   0
   6   9  -5  349.48   16.86   0
   6  -9  -5  376.51   11.18   0
  -5  -9   5  232.09    9.14   0
  -5   9   5  245.63    8.56   0
   5  -9  -5  252.17   10.62   0
   5   9  -5  251.82   11.51   0
  -5  -9   5  246.49   11.60   0
  -4  -9   5   54.69    8.56   0
  -4  -9   5   44.86    6.52   0
   4   9  -5   64.09    8.35   0
  -4   9   5   67.67   10.34   0
   4  -9  -5   51.78    9.88   0
  -3   9   5  123.88    8.97   0
  -3  -9   5  106.43    7.02   0
  -3  -9   5  132.26    8.99   0
   3   9  -5  104.41    9.06   0
   3  -9  -5  118.47    7.71   0
  -2  -9   5  681.00   10.88   0
  -2   9   5  720.85   12.33   0
   2  -9  -5  696.58   11.89   0
   2   9  -5  675.95   10.87   0
  -2  -9   5  692.71   12.90   0
  -1   9   5 1325.36   15.15   0
   1   9  -5 1318.80   15.39   0
   1  -9  -5 1293.08   13.56   0
  -1  -9   5 1327.69   15.79   0
  -1  -9   5 1411.15   15.85   0
   0  -9  -5  924.85   11.80   0
   0   9  -5  975.83   12.56   0
   0  -9   5  958.33   12.44   0
   0  -9   5  935.50   12.56   0
   0   9   5 1008.59   13.85   0
   1  -9   5  762.07   11.50   0
   1  -9   5  757.16   13.35   0
   1   9   5  737.43   11.36   0
  -1   9  -5  780.67   11.40   0
  -1  -9  -5  751.78   12.63   0
   2  -9   5  162.85    7.29   0
   2  -9   5  162.50    9.82   0
  -2  -9  -5  160.79    8.96   0
  -2   9  -5  154.33    7.35   0
   2   9   5  170.08    9.29   0
   3  -9   5  318.47   10.92   0
  -3  -9  -5  349.48   12.16   0
   3   9   5  325.02   10.50   0
   3  -9   5  316.37   10.61   0
  -3   9  -5  325.91    8.80   0
  -4  -9  -5  478.67   12.86   0
  -4   9  -5  492.88   13.28   0
   4   9   5  490.65   12.79   0
   4  -9   5  481.80   13.67   0
   4  -9   5  496.06   13.27   0
  -5  -9  -5  118.90   10.10   0
   5   9   5  119.60   10.78   0
   5  -9   5  125.19   11.37   0
   5  -9   5  132.84   10.77   0
  -5   9  -5  126.62    8.33   0
  -6   9  -5   12.76    9.62   0
  -6  -9  -5    3.16   10.47   0
   6   9   5   -3.69    9.82   0
   6  -9   5   -2.04    9.67   0
   6  -9   5    4.60    7.05   0
  -7  -9  -5   18.55   12.42   0
   7   9   5   16.45    7.17   0
   7  -9   5   15.48   10.45   0
   7  -9   5   23.99    9.93   0
  -7   9  -5   13.85   10.19   0
  -8  -9  -5  102.08   18.35   0
   8   9   5   69.74   10.23   0
   8  -9   5   88.78   13.62   0
   8  -9   5   94.60   14.04   0
  -8   9  -5  108.62   12.08   0
   9   9   5    7.77   11.02   0
  -9   9  -5   -2.00    9.90   0
  -9  10   5   31.22   10.00   0
  -9 -10   5   14.85   13.17   0
  -9 -10   5   25.93   12.00   0
   9  10  -5   12.92   13.30   0
  -8  10   5   19.42    8.29   0
   8  10  -5   12.46   12.95   0
   8 -10  -5    7.14   14.14   0
   8 -10  -5   14.23   15.42   0
  -8 -10   5    9.28   12.35   0
  -8 -10   5   26.89   12.48   0
  -7 -10   5   38.32    9.80   0
  -7 -10   5   16.67   10.16   0
   7  10  -5   16.57   10.30   0
   7 -10  -5   30.14   10.36   0
  -7  10   5   23.01   10.52   0
   6 -10  -5    6.60    6.32   0
  -6 -10   5    0.92    7.10   0
  -6 -10   5    6.17    6.78   0
   6  10  -5   -0.92   12.94   0
  -6  10   5    7.51    9.36   0
  -5 -10   5    7.14    9.81   0
  -5 -10   5   -3.21   10.11   0
  -5  10   5   -5.80    9.58   0
   5  10  -5    5.47    9.68   0
   5 -10  -5   -3.81    9.34   0
  -4 -10   5  321.87   11.94   0
  -4 -10   5  319.13   12.23   0
   4  10  -5  312.47   12.01   0
  -4  10   5  319.95   11.48   0
   4 -10  -5  296.05   11.03   0
  -3 -10   5  454.89   11.43   0
  -3  10   5  501.15   12.62   0
  -3 -10   5  434.75   11.33   0
   3  10  -5  429.53    9.40   0
   3 -10  -5  459.59    9.61   0
  -2 -10   5   24.80    6.27   0
  -2 -10   5   28.84    5.96   0
   2  10  -5   22.60    5.98   0
   2 -10  -5   30.94    9.71   0
  -2  10   5   28.94   10.30   0
   1  10  -5   91.53    6.70   0
  -1 -10   5   92.43    8.95   0
  -1 -10   5   89.43    7.11   0
   1 -10  -5   88.88    8.18   0
  -1  10   5   86.46    8.65   0
   0  10  -5  170.34    9.45   0
   0 -10   5  160.75    9.57   0
   0 -10  -5  178.46    8.87   0
   0 -10   5  177.64    7.52   0
   0  10   5  161.64    7.34   0
   1 -10   5    6.45    8.52   0
  -1  10  -5   -4.70    8.13   0
  -1 -10  -5   -0.54    9.60   0
   1 -10   5   -1.58    8.14   0
   1  10   5    2.16    7.06   0
   2 -10   5   27.05    6.10   0
   2 -10   5   32.62    8.94   0
   2  10   5   18.86   10.59   0
  -2  10  -5   18.43    6.09   0
  -2 -10  -5   27.44    9.77   0
  -3 -10  -5   -8.07    9.30   0
   3  10   5    0.39    7.16   0
   3 -10   5   -3.48   10.21   0
   3 -10   5   -2.57   10.84   0
  -3  10  -5   18.48   10.23   0
  -4 -10  -5    6.99    9.08   0
  -4  10  -5   -4.14    7.10   0
   4  10   5    3.86    9.89   0
   4 -10   5    6.64    6.91   0
   4 -10   5   16.33   10.17   0
  -5 -10  -5   42.54    9.20   0
   5  10   5   36.34   10.26   0
   5 -10   5   32.15    7.18   0
  -5  10  -5   36.09    7.24   0
   5 -10   5   41.97   10.40   0
  -6  10  -5    8.55    9.73   0
  -6 -10  -5   12.78   10.75   0
   6  10   5   10.40    9.92   0
   6 -10   5   16.84    7.01   0
   6 -10   5    6.10    7.35   0
  -7  10  -5   34.51   11.93   0
  -7 -10  -5   28.94   12.77   0
   7  10   5   11.08   12.92   0
   7 -10   5   14.78   12.94   0
   7 -10   5   26.85   13.11   0
   8  10   5   -5.00   13.00   0
   8 -10   5   11.01   15.50   0
   8 -10   5   -0.18   13.02   0
  -8 -10  -5   10.76   12.52   0
  -8  10  -5    6.36   11.65   0
  -9  11   5   27.35   13.83   0
   9  11  -5   26.66   15.66   0
  -9 -11   5   20.43   15.37   0
  -9 -11   5   20.66   10.36   0
   8  11  -5  118.06   13.79   0
   8 -11  -5  129.15   14.79   0
   8 -11  -5  105.53   17.40   0
  -8 -11   5  126.87   13.65   0
  -8 -11   5  131.73   13.43   0
  -8  11   5  118.33   12.36   0
   7 -11  -5  290.23   15.07   0
   7  11  -5  354.35   11.66   0
  -7 -11   5  354.02   11.39   0
  -7 -11   5  348.92   13.53   0
  -7  11   5  355.78   10.28   0
   6  11  -5  244.27   16.45   0
  -6  11   5  243.04    8.58   0
   6 -11  -5  217.97   12.47   0
  -6 -11   5  269.87   11.55   0
  -6 -11   5  256.18   11.66   0
  -5 -11   5  165.81   11.10   0
   5 -11  -5  177.15    7.54   0
  -5 -11   5  183.02   11.16   0
  -5  11   5  174.51   10.27   0
   5  11  -5  166.77   11.16   0
  -4  11   5   32.85    7.08   0
  -4 -11   5   51.49    7.56   0
  -4 -11   5   32.43   10.21   0
   4  11  -5   40.40   10.18   0
   4 -11  -5   31.45    9.33   0
  -3  11   5  185.54    8.24   0
  -3 -11   5  204.41   11.22   0
  -3 -11   5  188.12   11.66   0
   3 -11  -5  179.96    7.83   0
   3  11  -5  193.55   11.33   0
  -2 -11   5 1009.46   12.37   0
   2  11  -5  979.99   12.42   0
  -2  11   5 1106.45   14.81   0
  -2 -11   5  902.86   12.01   0
   2 -11  -5 1052.86   12.39   0
   1  11  -5  521.17    9.69   0
  -1 -11   5  497.87    9.74   0
  -1 -11   5  558.26   11.72   0
   1 -11  -5  578.83   12.53   0
  -1  11   5  569.17   12.96   0
   0  11   5  145.24    8.12   0
   0  11  -5  110.60    6.84   0
   0 -11  -5  129.59    7.66   0
   0 -11   5  128.91    9.18   0
   0 -11   5  116.81    9.56   0
  -1 -11  -5    7.80    9.46   0
   1 -11   5   11.81    5.65   0
   1 -11   5   -0.51    5.97   0
  -1  11  -5    8.41    5.71   0
   1  11   5   15.83   10.02   0
   2 -11   5  915.32   14.74   0
   2 -11   5  894.60   15.00   0
   2  11   5  876.01   14.79   0
  -2  11  -5  899.58   14.42   0
  -2 -11  -5  866.57   14.34   0
  -3  11  -5  561.45   13.12   0
   3  11   5  542.61   13.16   0
   3 -11   5  551.17   13.12   0
   3 -11   5  522.05   13.48   0
  -3 -11  -5  538.82   12.77   0
  -4  11  -5  254.08   11.49   0
   4  11   5  252.23   11.45   0
   4 -11   5  226.79   11.55   0
   4 -11   5  236.75   11.91   0
  -4 -11  -5  257.88   11.20   0
   5  11   5   53.64   10.15   0
   5 -11   5   61.30   10.39   0
   5 -11   5   47.92   10.10   0
  -5  11  -5   52.49    9.96   0
  -5 -11  -5   44.33   11.19   0
   6 -11   5   41.66   10.55   0
  -6  11  -5   37.51   10.14   0
   6  11   5   29.33    7.35   0
   6 -11   5   50.57   10.25   0
  -6 -11  -5   48.53   13.61   0
  -7  11  -5  195.71   12.89   0
  -7 -11  -5  193.25   15.09   0
   7  11   5  181.90   13.80   0
   7 -11   5  185.80   14.52   0
   7 -11   5  174.85   14.31   0
  -8  11  -5   62.92   10.29   0
   8  11   5   31.27    9.89   0
   8 -11   5   52.46   13.31   0
  -8 -11  -5   70.86   12.97   0
   8 -11   5   42.53   13.91   0
  -8  12   5    1.65    8.66   0
   8 -12  -5   14.07   12.90   0
   8 -12  -5   14.76   15.78   0
   8  12  -5   21.85    9.24   0
  -8 -12   5   12.38    9.01   0
  -8 -12   5   14.46   12.88   0
  -7  12   5    4.72   11.68   0
   7  12  -5    4.87    9.04   0
   7 -12  -5   -0.51   12.65   0
  -7 -12   5   17.35    8.66   0
  -7 -12   5    0.49    8.81   0
   6 -12  -5   41.83   10.73   0
   6  12  -5   42.08   16.78   0
  -6 -12   5   58.86   10.21   0
  -6 -12   5   57.27    7.39   0
  -6  12   5   33.62   12.08   0
  -5  12   5   43.14    9.65   0
  -5 -12   5   38.84    9.92   0
   5  12  -5   29.01   11.77   0
   5 -12  -5   39.98    6.64   0
  -5 -12   5   28.52   10.22   0
  -4  12   5  -13.25    9.52   0
   4 -12  -5    6.74    9.01   0
  -4 -12   5   -0.37    9.71   0
  -4 -12   5   -3.71   10.04   0
   4  12  -5    3.11    9.46   0
  -3 -12   5    5.96    7.23   0
  -3 -12   5    4.89    9.85   0
   3 -12  -5    7.85    9.07   0
  -3  12   5    6.62    9.64   0
   3  12  -5    9.46    9.80   0
   2  12  -5   -1.17    7.04   0
  -2  12   5    3.01    9.78   0
  -2 -12   5    5.44    7.42   0
   2 -12  -5    7.93    6.44   0
  -2 -12   5   21.82    9.82   0
  -1  12   5   12.23    9.88   0
   1  12  -5    4.63   10.18   0
  -1 -12   5   13.05   10.17   0
  -1 -12   5    7.83   10.60   0
   1 -12  -5   15.60    9.27   0
   0 -12  -5   62.11    9.42   0
   0  12  -5   48.87   10.42   0
   0 -12   5   51.25   10.25   0
   0 -12   5   41.70   10.79   0
   0  12   5   50.73    7.40   0
  -1 -12  -5   95.71    9.73   0
   1 -12   5   88.17    7.63   0
   1 -12   5   93.40   10.78   0
  -1  12  -5   88.62    7.81   0
   1  12   5   93.36   10.16   0
   2 -12   5   43.57   10.10   0
   2 -12   5   31.61    7.60   0
  -2 -12  -5   29.63    6.61   0
  -2  12  -5   26.00   10.11   0
   2  12   5   31.47    7.17   0
   3 -12   5   36.23   10.51   0
  -3 -12  -5   50.74    9.63   0
   3 -12   5   58.09   10.02   0
   3  12   5   42.86    9.86   0
  -3  12  -5   45.92   10.00   0
  -4 -12  -5   46.67    9.29   0
  -4  12  -5   35.83    7.10   0
   4  12   5   68.30    9.96   0
   4 -12   5   43.17    7.26   0
   4 -12   5   22.41    7.62   0
  -5 -12  -5    1.37   10.87   0
   5  12   5    5.47    9.80   0
   5 -12   5  -24.37   10.38   0
   5 -12   5   -1.43    9.71   0
  -5  12  -5    9.35    6.75   0
  -6 -12  -5   61.08   11.19   0
  -6  12  -5   72.17   11.83   0
   6  12   5   48.31   12.85   0
   6 -12   5   62.95   13.14   0
   6 -12   5   70.85   12.65   0
  -7  12  -5   -3.58   11.79   0
   7  12   5   12.52   12.50   0
   7 -12   5  -11.66   13.23   0
   7 -12   5   12.60   12.63   0
  -7 -12  -5    0.35   12.39   0
  -8  13   5   48.42   10.40   0
   8  13  -5   34.78   11.66   0
   8 -13  -5   66.39   16.08   0
   8 -13  -5   34.75   19.73   0
  -8 -13   5   48.84   11.25   0
  -8 -13   5   67.50   15.73   0
   7  13  -5    5.19   12.77   0
  -7 -13   5    5.65   12.55   0
  -7 -13   5  -15.26   12.54   0
  -7  13   5  -16.62   11.84   0
   7 -13  -5   -1.22   12.83   0
   6 -13  -5   70.55   13.45   0
  -6  13   5   92.97   11.98   0
  -6 -13   5   96.29   12.88   0
  -6 -13   5   69.24   12.94   0
   6  13  -5   75.74   15.08   0
  -5  13   5   22.43    9.75   0
  -5 -13   5   39.19    7.13   0
  -5 -13   5   60.16   10.05   0
   5 -13  -5   43.87   10.48   0
   5  13  -5   37.53    9.99   0
   4 -13  -5  334.79    8.71   0
  -4  13   5  315.77   11.15   0
   4  13  -5  327.55   11.99   0
  -4 -13   5  303.06   11.76   0
  -4 -13   5  304.19    9.43   0
  -3  13   5  761.43   13.12   0
  -3 -13   5  728.21   14.04   0
  -3 -13   5  770.28   13.76   0
   3 -13  -5  743.10   10.80   0
   3  13  -5  750.81   14.28   0
   2  13  -5  128.41    7.97   0
  -2 -13   5  141.58    8.10   0
  -2 -13   5  121.82   10.95   0
   2 -13  -5  131.27    9.64   0
  -2  13   5  137.95    7.70   0
   1 -13  -5   60.54    9.61   0
   1  13  -5   78.12    7.67   0
  -1 -13   5   64.52    7.44   0
  -1 -13   5   74.18   10.60   0
  -1  13   5   52.68   10.11   0
   0 -13  -5   -0.54    6.51   0
   0  13  -5    4.92    6.98   0
   0 -13   5    7.89    7.07   0
   0 -13   5    1.93    7.35   0
   0  13   5   -7.15    9.60   0
  -1 -13  -5 1006.84   14.57   0
  -1  13  -5  958.85   14.58   0
   1 -13   5  943.42   14.58   0
   1 -13   5  934.44   12.57   0
   1  13   5  956.39   14.64   0
   2 -13   5  347.77   11.78   0
   2 -13   5  305.81   12.27   0
   2  13   5  316.71    9.17   0
  -2  13  -5  330.59   11.69   0
  -2 -13  -5  311.24    9.02   0
  -3  13  -5  440.85   12.46   0
   3 -13   5  454.85   12.58   0
   3 -13   5  462.45   13.02   0
   3  13   5  419.60   12.43   0
  -3 -13  -5  475.45   12.09   0
  -4 -13  -5   97.53    9.95   0
  -4  13  -5   94.71    7.69   0
   4  13   5   91.78   10.67   0
   4 -13   5   79.23    7.73   0
   4 -13   5   89.54   11.01   0
  -5  13  -5   51.74   11.97   0
   5  13   5   43.86    9.17   0
   5 -13   5   50.60   11.74   0
   5 -13   5   40.69   12.62   0
  -5 -13  -5   48.22   11.47   0
  -6  13  -5   70.53   11.98   0
  -6 -13  -5   82.16   11.35   0
   6  13   5   67.88   12.93   0
   6 -13   5   75.45   13.55   0
   6 -13   5   49.11   13.12   0
  -7  13  -5  140.30   14.74   0
   7  13   5   95.39   10.29   0
   7 -13   5  114.78   14.14   0
   7 -13   5   87.75   13.74   0
  -7 -13  -5  103.00    9.97   0
  -7  14   5    2.18   12.93   0
   7  14  -5   11.52    9.17   0
   7 -14  -5    6.18   12.96   0
  -7 -14   5    5.11   12.65   0
  -7 -14   5   10.04    9.02   0
  -6  14   5   78.77    8.88   0
   6 -14  -5   69.68   13.44   0
  -6 -14   5   55.11    9.82   0
  -6 -14   5   66.61   12.99   0
   6  14  -5   56.20   15.26   0
  -5 -14   5   46.91   11.56   0
  -5 -14   5   55.28    9.11   0
  -5  14   5   48.58   11.85   0
   5 -14  -5   21.26   13.02   0
   5  14  -5   43.66   12.03   0
   4  14  -5    9.56   10.59   0
  -4  14   5   21.76    9.48   0
  -4 -14   5   22.20    7.10   0
  -4 -14   5    3.99    9.63   0
   4 -14  -5    5.51    7.22   0
   3 -14  -5  253.64   10.50   0
  -3  14   5  261.15   10.79   0
  -3 -14   5  250.52    8.63   0
  -3 -14   5  229.17    8.73   0
   3  14  -5  252.76   11.12   0
  -2 -14   5  224.92   11.22   0
  -2  14   5  198.07    8.26   0
  -2 -14   5  229.63   11.13   0
   2  14  -5  204.56   10.97   0
   2 -14  -5  201.35   10.15   0
   1  14  -5   61.33    9.93   0
  -1  14   5   75.92    9.83   0
  -1 -14   5   58.07   10.55   0
  -1 -14   5   85.23    7.30   0
   1 -14  -5   62.31    9.34   0
   0 -14  -5   12.21    8.95   0
   0 -14   5   13.77    9.89   0
   0 -14   5   18.80    7.40   0
   0  14  -5   27.65    9.91   0
   0  14   5   41.19    9.37   0
  -1 -14  -5   12.34    8.88   0
   1 -14   5   10.08    6.86   0
   1 -14   5    4.01    7.28   0
  -1  14  -5    6.17    7.06   0
   1  14   5   14.96    9.40   0
   2 -14   5   10.96   10.23   0
  -2 -14  -5   14.93    8.95   0
  -2  14  -5   17.54    6.88   0
   2 -14   5   10.74    6.94   0
   2  14   5    6.33    9.63   0
  -3 -14  -5   38.09    9.02   0
  -3  14  -5   35.99    9.67   0
   3  14   5   28.39    9.73   0
   3 -14   5   41.25    9.88   0
   3 -14   5   28.71    7.60   0
  -4  14  -5   17.18    8.53   0
   4  14   5   27.87    7.34   0
  -4 -14  -5   32.02   11.32   0
   4 -14   5   13.61    7.12   0
   4 -14   5   10.36   10.52   0
  -5 -14  -5    4.09   13.70   0
   5  14   5   -8.14   12.53   0
   5 -14   5  -10.13   12.89   0
   5 -14   5    1.09    8.93   0
  -5  14  -5   -6.96   11.59   0
  -6  14  -5   13.22    8.13   0
   6 -14   5    9.07    8.75   0
   6  14   5   14.63   12.71   0
  -6 -14  -5    7.85   12.47   0
   6 -14   5   -2.07    9.26   0
  -7  15   5  173.28   11.24   0
   6 -15  -5   65.34   13.59   0
  -6 -15   5   76.44    9.74   0
  -6 -15   5   80.56   13.38   0
   6  15  -5   82.53   15.40   0
  -6  15   5   58.65    9.13   0
  -5 -15   5    0.18   12.56   0
  -5 -15   5    2.18    8.75   0
   5  15  -5   -0.93   11.59   0
  -5  15   5    6.80    8.24   0
   5 -15  -5   -2.03   12.61   0
  -4  15   5   11.81    8.49   0
  -4 -15   5   14.43    9.10   0
  -4 -15   5    3.57   12.41   0
   4 -15  -5   21.96   12.89   0
   4  15  -5   22.88   11.90   0
  -3  15   5    5.83    8.31   0
   3  15  -5   16.01   11.60   0
  -3 -15   5   15.15   10.20   0
  -3 -15   5    8.92    9.81   0
   3 -15  -5    0.95   10.32   0
  -2  15   5  251.25   10.90   0
  -2 -15   5  268.58   11.42   0
   2  15  -5  253.95   11.16   0
  -2 -15   5  237.47    8.96   0
   2 -15  -5  237.80    8.17   0
  -1  15   5  789.37   13.56   0
   1 -15  -5  789.67   13.03   0
  -1 -15   5  809.35   11.85   0
  -1 -15   5  715.31   11.65   0
   1  15  -5  778.68   13.86   0
   0 -15  -5  480.69   11.61   0
   0 -15   5  468.61   12.54   0
   0 -15   5  515.57   12.43   0
   0  15  -5  458.60   12.18   0
   0  15   5  438.36   11.98   0
   1 -15   5  133.35   10.60   0
   1 -15   5  152.83   10.77   0
  -1 -15  -5  146.33    7.59   0
  -1  15  -5  129.34   10.19   0
   1  15   5  123.33    7.49   0
   2 -15   5  186.74   11.33   0
   2 -15   5  200.60   11.00   0
  -2  15  -5  168.04   12.79   0
  -2 -15  -5  183.94    9.39   0
   2  15   5  191.44    9.53   0
  -3  15  -5  182.62   12.72   0
   3 -15   5  176.12    8.78   0
   3 -15   5  205.52   10.25   0
  -3 -15  -5  195.34    9.52   0
   3  15   5  195.26   12.94   0
  -4  15  -5  199.28   12.94   0
   4  15   5  202.05   10.63   0
   4 -15   5  195.41   10.47   0
   4 -15   5  206.71   14.14   0
  -4 -15  -5  226.06   12.98   0
  -5  15  -5   30.81    8.28   0
   5  15   5   32.54    9.30   0
   5 -15   5   42.45    8.87   0
   5 -15   5   37.45   13.10   0
  -5 -15  -5   28.76    8.79   0
  -6  15  -5   25.85    9.96   0
   6  15   5   23.88   10.92   0
   6 -15   5   11.19   11.31   0
   6 -15   5   35.30   15.22   0
  -6 -15  -5    5.53   10.93   0
   6  16  -5    0.54   17.25   0
  -6  16   5   13.05   13.84   0
   6 -16  -5  -14.10   15.82   0
  -6 -16   5   17.38   14.96   0
  -6 -16   5   -6.47   15.30   0
  -5 -16   5   96.43   10.30   0
  -5  16   5   80.66   12.73   0
  -5 -16   5  144.84   13.22   0
   5 -16  -5  120.39   13.83   0
   5  16  -5  100.73   13.27   0
  -4  16   5   19.94   11.90   0
  -4 -16   5   -3.95   13.01   0
  -4 -16   5   40.38   12.59   0
   4  16  -5   31.89   11.86   0
   4 -16  -5   17.91   13.18   0
  -3 -16   5   -2.34   12.55   0
  -3  16   5   -2.75   11.49   0
   3  16  -5   17.80   11.34   0
   3 -16  -5    7.67   12.71   0
  -3 -16   5   16.97   12.11   0
   2 -16  -5   30.93   13.03   0
  -2  16   5   23.91   11.83   0
  -2 -16   5   56.38   12.99   0
   2  16  -5   59.94   11.92   0
  -2 -16   5   46.01    8.82   0
  -1  16   5    8.97   11.81   0
   1 -16  -5    5.87    7.82   0
  -1 -16   5   16.87    6.99   0
  -1 -16   5  -15.11   10.09   0
   1  16  -5   21.86   11.61   0
   0 -16   5   14.64    7.47   0
   0 -16  -5   10.13   11.53   0
   0 -16   5   10.80    9.93   0
   0  16   5   15.78   11.89   0
   0  16  -5    2.82   11.73   0
  -1  16  -5   93.03    8.90   0
   1 -16   5  123.88   11.60   0
   1 -16   5   90.14   12.13   0
   1  16   5  112.76    8.98   0
  -1 -16  -5  122.94    8.80   0
   2 -16   5   81.13   13.39   0
  -2  16  -5   88.82    9.02   0
  -2 -16  -5   95.14   11.99   0
   2  16   5   85.17   12.32   0
   2 -16   5  105.46   12.77   0
  -3  16  -5   41.00   11.62   0
  -3 -16  -5    7.88   12.94   0
   3  16   5   16.32   12.02   0
   3 -16   5   11.38   12.52   0
   3 -16   5    4.48   13.09   0
  -4  16  -5   29.56   12.28   0
   4  16   5   76.23   12.98   0
  -4 -16  -5   47.70   12.91   0
   4 -16   5   50.33   12.90   0
   4 -16   5   44.47   13.38   0
  -5  16  -5  -12.90   10.11   0
  -5 -16  -5   20.64   12.37   0
   5  16   5   11.80   13.93   0
   5 -16   5  -15.99   13.94   0
   5 -16   5    7.00   12.84   0
  -5  17   5    9.46   14.05   0
  -5 -17   5   33.11   14.94   0
  -5 -17   5   11.76   15.14   0
   5 -17  -5   -0.55   15.74   0
   5  17  -5    0.27   14.25   0
   4  17  -5  185.15   13.70   0
  -4 -17   5  173.88   14.04   0
  -4 -17   5  192.69   10.60   0
   4 -17  -5  133.09   14.99   0
  -4  17   5  162.14    9.91   0
  -3 -17   5  418.81   11.94   0
  -3 -17   5  409.30   15.23   0
  -3  17   5  416.77   13.98   0
   3  17  -5  404.06   14.84   0
   3 -17  -5  354.62   15.60   0
  -2  17   5   53.32   12.20   0
   2  17  -5   75.38    8.97   0
   2 -17  -5   73.93   13.15   0
  -2 -17   5   75.43   12.93   0
  -2 -17   5   54.09   12.89   0
   1  17  -5   23.37   11.64   0
   1 -17  -5   -4.38    8.90   0
  -1  17   5  -13.09   11.72   0
  -1 -17   5  -15.43   12.54   0
  -1 -17   5   -7.62    9.00   0
   0 -17   5   25.03    9.18   0
   0 -17  -5    5.67    9.19   0
   0 -17   5   26.54    8.95   0
   0  17  -5   14.85   11.77   0
   0  17   5   15.84    8.50   0
   1 -17   5  300.59   10.87   0
   1 -17   5  283.09   11.20   0
  -1 -17  -5  263.26   10.98   0
  -1  17  -5  284.02   13.49   0
   1  17   5  320.37   13.47   0
  -2  17  -5  461.13   14.75   0
   2 -17   5  452.74   12.53   0
   2 -17   5  542.99   15.49   0
   2  17   5  481.77   14.91   0
  -2 -17  -5  503.88   12.28   0
  -3 -17  -5   55.06   12.79   0
   3  17   5   68.60   12.28   0
   3 -17   5   70.51   13.66   0
   3 -17   5   51.78   12.91   0
  -3  17  -5   50.12    8.91   0
  -4  17  -5   19.37    9.98   0
   4  17   5   -0.56   11.17   0
  -4 -17  -5   26.67   13.87   0
   4 -17   5    5.77   13.87   0
   4 -17   5   -3.85   14.53   0
   4 -18  -5   21.64   11.05   0
  -3 -18   5    3.30    9.03   0
  -3 -18   5   -9.91   12.94   0
   3  18  -5   13.19   14.36   0
  -3  18   5   -2.23   14.36   0
   3 -18  -5   14.07    9.24   0
   2 -18  -5   64.91   10.07   0
  -2  18   5   80.88   12.35   0
  -2 -18   5   64.44    9.73   0
   2  18  -5   53.26   12.44   0
  -2 -18   5   66.80   13.21   0
   1  18  -5   10.89   12.26   0
   1 -18  -5    9.98   12.78   0
  -1 -18   5   -6.91   12.93   0
  -1 -18   5    4.14   12.83   0
  -1  18   5    7.90   11.79   0
   0  18   5    0.11   11.96   0
   0 -18   5   32.83    8.78   0
   0 -18   5   22.42   12.75   0
   0 -18  -5   10.61   12.56   0
   0  18  -5   20.75   11.64   0
   1 -18   5    6.14   12.90   0
   1 -18   5   14.85    9.10   0
  -1  18  -5   15.03   11.74   0
   1  18   5    6.05   11.64   0
  -1 -18  -5    2.99    9.16   0
   2 -18   5   23.59   13.27   0
   2 -18   5   24.92   12.73   0
   2  18   5   42.48   10.44   0
  -2 -18  -5   29.84    9.21   0
  -2  18  -5   19.48   14.39   0
  -3 -18  -5    2.16   15.00   0
  -3  18  -5   13.50   13.97   0
   3  18   5   -6.91   14.29   0
   3 -18   5    7.58   14.87   0
   3 -18   5    4.66   10.75   0
  -1  19   5   45.46   14.32   0
   1 -19  -5   53.31   11.02   0
  -1 -19   5   28.47   15.74   0
  -1 -19   5   46.63   11.53   0
   1  19  -5   54.07   14.23   0
   0 -19   5  100.28   15.71   0
   0 -19  -5   85.95   11.54   0
   0  19  -5   71.37   14.86   0
   0 -19   5   67.22   16.23   0
   0  19   5   83.44   10.67   0
   1 -19   5   38.67   11.48   0
   8   0  -6  876.82   16.40   0
   7   0  -6  150.16   10.87   0
  -7   0   6  166.27   14.82   0
  -7   0   6  166.41   12.82   0
  -6   0   6   96.32    9.91   0
  -6   0   6   88.58    9.64   0
   6   0  -6   90.65    8.51   0
  -5   0   6   10.28    8.95   0
  -5   0   6   10.81    8.61   0
   5   0  -6   12.17    6.22   0
  -4   0   6 1396.41   19.82   0
  -4   0   6 1411.19   19.36   0
   4   0  -6 1317.78   17.00   0
  -3   0   6 4227.47   29.91   0
  -3   0   6 4357.66   30.61   0
   3   0  -6 3976.08   26.91   0
   2   0  -6  126.38    9.60   0
  -2   0   6  139.07   10.94   0
  -2   0   6  132.47    7.89   0
   1   0  -6  441.80   11.15   0
  -1   0   6  473.04   12.78   0
  -1   0   6  465.28   11.54   0
   0   0  -6 1269.91   16.05   0
   0   0   6 1395.66   16.70   0
   0   0   6 1350.10   17.32   0
   1   0   6  238.38   11.84   0
   1   0   6  233.60    8.70   0
  -1   0  -6  227.01   11.40   0
  -2   0  -6 3942.57   25.29   0
   2   0   6 4099.92   26.12   0
   2   0   6 4027.76   26.68   0
  -3   0  -6  309.68    9.16   0
   3   0   6  319.49    9.53   0
   3   0   6  291.73    9.00   0
   4   0   6  631.51   13.37   0
   4   0   6  597.86   11.15   0
  -4   0  -6  618.73   13.10   0
  -5   0  -6 3184.85   23.09   0
   5   0   6 3327.34   24.89   0
   5   0   6 3324.55   24.04   0
   6   0   6   17.25    7.33   0
  -6   0  -6   20.02   10.36   0
   6   0   6   23.17   10.93   0
   7   0   6   72.00   11.17   0
   7   0   6   69.81   10.72   0
  -7   0  -6   78.00   10.63   0
   8   0   6  259.85   12.56   0
   8   0   6  261.21   12.99   0
  -8   0  -6  267.30   12.34   0
  -9   0  -6    3.12   11.43   0
   9   0   6    2.99   16.09   0
   9   0   6    7.67   12.48   0
   8   1  -6  255.70   12.09   0
  -8  -1   6  270.66   20.26   0
   8  -1  -6  259.80   10.73   0
  -8  -1   6  283.40   21.20   0
  -7  -1   6   44.57   12.54   0
   7   1  -6   41.05    8.02   0
   7  -1  -6   38.34    7.96   0
  -7  -1   6   44.52   12.68   0
  -7   1   6   41.07   12.76   0
  -7   1   6   41.05   14.55   0
   6   1  -6   36.07    9.47   0
  -6   1   6   39.66   10.78   0
  -6  -1   6   36.17   10.61   0
  -6  -1   6   32.52    8.93   0
   6  -1  -6   39.33    7.89   0
  -6   1   6   29.53    8.86   0
   5   1  -6    0.38    5.91   0
  -5   1   6    4.24    8.43   0
  -5   1   6    3.35    8.70   0
   5  -1  -6    2.65    6.78   0
  -5  -1   6    6.11    8.50   0
  -5  -1   6    2.36    8.68   0
  -4   1   6   39.94    9.55   0
  -4   1   6   36.65    9.01   0
  -4  -1   6   44.16    9.10   0
  -4  -1   6   47.39    9.49   0
   4   1  -6   46.36    8.22   0
   4  -1  -6   41.49    8.22   0
  -3   1   6  348.92   12.15   0
  -3  -1   6  343.88   10.16   0
  -3  -1   6  373.59   12.48   0
  -3   1   6  370.88   12.74   0
   3   1  -6  322.54   11.25   0
   3  -1  -6  327.91   10.85   0
  -2  -1   6  141.65    8.52   0
  -2  -1   6  145.24    8.08   0
  -2   1   6  146.68   11.05   0
  -2   1   6  139.73   10.57   0
   2  -1  -6  125.00    7.40   0
   2   1  -6  156.43   10.58   0
   2   1  -6  136.62    8.36   0
   1   1  -6   17.04    6.56   0
   1   1  -6   12.06   10.02   0
  -1   1   6   15.16    9.17   0
  -1   1   6   10.20   10.10   0
  -1  -1   6    9.10    6.60   0
  -1  -1   6   19.05    9.95   0
   1  -1  -6    8.76    8.72   0
   0   1   6 1327.47   17.75   0
   0   1   6 1220.47   15.34   0
   0   1  -6 1268.17   16.01   0
   0  -1   6 1353.36   17.78   0
   0  -1   6 1215.94   15.27   0
   0  -1  -6 1277.38   17.61   0
   0   1  -6 1285.96   17.58   0
   1   1   6  411.60   12.69   0
   1   1   6  356.86   11.57   0
   1  -1   6  384.42   12.50   0
   1  -1   6  364.76    9.79   0
  -1   1  -6  396.21   10.08   0
  -1   1  -6  391.31   12.38   0
  -1  -1  -6  380.03   12.42   0
  -2  -1  -6    0.73    9.28   0
  -2   1  -6    5.13    6.69   0
   2   1   6   -0.61    9.71   0
   2   1   6   -6.95    8.83   0
   2  -1   6    2.14    6.77   0
   2  -1   6    2.47    6.28   0
  -3  -1  -6  530.81   12.68   0
   3  -1   6  567.46   13.26   0
   3  -1   6  530.26   12.51   0
   3   1   6  598.21   13.22   0
   3   1   6  546.93   12.50   0
  -3   1  -6  540.79   12.72   0
  -4   1  -6  143.69    7.76   0
  -4  -1  -6  138.65   10.07   0
   4   1   6  135.85    7.53   0
   4   1   6  152.03    8.11   0
   4  -1   6  131.01    7.57   0
   4  -1   6  147.83    8.00   0
  -5   1  -6   82.74    9.41   0
   5   1   6   75.56    7.42   0
   5   1   6   67.36    9.14   0
   5  -1   6   66.76    6.90   0
   5  -1   6   76.87    9.84   0
  -5  -1  -6   71.77    6.92   0
  -6   1  -6    5.35   10.43   0
  -6  -1  -6    7.94   10.38   0
   6   1   6    6.62   10.75   0
   6   1   6    9.45    6.98   0
   6  -1   6   10.89    9.94   0
   6  -1   6    6.07   10.85   0
   7   1   6  279.92   12.13   0
   7   1   6  310.40   12.97   0
   7  -1   6  292.00   12.40   0
  -7  -1  -6  283.49   12.42   0
  -7   1  -6  299.84   12.58   0
   7  -1   6  321.71   10.55   0
   8  -1   6   19.64    9.93   0
   8   1   6   10.72   10.45   0
   8   1   6    7.93    9.95   0
   8  -1   6   24.54   10.61   0
  -8   1  -6   23.43    9.87   0
  -8  -1  -6   23.81    9.89   0
   9   1   6   20.93   13.30   0
   9  -1   6   24.85   13.42   0
   9   1   6   20.79   12.79   0
   9  -1   6   19.63   12.60   0
  -9   1  -6   18.31   11.86   0
  -9  -1  -6   29.17   11.66   0
   8   2  -6    3.06   11.16   0
  -8  -2   6    1.75   12.30   0
  -8  -2   6    2.53   10.11   0
   8  -2  -6    6.83    7.80   0
  -7  -2   6   93.14   11.20   0
  -7  -2   6   94.67   11.18   0
   7  -2  -6   93.12    8.44   0
   7   2  -6   95.76    9.65   0
  -7   2   6   90.07   15.60   0
  -7   2   6   96.24   15.70   0
  -6  -2   6  444.14   13.44   0
  -6   2   6  505.15   13.33   0
   6  -2  -6  481.94   11.51   0
  -6  -2   6  454.42   13.49   0
   6   2  -6  470.98   12.72   0
  -5   2   6  528.35   11.85   0
   5   2  -6  483.22   11.59   0
   5  -2  -6  468.98    9.84   0
  -5  -2   6  494.95   11.84   0
  -5  -2   6  495.57   13.55   0
  -4   2   6  129.79    8.18   0
  -4   2   6  155.01    8.50   0
  -4  -2   6  142.07   10.31   0
  -4  -2   6  148.20    9.97   0
   4   2  -6  124.51    9.31   0
   4  -2  -6  125.60    8.96   0
  -3   2   6  477.71   13.54   0
  -3   2   6  454.67   12.76   0
   3   2  -6  452.06   13.04   0
   3   2  -6  428.52   10.74   0
  -3  -2   6  430.77   10.68   0
   3  -2  -6  415.76    9.57   0
  -3  -2   6  448.58   11.15   0
  -2  -2   6 1948.62   20.34   0
   2  -2  -6 1957.78   18.81   0
  -2  -2   6 2058.92   21.00   0
   2   2  -6 2062.91   20.82   0
  -2   2   6 1977.90   19.67   0
  -2   2   6 2238.54   22.11   0
   2   2  -6 1975.71   21.01   0
   1  -2  -6 2153.03   19.54   0
   1   2  -6 2207.01   20.13   0
   1   2  -6 2268.92   21.50   0
  -1   2   6 2282.18   20.85   0
  -1   2   6 2253.41   21.41   0
  -1  -2   6 2193.70   20.33   0
  -1  -2   6 2116.11   19.49   0
   0   2   6 2130.29   20.99   0
   0   2   6 2061.74   20.28   0
   0   2  -6 2043.03   19.03   0
   0   2  -6 1929.87   18.87   0
   0  -2   6 1913.56   18.39   0
   0  -2   6 1987.63   19.09   0
   0  -2  -6 1994.63   19.18   0
  -1   2  -6 1069.43   15.61   0
   1  -2   6 1026.69   15.39   0
   1  -2   6 1040.71   14.40   0
  -1   2  -6  991.37   14.19   0
   1   2   6  997.67   15.28   0
  -1  -2  -6  997.86   14.08   0
   1   2   6 1119.70   14.81   0
  -2   2  -6  739.46   13.93   0
  -2   2  -6  680.78   12.03   0
   2  -2   6  702.01   12.19   0
  -2  -2  -6  661.87   11.74   0
   2   2   6  700.37   12.36   0
   2  -2   6  708.15   13.40   0
   2   2   6  686.66   11.58   0
  -3  -2  -6    4.97    8.84   0
   3   2   6    5.66    6.58   0
   3  -2   6   -0.22    9.08   0
   3  -2   6    9.72    8.53   0
   3   2   6    1.33    8.36   0
  -3   2  -6    0.84    9.05   0
  -4  -2  -6  586.62   12.74   0
  -4   2  -6  548.17   12.87   0
   4   2   6  562.78   12.60   0
   4   2   6  601.17   13.29   0
   4  -2   6  577.88   13.14   0
   4  -2   6  541.48   10.92   0
  -5   2  -6  765.80   12.84   0
   5   2   6  795.50   12.74   0
   5   2   6  776.06   13.77   0
   5  -2   6  775.51   12.94   0
   5  -2   6  750.12   14.01   0
  -5  -2  -6  732.85   12.16   0
  -6   2  -6   46.49   10.43   0
  -6  -2  -6   33.98   10.52   0
   6   2   6   53.85   10.91   0
   6  -2   6   34.35   10.95   0
   6  -2   6   38.37   10.51   0
   6   2   6   32.76   10.26   0
  -7  -2  -6   63.39   10.66   0
   7   2   6   75.46   10.84   0
   7   2   6   64.48   10.39   0
   7  -2   6   65.98   10.47   0
   7  -2   6   67.59   10.99   0
  -7   2  -6   79.45   10.30   0
   8  -2   6    7.83    9.88   0
  -8  -2  -6    2.99    9.86   0
   8   2   6   -2.63   10.47   0
   8  -2   6    5.67   10.34   0
  -8   2  -6    2.38    9.54   0
   8   2   6    2.88    9.77   0
  -9  -2  -6   17.49   11.57   0
   9   2   6   17.85   12.62   0
   9  -2   6   19.91   13.11   0
  -9   2  -6   18.96   11.47   0
   9  -2   6   13.78   12.59   0
   9   2   6   15.00   13.21   0
  -9  -3   6  137.24   21.34   0
  -9   3   6  146.37   12.35   0
  -9  -3   6  138.52   19.52   0
  -8   3   6   37.48    9.52   0
   8  -3  -6   27.11    8.00   0
  -8  -3   6   30.52    9.74   0
  -8  -3   6   32.33   10.86   0
  -7  -3   6    9.78   10.17   0
  -7   3   6   11.02    9.68   0
   7  -3  -6   13.45    7.82   0
   7   3  -6   21.10   11.37   0
  -7  -3   6   13.47   12.35   0
  -6   3   6   -4.59    9.94   0
  -6  -3   6    4.71    8.39   0
  -6  -3   6    0.00    8.22   0
   6   3  -6    2.41    7.69   0
   6  -3  -6    3.60    8.72   0
  -5   3   6  548.05   11.97   0
   5   3  -6  518.55   13.09   0
   5  -3  -6  529.21   11.51   0
  -5  -3   6  505.43   11.58   0
  -5  -3   6  576.79   13.72   0
  -4   3   6   34.44    6.29   0
   4   3  -6   27.02    8.36   0
  -4  -3   6   26.43    6.39   0
  -4  -3   6   32.52    9.21   0
   4  -3  -6   35.32    7.92   0
   3  -3  -6    1.91    5.75   0
  -3   3   6   -0.01    8.60   0
  -3  -3   6   -0.68    9.18   0
  -3  -3   6    5.36    8.87   0
   3   3  -6   -4.54    8.74   0
   3   3  -6   -5.67    9.29   0
   2   3  -6  465.58   12.94   0
  -2  -3   6  468.70   12.90   0
  -2   3   6  433.25   10.70   0
  -2   3   6  533.46   13.67   0
  -2  -3   6  457.53   10.57   0
   2   3  -6  455.86   10.53   0
   2  -3  -6  419.05    9.56   0
   1   3  -6  749.26   14.36   0
   1   3  -6  755.36   14.21   0
  -1  -3   6  748.17   14.54   0
   1  -3  -6  715.65   13.05   0
  -1   3   6  743.63   14.18   0
  -1  -3   6  700.74   13.92   0
   0  -3  -6 1168.54   15.22   0
   0   3   6 1177.40   14.74   0
   0   3  -6 1189.84   15.23   0
   0   3  -6 1225.27   15.07   0
   0  -3   6 1172.87   14.65   0
   0  -3   6 1182.57   15.11   0
  -1  -3  -6   31.83    8.61   0
   1   3   6   35.49    6.55   0
   1  -3   6   30.46    9.04   0
  -1   3  -6   33.58    9.23   0
  -1   3  -6   35.57    6.93   0
   1  -3   6   38.48    7.09   0
   2   3   6   81.67    9.37   0
  -2   3  -6   90.50    7.53   0
  -2   3  -6   96.08    9.62   0
  -2  -3  -6   86.84    6.78   0
   2  -3   6   84.88    7.54   0
   2  -3   6   90.18    9.41   0
  -3  -3  -6  176.97   10.32   0
  -3   3  -6  171.47   10.33   0
   3   3   6  171.56    9.92   0
   3  -3   6  175.06    9.82   0
  -3   3  -6  193.79   10.30   0
   3  -3   6  184.48   10.62   0
  -4   3  -6    1.61    8.79   0
  -4  -3  -6   12.25    6.11   0
   4   3   6   14.04    8.55   0
   4  -3   6   -1.53    9.11   0
   4  -3   6    1.47    8.60   0
  -5   3  -6   28.53    8.89   0
   5   3   6   25.41    9.05   0
   5   3   6   25.44    8.49   0
   5  -3   6   25.63    9.08   0
   5  -3   6   24.07    8.55   0
  -5  -3  -6   24.58    8.81   0
  -6   3  -6   -2.55   10.20   0
  -6  -3  -6    2.36   10.11   0
   6   3   6   -2.25    9.92   0
   6   3   6    7.92   10.48   0
   6  -3   6    5.44    9.87   0
   6  -3   6    1.38   10.70   0
  -7  -3  -6  186.47   11.46   0
   7   3   6  163.40    8.68   0
   7   3   6  190.23   11.99   0
   7  -3   6  178.78   11.57   0
   7  -3   6  186.00   11.87   0
  -7   3  -6  188.77   11.43   0
   8   3   6    7.98    9.69   0
   8   3   6    4.83    7.26   0
   8  -3   6    6.67    9.78   0
   8  -3   6    0.27   10.35   0
  -8   3  -6    2.61    9.23   0
  -8  -3  -6   -1.83   13.55   0
  -9  -3  -6    6.86   10.39   0
   9   3   6    1.53   12.73   0
   9   3   6   -0.04   12.96   0
   9  -3   6   -5.26   16.02   0
   9  -3   6    2.35   12.53   0
 -10   4   6   -3.36   12.86   0
  -9  -4   6   23.79   13.46   0
  -9  -4   6   27.58   13.94   0
  -9   4   6   18.45   11.54   0
  -8  -4   6  155.09   11.47   0
  -8  -4   6  153.06   10.92   0
   8   4  -6 1027.68   19.70   0
  -8   4   6  132.48   10.29   0
   8  -4  -6  155.64    9.02   0
   7   4  -6  617.53   18.93   0
  -7  -4   6  653.40   17.66   0
  -7   4   6  681.50   13.59   0
  -7  -4   6  660.92   15.89   0
   7  -4  -6  631.60   12.84   0
  -6  -4   6   58.86    9.86   0
  -6  -4   6   70.45   10.75   0
   6   4  -6   59.04   10.16   0
   6  -4  -6   58.77    9.75   0
  -6   4   6   57.76   10.31   0
  -5  -4   6  243.61   10.95   0
  -5   4   6  264.88    9.86   0
   5  -4  -6  242.03    9.53   0
   5   4  -6  238.67    9.62   0
  -5  -4   6  246.45   10.65   0
  -4   4   6  658.34   12.71   0
  -4  -4   6  660.46   12.15   0
  -4  -4   6  663.59   14.02   0
   4   4  -6  639.38   12.08   0
   4  -4  -6  643.36   12.04   0
  -3   4   6 2360.68   18.69   0
   3  -4  -6 2415.66   18.66   0
  -3  -4   6 2594.29   22.16   0
  -3  -4   6 2536.79   22.06   0
   3   4  -6 2574.96   22.15   0
   2  -4  -6  674.72   12.26   0
  -2   4   6  612.04   10.93   0
   2   4  -6  646.46   11.91   0
  -2  -4   6  656.00   11.77   0
  -2  -4   6  636.50   11.66   0
   2   4  -6  642.68   11.74   0
   1   4  -6  693.02   12.10   0
   1   4  -6  737.26   13.60   0
  -1   4   6  710.04   13.56   0
  -1  -4   6  689.38   11.78   0
  -1  -4   6  673.94   12.27   0
   1  -4  -6  678.84   12.34   0
   0  -4  -6  135.15    9.25   0
   0   4   6  142.10    9.81   0
   0   4  -6  142.35    7.94   0
   0   4  -6  142.72    9.87   0
   0  -4   6  148.81   10.44   0
   0  -4   6  149.20    9.91   0
   1  -4   6  136.12    7.64   0
   1  -4   6  130.11   10.37   0
  -1   4  -6  150.05   10.51   0
  -1   4  -6  147.25    7.73   0
  -1  -4  -6  138.07    9.27   0
   1   4   6  143.94    9.61   0
   2   4   6  576.79   12.30   0
  -2  -4  -6  551.90   10.40   0
   2  -4   6  559.44   12.84   0
  -2   4  -6  528.62   10.79   0
  -2   4  -6  529.67   10.76   0
   2  -4   6  509.47   10.44   0
  -3   4  -6 1318.80   16.81   0
   3   4   6 1223.98   14.41   0
  -3   4  -6 1272.78   14.92   0
   3  -4   6 1297.19   16.70   0
   3  -4   6 1214.97   14.78   0
  -3  -4  -6 1289.52   16.05   0
  -4   4  -6  202.38    8.12   0
  -4   4  -6  213.11    8.32   0
   4   4   6  210.34    9.85   0
   4  -4   6  213.68   10.58   0
   4  -4   6  196.66    7.93   0
  -4  -4  -6  208.01    9.48   0
   5   4   6   10.21    8.07   0
   5  -4   6   19.87    8.16   0
   5  -4   6   29.97    8.88   0
  -5   4  -6   20.33    8.62   0
  -5  -4  -6   27.98    9.83   0
  -6  -4  -6   57.82    9.61   0
  -6   4  -6   66.48   10.36   0
   6   4   6   58.29    7.51   0
   6   4   6   60.48   11.16   0
   6  -4   6   45.75   10.34   0
   6  -4   6   42.99   10.99   0
   7   4   6  406.09   10.70   0
   7   4   6  486.21   11.60   0
   7  -4   6  426.73   13.70   0
   7  -4   6  452.45   14.42   0
  -7   4  -6  472.10   13.79   0
  -7  -4  -6  477.97   13.11   0
   8   4   6  146.49   12.81   0
   8   4   6  164.41   14.35   0
   8  -4   6  145.12   16.14   0
   8  -4   6  121.87   12.64   0
  -8  -4  -6  148.47   12.80   0
  -9  -4  -6    4.32   12.99   0
   9   4   6   14.17   12.86   0
   9   4   6   18.22   13.16   0
   9  -4   6    8.94   16.19   0
   9  -4   6   10.18   13.11   0
 -10   5   6   -0.72   13.35   0
 -10  -5   6    6.87   20.15   0
 -10  -5   6    3.42   20.04   0
  -9   5   6  120.71   11.98   0
  -9  -5   6  118.42   14.80   0
  -9  -5   6  113.41   14.94   0
   9   5  -6  119.35   17.09   0
  -8  -5   6   11.33    9.21   0
  -8  -5   6    9.15    9.18   0
  -8   5   6    9.86    9.09   0
   8   5  -6   10.23    9.82   0
   8  -5  -6   11.52    8.23   0
   7   5  -6   42.94   14.09   0
  -7  -5   6   53.44   10.26   0
  -7   5   6   38.31    9.54   0
  -7  -5   6   55.09   10.48   0
   7  -5  -6   51.82    9.48   0
  -6  -5   6    0.22   10.41   0
  -6  -5   6    8.25    7.50   0
   6   5  -6    8.50    9.50   0
   6  -5  -6    9.29    9.25   0
  -6   5   6    0.69    9.77   0
   5   5  -6  411.51   12.45   0
   5  -5  -6  457.73   10.08   0
  -5   5   6  500.15   12.86   0
  -5  -5   6  450.58   12.26   0
  -5  -5   6  448.94   12.21   0
  -4   5   6   25.88    8.53   0
  -4  -5   6   32.26    6.66   0
  -4  -5   6   30.68    6.36   0
   4   5  -6   27.97    6.28   0
   4  -5  -6   11.58    7.97   0
  -3   5   6    8.78    8.34   0
  -3  -5   6    0.87    6.27   0
  -3  -5   6    2.24    8.52   0
   3   5  -6    0.20    8.37   0
   3  -5  -6   -1.04    7.75   0
  -2  -5   6   22.30    6.64   0
  -2  -5   6   18.05    8.66   0
  -2   5   6   18.49    6.27   0
   2   5  -6   20.32    8.77   0
   2  -5  -6   14.02    8.22   0
   1   5  -6   22.59    6.39   0
   1   5  -6   25.33    6.70   0
   1  -5  -6   37.47    8.18   0
  -1  -5   6   25.89    6.92   0
  -1  -5   6   31.48    6.48   0
  -1   5   6   26.56    8.90   0
   0  -5  -6  255.82    9.97   0
   0  -5   6  245.46    8.77   0
   0   5   6  232.58    8.49   0
   0   5  -6  257.04   10.41   0
   0   5  -6  249.06    8.90   0
   0  -5   6  251.73   10.38   0
   1   5   6  186.31    9.78   0
   1  -5   6  175.81    8.12   0
   1  -5   6  186.65    7.70   0
  -1   5  -6  188.91    8.06   0
  -1   5  -6  183.63    7.85   0
  -1  -5  -6  181.79    9.39   0
   2  -5   6  282.68    8.68   0
   2   5   6  277.07    8.40   0
  -2   5  -6  298.98    9.15   0
  -2   5  -6  298.83   10.79   0
  -2  -5  -6  275.01   10.03   0
   2  -5   6  288.33    8.85   0
   3   5   6  192.25    9.92   0
  -3   5  -6  204.92   10.17   0
  -3   5  -6  206.55    8.16   0
  -3  -5  -6  201.46    9.60   0
   3  -5   6  195.64    9.95   0
   3  -5   6  196.68    8.20   0
  -4   5  -6    0.08    5.65   0
  -4  -5  -6    0.97    9.70   0
  -4   5  -6    0.65    6.11   0
   4   5   6    5.33    8.31   0
   4  -5   6   -2.61    5.76   0
   4  -5   6    0.30    6.25   0
  -5  -5  -6   -1.04   11.52   0
   5   5   6   10.74    7.03   0
   5  -5   6    0.94   10.17   0
   5  -5   6   -3.25   10.70   0
  -5   5  -6   -8.06   10.22   0
  -5   5  -6    9.44   10.29   0
  -6  -5  -6   -6.93   11.13   0
  -6   5  -6   11.70   10.01   0
   6   5   6    2.88    6.89   0
   6  -5   6   13.83   10.40   0
   6  -5   6    5.86    9.73   0
  -7  -5  -6    5.43    8.84   0
   7   5   6   20.66   10.39   0
   7  -5   6    8.99   10.23   0
   7  -5   6    3.86    6.91   0
   7   5   6   -8.99    9.89   0
  -8  -5  -6   -3.37   12.59   0
   8   5   6   -3.08   12.96   0
   8  -5   6   -5.93   12.53   0
   8  -5   6   -7.43   13.00   0
   8   5   6   -5.40   12.63   0
   9   5   6   50.08   13.59   0
   9   5   6   38.08   13.38   0
  -9  -5  -6   41.09   13.43   0
   9  -5   6   45.71   16.64   0
   9  -5   6   51.25   13.37   0
 -10  -6   6  151.78   16.61   0
 -10  -6   6  147.10   17.08   0
 -10   6   6  155.88   14.98   0
  10   6  -6  154.49   18.87   0
  -9   6   6   47.87   11.81   0
   9   6  -6   55.52   16.28   0
  -9  -6   6   47.66   11.67   0
  -9  -6   6   62.04   14.26   0
  -8  -6   6   13.89    9.31   0
  -8  -6   6   11.88   11.64   0
  -8   6   6   20.57    9.01   0
   8   6  -6   11.65    9.99   0
   7   6  -6  195.45   18.00   0
  -7  -6   6  185.48   11.60   0
  -7  -6   6  199.58   11.67   0
  -7   6   6  203.17   10.72   0
   7  -6  -6  201.26   10.46   0
  -6   6   6  312.84   11.28   0
  -6  -6   6  290.11   12.34   0
  -6  -6   6  281.85   12.58   0
   6   6  -6  282.10   13.28   0
   6  -6  -6  291.32   11.15   0
  -5   6   6  176.13   11.16   0
   5  -6  -6  167.31   10.67   0
   5   6  -6  149.89   10.49   0
  -5  -6   6  167.60    7.63   0
  -5  -6   6  158.27    9.92   0
  -4   6   6  515.72   11.25   0
  -4  -6   6  466.13   10.30   0
  -4  -6   6  505.99   12.24   0
   4   6  -6  467.23   10.21   0
   4  -6  -6  463.70    9.16   0
  -3   6   6  545.19   11.78   0
  -3  -6   6  524.11   10.66   0
   3  -6  -6  556.73   11.35   0
  -3  -6   6  600.48   12.44   0
   3   6  -6  590.25   12.46   0
  -2   6   6  645.46   10.61   0
  -2  -6   6  641.23   12.87   0
  -2  -6   6  634.75   11.33   0
   2  -6  -6  584.52    9.88   0
   2   6  -6  656.63   13.07   0
   1  -6  -6 1117.06   14.20   0
  -1   6   6 1110.69   14.56   0
  -1  -6   6 1013.80   13.39   0
  -1  -6   6 1112.85   15.36   0
   1   6  -6 1060.51   13.68   0
   0   6   6 1537.68   16.35   0
   0  -6  -6 1557.57   16.14   0
   0  -6   6 1569.04   17.29   0
   0   6  -6 1521.95   17.25   0
   0   6  -6 1579.78   16.84   0
   0  -6   6 1594.99   16.98   0
  -1  -6  -6  598.81   10.38   0
   1   6   6  573.31   10.42   0
   1  -6   6  632.09   13.31   0
   1  -6   6  591.86   10.77   0
  -1   6  -6  593.05   12.76   0
  -1   6  -6  609.11   10.97   0
   2  -6   6  336.92    9.07   0
  -2  -6  -6  311.79    8.73   0
  -2   6  -6  332.41   11.31   0
  -2   6  -6  330.52    9.07   0
   2   6   6  338.58   10.59   0
   2  -6   6  322.89   11.22   0
  -3   6  -6 1364.97   16.57   0
  -3   6  -6 1361.93   15.08   0
  -3  -6  -6 1346.43   16.23   0
   3  -6   6 1381.21   16.73   0
   3  -6   6 1355.59   14.92   0
   3   6   6 1335.80   15.76   0
  -4  -6  -6  237.09   11.32   0
  -4   6  -6  227.77   10.31   0
  -4   6  -6  236.32   10.14   0
   4   6   6  226.76    7.77   0
   4  -6   6  235.12   10.12   0
   4  -6   6  220.34   10.54   0
  -5  -6  -6   54.99    9.72   0
   5   6   6   50.47    7.52   0
   5  -6   6   62.90   10.77   0
   5  -6   6   63.40    7.50   0
  -5   6  -6   49.88   11.02   0
  -5   6  -6   59.49    7.76   0
   6   6   6    8.56    9.76   0
   6  -6   6   12.66   10.41   0
   6  -6   6   12.36    9.90   0
  -6  -6  -6   15.01    8.96   0
  -7  -6  -6  214.93   12.99   0
   7  -6   6  197.68    9.62   0
   7  -6   6  191.04   11.86   0
   7   6   6  215.35   11.58   0
  -8  -6  -6  151.34   12.19   0
   8   6   6  136.02   13.78   0
   8   6   6  165.03   14.28   0
   8  -6   6  138.83   14.46   0
   8  -6   6  133.75   13.67   0
  -9  -6  -6   90.49   19.40   0
   9   6   6   61.61   13.92   0
   9   6   6   98.19   13.99   0
   9  -6   6   77.89   16.47   0
   9  -6   6   81.72   14.43   0
 -10   7   6   17.39   13.72   0
  10   7  -6    3.48   15.58   0
 -10  -7   6    6.59   17.22   0
 -10  -7   6   -3.11   17.24   0
  -9   7   6   38.19   11.69   0
   9   7  -6   41.15   13.23   0
  -9  -7   6   40.83   11.86   0
  -9  -7   6   37.99   11.71   0
  -8  -7   6   -0.74    9.69   0
  -8  -7   6    0.43    9.78   0
  -8   7   6  -20.61   11.72   0
   8   7  -6   -3.81    9.98   0
  -7   7   6   51.52    9.39   0
  -7  -7   6   59.06   10.16   0
  -7  -7   6   46.17   10.41   0
   7  -7  -6   50.29    9.37   0
   7   7  -6   49.18   18.03   0
  -6   7   6   -3.54    9.47   0
   6  -7  -6    5.46    6.34   0
  -6  -7   6    2.01   10.02   0
  -6  -7   6  -12.27    9.98   0
   6   7  -6    2.25    9.27   0
  -5  -7   6  131.36   11.04   0
  -5  -7   6  110.47   10.33   0
  -5   7   6  124.75   10.64   0
   5   7  -6  119.80   11.13   0
   5  -7  -6  107.73   10.09   0
  -4   7   6   27.97   10.37   0
  -4  -7   6   19.73    8.37   0
  -4  -7   6   25.15    8.79   0
   4   7  -6   30.28    8.35   0
   4  -7  -6   25.02    9.70   0
  -3   7   6    0.41    5.93   0
  -3  -7   6   18.16    8.86   0
  -3  -7   6    4.38    8.52   0
   3   7  -6   15.34    8.26   0
   3  -7  -6    8.45    5.65   0
  -2   7   6   44.55    8.63   0
  -2  -7   6   42.98    6.41   0
  -2  -7   6   23.33    6.85   0
   2  -7  -6   44.80    8.18   0
   2   7  -6   30.65    6.37   0
   1   7  -6  178.86    9.77   0
  -1  -7   6  170.16    9.87   0
  -1  -7   6  172.67   10.19   0
  -1   7   6  160.41    7.43   0
   1  -7  -6  164.66    9.01   0
   0   7   6  153.48    9.60   0
   0  -7  -6  153.64    8.87   0
   0  -7   6  137.61    7.63   0
   0  -7   6  143.27    7.45   0
   0   7  -6  134.43    7.40   0
  -1  -7  -6  172.83    9.09   0
   1   7   6  162.12    9.44   0
   1  -7   6  145.87    7.72   0
   1  -7   6  149.58    9.56   0
  -1   7  -6  150.88    9.68   0
   2  -7   6  174.92    7.98   0
   2  -7   6  172.14    9.78   0
  -2   7  -6  185.53    9.74   0
  -2  -7  -6  163.25    7.44   0
   2   7   6  170.79    7.41   0
  -3   7  -6   72.58    6.79   0
  -3  -7  -6   86.36   10.46   0
   3  -7   6   80.07    6.99   0
   3   7   6   71.43    6.68   0
   3  -7   6   78.66    6.74   0
  -4   7  -6   30.19    8.47   0
  -4  -7  -6   34.25    7.12   0
   4   7   6   42.89    7.52   0
   4  -7   6   41.08    6.48   0
   4  -7   6   33.20    9.44   0
  -5  -7  -6   -8.79    9.37   0
   5   7   6    6.81    7.04   0
   5  -7   6    4.23   10.44   0
   5  -7   6   -2.35    9.78   0
  -5   7  -6    3.65    6.97   0
  -6   7  -6   13.61    7.29   0
  -6  -7  -6   16.21    9.18   0
   6   7   6   13.90    9.95   0
   6  -7   6   19.58   10.51   0
   6  -7   6   19.77    7.13   0
   7   7   6   35.77   10.15   0
   7  -7   6   32.92   10.51   0
   7  -7   6   38.91   10.12   0
  -7  -7  -6   40.34   13.74   0
  -8  -7  -6   10.52   12.81   0
   8  -7   6   18.59   12.56   0
   8   7   6   -3.32   13.05   0
   8  -7   6   10.35   13.41   0
  -9   7  -6    6.25    9.94   0
  -9  -7  -6   14.81   18.29   0
   9   7   6   19.68   14.52   0
   9   7   6   18.36   14.34   0
   9  -7   6    7.81   15.46   0
   9  -7   6   12.99   18.32   0
  -9   8   6   68.72   12.10   0
   9   8  -6   78.72   13.77   0
  -9  -8   6   97.63   12.32   0
  -9  -8   6   84.30   15.77   0
  -8   8   6   -3.75   11.39   0
  -8  -8   6   -9.95   12.25   0
  -8  -8   6    0.50   12.27   0
   8   8  -6    5.87   12.55   0
   8  -8  -6    0.11   19.06   0
  -7   8   6  161.10   10.24   0
   7  -8  -6  160.80   10.11   0
  -7  -8   6  169.48   11.23   0
  -7  -8   6  171.77   11.51   0
   7   8  -6  154.88   23.74   0
   7   8  -6  152.94   24.57   0
  -6   8   6  683.25   10.95   0
   6  -8  -6  683.41   10.82   0
  -6  -8   6  672.51   12.31   0
  -6  -8   6  754.72   14.56   0
   6   8  -6  613.24   17.15   0
  -5  -8   6    6.56    7.20   0
  -5   8   6    5.26    7.03   0
   5   8  -6    3.12    7.19   0
  -5  -8   6   10.07   10.13   0
   5  -8  -6    7.98    6.56   0
  -4   8   6   51.30   10.23   0
  -4  -8   6   34.32    6.36   0
  -4  -8   6   42.11    6.26   0
   4   8  -6   46.34    6.16   0
   4  -8  -6   34.31    7.19   0
  -3  -8   6   20.09    6.09   0
  -3  -8   6   22.30    6.20   0
   3  -8  -6   15.25    8.79   0
  -3   8   6   14.26    5.92   0
   3   8  -6   21.40    5.96   0
  -2   8   6 3055.39   20.61   0
  -2  -8   6 3024.54   20.51   0
   2  -8  -6 3095.05   20.31   0
  -2  -8   6 3302.77   22.21   0
   2   8  -6 3144.68   21.87   0
  -1   8   6 1419.63   15.49   0
   1   8  -6 1368.32   14.24   0
  -1  -8   6 1338.91   14.35   0
  -1  -8   6 1307.07   14.33   0
   1  -8  -6 1363.72   14.89   0
   0   8   6 1921.39   17.54   0
   0  -8  -6 1906.76   17.03   0
   0   8  -6 1911.86   17.84   0
   0  -8   6 1867.24   17.85   0
   0  -8   6 1985.09   18.13   0
   1  -8   6  286.64    8.58   0
  -1   8  -6  318.57   10.49   0
  -1  -8  -6  288.44    8.14   0
   1  -8   6  291.75   10.39   0
   1   8   6  300.71   10.29   0
   2  -8   6  230.56    8.18   0
   2  -8   6  240.40    8.01   0
  -2  -8  -6  249.08    7.76   0
   2   8   6  242.22    9.64   0
  -2   8  -6  244.14   10.12   0
  -3   8  -6  317.63   10.72   0
  -3  -8  -6  339.50   12.04   0
   3  -8   6  299.38   10.38   0
   3   8   6  288.19    8.41   0
   3  -8   6  307.23    8.74   0
  -4  -8  -6  327.48   11.69   0
  -4   8  -6  307.22    9.76   0
   4   8   6  306.81    9.34   0
   4  -8   6  304.50    9.89   0
   4  -8   6  314.81    9.66   0
  -5  -8  -6  463.70   14.55   0
   5   8   6  452.64   12.69   0
   5  -8   6  473.07   13.39   0
   5  -8   6  443.43   13.02   0
  -5   8  -6  465.90   13.15   0
  -6  -8  -6  140.28   12.12   0
   6   8   6  168.08   10.70   0
  -6   8  -6  153.69   11.12   0
   6  -8   6  152.48   11.42   0
   6  -8   6  130.54   11.15   0
  -7  -8  -6   85.29   11.54   0
   7   8   6   96.89   11.73   0
   7  -8   6   72.41   10.93   0
   7  -8   6   57.54   11.93   0
   8  -8   6   61.10   13.28   0
   8   8   6   56.20    9.83   0
   8  -8   6   64.97   13.51   0
  -8  -8  -6   68.17   13.59   0
  -9  -9   6   40.50   13.01   0
  -9   9   6   22.02   13.13   0
   9   9  -6   46.65   13.24   0
  -9  -9   6   31.12   12.10   0
  -8   9   6    6.14    8.22   0
   8   9  -6   12.84   12.67   0
   8  -9  -6    9.26   17.47   0
  -8  -9   6   10.50   12.58   0
  -8  -9   6   24.10   12.35   0
  -7  -9   6   29.17    7.23   0
  -7  -9   6   39.22    7.19   0
   7   9  -6   33.75    7.23   0
   7  -9  -6   36.04    6.58   0
  -7   9   6   27.09    9.41   0
   6   9  -6   18.05    9.60   0
  -6  -9   6   27.49   10.02   0
  -6  -9   6   31.66   10.28   0
   6  -9  -6   28.16    9.05   0
  -6   9   6   24.36    9.59   0
  -5  -9   6   26.10    9.90   0
  -5  -9   6   17.34   10.30   0
   5  -9  -6   15.84    9.40   0
   5   9  -6   22.83   10.10   0
  -5   9   6   18.97    9.76   0
  -4   9   6   33.30    7.24   0
  -4  -9   6   50.84    7.65   0
  -4  -9   6   37.37    7.45   0
   4   9  -6   32.90    7.52   0
   4  -9  -6   27.65    6.89   0
  -3   9   6   73.55   10.59   0
  -3  -9   6   49.51    6.46   0
  -3  -9   6   47.04    8.68   0
   3   9  -6   64.13    8.48   0
   3  -9  -6   63.52    7.27   0
   2   9  -6  278.98   10.13   0
  -2   9   6  313.48   11.69   0
  -2  -9   6  267.09    8.33   0
   2  -9  -6  307.93   11.26   0
  -2  -9   6  308.88   10.23   0
   1   9  -6  183.64    7.58   0
  -1   9   6  194.34    9.40   0
   1  -9  -6  183.14    6.98   0
  -1  -9   6  192.19    7.49   0
  -1  -9   6  174.46    7.66   0
   0   9  -6  559.57   10.12   0
   0  -9   6  587.35   10.21   0
   0  -9   6  577.69   10.48   0
   0  -9  -6  557.93    9.68   0
   0   9   6  576.59   11.73   0
  -1  -9  -6  559.90   12.57   0
   1  -9   6  502.55    9.84   0
  -1   9  -6  505.26    9.87   0
   1  -9   6  529.75   11.86   0
   1   9   6  542.21   13.09   0
   2  -9   6    5.19    8.27   0
  -2  -9  -6   10.08    6.73   0
   2  -9   6   -4.15    8.81   0
  -2   9  -6   12.36    8.21   0
   2   9   6   -0.62    5.84   0
  -3  -9  -6  168.86   10.57   0
   3   9   6  170.99    8.70   0
   3  -9   6  162.26   11.93   0
   3  -9   6  177.58    8.68   0
  -3   9  -6  178.53    8.69   0
  -4  -9  -6   23.69    9.21   0
  -4   9  -6   17.00   10.09   0
   4   9   6   24.56   10.31   0
   4  -9   6   13.90   10.60   0
   4  -9   6   20.52    7.07   0
  -5  -9  -6    3.84    9.04   0
   5   9   6   -1.22    6.93   0
   5  -9   6    2.88   10.29   0
   5  -9   6    2.18    6.84   0
  -5   9  -6    3.70    6.96   0
  -6   9  -6   16.49    7.01   0
  -6  -9  -6   20.46    8.99   0
   6   9   6    9.79    7.34   0
   6  -9   6   11.49   10.40   0
   6  -9   6    9.52    9.91   0
   7  -9   6   57.19   13.45   0
  -7  -9  -6   59.23   13.19   0
   7   9   6   70.73   13.13   0
   7  -9   6   60.41   13.28   0
  -7   9  -6   75.16   13.15   0
  -8  -9  -6    3.56   14.78   0
   8   9   6   16.36   12.81   0
   8  -9   6   -0.69   13.01   0
   8  -9   6   -1.40   12.84   0
  -9 -10   6   28.31   13.23   0
  -9 -10   6   45.97   14.13   0
  -9  10   6   29.92   13.91   0
   9  10  -6   23.12   14.62   0
  -8  10   6  113.30   12.42   0
   8  10  -6  112.09   13.74   0
   8 -10  -6  105.42   19.51   0
  -8 -10   6  108.54   13.28   0
  -8 -10   6  124.75   13.60   0
  -7 -10   6  138.88    8.47   0
  -7  10   6  177.97   12.20   0
  -7 -10   6  162.95   11.20   0
   7  10  -6  132.28    8.64   0
   7 -10  -6  141.64   11.97   0
  -6  10   6  167.09   10.07   0
  -6 -10   6  143.83   10.92   0
  -6 -10   6  155.34   10.76   0
   6 -10  -6  123.16    9.78   0
   6  10  -6  143.92   13.27   0
  -5 -10   6  131.20    8.02   0
  -5 -10   6  143.35    8.20   0
  -5  10   6  112.55   10.20   0
   5  10  -6  134.39    8.21   0
   5 -10  -6  147.08    9.85   0
  -4  10   6  758.81   11.14   0
  -4 -10   6  772.05   14.28   0
  -4 -10   6  775.27   14.40   0
   4  10  -6  735.62   11.91   0
   4 -10  -6  750.80   12.94   0
  -3  10   6  752.96   13.24   0
  -3 -10   6  721.34   11.76   0
  -3 -10   6  699.03   11.70   0
   3 -10  -6  671.40   10.62   0
   3  10  -6  695.34   11.63   0
   2 -10  -6  372.84   11.48   0
  -2  10   6  374.45   12.00   0
   2  10  -6  333.70    8.57   0
  -2 -10   6  335.77    8.58   0
  -2 -10   6  319.45   10.63   0
   1  10  -6  213.12    7.62   0
  -1  10   6  227.55    8.72   0
  -1 -10   6  219.24    7.70   0
  -1 -10   6  239.70    8.05   0
   1 -10  -6  239.96   10.98   0
   0 -10  -6  332.62   11.41   0
   0  10  -6  281.46    8.31   0
   0 -10   6  303.70   10.18   0
   0 -10   6  276.50    8.52   0
   0  10   6  305.57    9.28   0
  -1 -10  -6  234.06   10.87   0
   1 -10   6  224.05    7.70   0
   1 -10   6  217.52   10.12   0
  -1  10  -6  208.40    7.75   0
   1  10   6  240.17   11.44   0
   2 -10   6 1546.27   15.51   0
  -2 -10  -6 1502.36   15.16   0
   2 -10   6 1629.99   17.44   0
  -2  10  -6 1649.47   17.57   0
   2  10   6 1584.97   17.50   0
  -3 -10  -6 1140.12   15.64   0
   3  10   6 1200.05   15.50   0
   3 -10   6 1068.86   13.78   0
   3 -10   6 1174.33   15.96   0
  -3  10  -6 1207.29   16.06   0
  -4 -10  -6 1365.88   17.12   0
  -4  10  -6   97.83   10.45   0
   4  10   6   91.21    7.75   0
   4 -10   6   76.74   10.42   0
   4 -10   6   95.15   10.76   0
  -5 -10  -6   51.25    9.39   0
   5  10   6   42.51   10.31   0
   5 -10   6   57.68   10.52   0
   5 -10   6   52.63   10.19   0
  -5  10  -6   55.82   10.18   0
   6 -10   6   69.51    7.90   0
  -6  10  -6   90.05    8.01   0
  -6 -10  -6   80.52   14.32   0
   6  10   6   83.01    7.71   0
   6 -10   6   82.37   10.58   0
  -7 -10  -6  236.82   14.99   0
   7  10   6  197.09   14.07   0
   7 -10   6  212.14   14.56   0
   7 -10   6  171.87   14.42   0
  -7  10  -6  242.27   14.29   0
  -8  10  -6  178.32   15.22   0
  -8 -10  -6  182.85   20.70   0
   8  10   6  134.60   10.91   0
   8 -10   6  153.43   14.96   0
   8 -10   6  130.12   14.52   0
  -8  11   6   30.41    8.62   0
   8  11  -6   45.91   13.26   0
   8 -11  -6   31.29   16.50   0
  -8 -11   6   31.79   12.86   0
  -8 -11   6   46.86   12.47   0
  -7  11   6    3.30   11.49   0
   7  11  -6    7.26   12.88   0
  -7 -11   6    1.17   12.57   0
  -7 -11   6  -16.61   12.62   0
   7 -11  -6    3.92   12.72   0
   6 -11  -6   18.81    6.54   0
  -6  11   6   16.54    6.77   0
   6  11  -6   22.51   11.60   0
  -6 -11   6   25.15    9.83   0
  -6 -11   6   28.33   10.11   0
  -5 -11   6   39.34   10.28   0
  -5 -11   6   14.98   10.07   0
  -5  11   6   33.42    6.84   0
   5  11  -6   47.79    9.95   0
   5 -11  -6   33.44    6.58   0
   4 -11  -6    9.10    9.09   0
  -4 -11   6   11.98    7.14   0
  -4 -11   6   19.50    7.39   0
   4  11  -6   15.39    7.07   0
  -4  11   6   18.80    9.61   0
  -3  11   6    3.08    9.73   0
  -3 -11   6    5.61    7.11   0
  -3 -11   6    9.85    7.41   0
   3 -11  -6    3.10    6.40   0
   3  11  -6   15.95    6.90   0
  -2 -11   6  172.64    8.78   0
  -2  11   6  191.62   10.85   0
   2  11  -6  187.96   11.12   0
  -2 -11   6  172.49   11.31   0
   2 -11  -6  177.47    7.80   0
  -1  11   6   79.75    7.64   0
   1 -11  -6   73.81    9.86   0
   1  11  -6   85.90    7.93   0
  -1 -11   6  100.49    7.77   0
  -1 -11   6   94.47   11.21   0
   0 -11  -6  459.05   11.83   0
   0  11  -6  429.88   10.02   0
   0 -11   6  494.36   10.30   0
   0 -11   6  462.78   12.96   0
   0  11   6  491.04   12.40   0
  -1 -11  -6   35.83    9.60   0
   1 -11   6   45.32   10.73   0
  -1  11  -6   30.81   10.31   0
   1 -11   6   38.42   10.36   0
   1  11   6   50.04   10.04   0
   2 -11   6    0.41    7.42   0
  -2 -11  -6    6.90    9.29   0
   2  11   6   -3.11    9.80   0
   2 -11   6   12.96    6.96   0
  -2  11  -6    0.55    7.04   0
   3 -11   6  178.03   11.05   0
   3 -11   6  163.78    8.84   0
   3  11   6  158.90    8.16   0
  -3  11  -6  171.78    8.56   0
  -3 -11  -6  169.90   10.28   0
  -4 -11  -6   96.31    9.73   0
  -4  11  -6   97.04   10.35   0
   4  11   6   91.30   10.48   0
   4 -11   6   78.74    8.08   0
   4 -11   6  102.18   10.73   0
  -5 -11  -6   17.99    9.05   0
   5  11   6   19.45   10.09   0
   5 -11   6   31.00   10.24   0
   5 -11   6   17.22    7.15   0
  -5  11  -6   11.69    7.25   0
  -6  11  -6   28.11   12.73   0
  -6 -11  -6   38.53   11.17   0
   6  11   6   17.45    8.98   0
   6 -11   6   25.01   12.95   0
   6 -11   6   21.30   12.71   0
  -7 -11  -6  108.37   14.29   0
   7  11   6   83.42    9.91   0
   7 -11   6   99.01   14.08   0
   7 -11   6  101.94   13.77   0
  -7  11  -6  114.18   13.82   0
  -8  12   6  -13.20   14.00   0
   8  12  -6    1.84    9.21   0
   8 -12  -6   -7.50   15.67   0
  -8 -12   6   -1.53   12.58   0
  -8 -12   6    3.99    8.82   0
  -7  12   6   81.48   12.20   0
   7  12  -6   73.43   13.33   0
   7 -12  -6   59.39   16.52   0
  -7 -12   6   85.66   12.99   0
  -7 -12   6   78.76    9.66   0
   6 -12  -6  565.17   11.28   0
  -6  12   6  591.73   14.38   0
  -6 -12   6  537.47   13.51   0
  -6 -12   6  519.79   14.80   0
   6  12  -6  570.75   19.77   0
  -5 -12   6  550.99   10.92   0
   5 -12  -6  522.63   12.17   0
  -5  12   6  566.14   12.24   0
   5  12  -6  506.29   16.24   0
  -5 -12   6  523.01   13.17   0
  -4  12   6   38.27    7.00   0
   4 -12  -6   41.34    6.63   0
  -4 -12   6   49.32    7.16   0
  -4 -12   6   46.51   10.31   0
   4  12  -6   34.97    7.31   0
  -3 -12   6  274.40    8.90   0
  -3 -12   6  248.39    9.14   0
  -3  12   6  269.92    8.45   0
   3 -12  -6  288.12    8.24   0
   3  12  -6  278.16    8.83   0
   2  12  -6  262.24   11.18   0
  -2  12   6  256.31   10.94   0
  -2 -12   6  248.51    9.03   0
  -2 -12   6  263.88   11.29   0
   2 -12  -6  247.72    8.24   0
  -1  12   6 1293.67   15.41   0
   1  12  -6 1247.25   13.60   0
   1 -12  -6 1276.29   14.91   0
  -1 -12   6 1257.47   13.71   0
  -1 -12   6 1193.56   13.48   0
   0  12  -6  409.58    9.83   0
   0 -12   6  420.54    9.59   0
   0 -12   6  397.51    9.76   0
   0  12   6  382.70   11.79   0
   0 -12  -6  383.72    9.04   0
   1 -12   6  453.87   12.52   0
   1 -12   6  434.50   10.14   0
  -1  12  -6  445.92   12.28   0
   1  12   6  445.14    9.84   0
  -1 -12  -6  461.17   11.72   0
   2 -12   6   47.39   10.04   0
   2 -12   6   49.18   10.24   0
  -2 -12  -6   34.47    6.78   0
  -2  12  -6   59.73    9.80   0
   2  12   6   31.30    9.72   0
  -3 -12  -6   22.09    8.96   0
  -3  12  -6   19.89   10.00   0
   3  12   6   31.87    9.80   0
   3 -12   6   15.59    9.82   0
   3 -12   6   12.39   10.24   0
  -4  12  -6  220.74    8.94   0
   4  12   6  218.62   11.32   0
   4 -12   6  201.35   11.69   0
   4 -12   6  220.23    8.89   0
  -4 -12  -6  235.29   10.72   0
  -5 -12  -6  672.58   15.95   0
   5  12   6  595.62   13.79   0
   5 -12   6  580.54   11.96   0
   5 -12   6  586.90   11.90   0
  -5  12  -6  585.34   12.04   0
  -6  12  -6  133.86   13.65   0
  -6 -12  -6  132.50   12.20   0
   6  12   6  162.36   13.21   0
   6 -12   6  113.70   13.78   0
   6 -12   6  105.61   13.77   0
  -7  12  -6   35.95   14.37   0
  -7 -12  -6   33.38   16.19   0
   7  12   6   31.10   13.01   0
   7 -12   6   26.81   13.46   0
   7 -12   6   22.09   13.23   0
   7  13  -6    8.13   22.99   0
  -7  13   6   -1.21    8.44   0
   7  13  -6   11.29   24.97   0
   7 -13  -6   10.04   12.94   0
  -7 -13   6   19.84   12.72   0
  -7 -13   6   18.26   12.52   0
  -6  13   6   29.97   11.44   0
   6 -13  -6    6.32   12.60   0
  -6 -13   6   -3.66   12.72   0
  -6 -13   6   10.40   12.25   0
   6  13  -6    3.54   14.30   0
  -5 -13   6    0.09    6.92   0
  -5 -13   6   -5.80    7.08   0
   5 -13  -6   -8.00   11.22   0
  -5  13   6    3.71    8.09   0
   5  13  -6   -7.64   11.79   0
  -4  13   6  127.13   10.03   0
   4  13  -6  100.74   10.41   0
  -4 -13   6  107.12   10.54   0
  -4 -13   6   80.21    7.89   0
   4 -13  -6   98.90    9.73   0
  -3  13   6   63.93    9.86   0
  -3 -13   6   73.89   10.30   0
  -3 -13   6   66.04    7.73   0
   3 -13  -6   86.72    9.33   0
   3  13  -6   60.21   10.28   0
  -2  13   6   14.27    9.59   0
   2  13  -6   27.34    6.96   0
  -2 -13   6   20.71    6.95   0
  -2 -13   6   14.97    7.35   0
   2 -13  -6   23.39    6.41   0
  -1  13   6   38.99    9.56   0
   1  13  -6   32.41    7.11   0
  -1 -13   6   43.29    7.19   0
  -1 -13   6   31.48    7.44   0
   1 -13  -6   37.28    6.58   0
   0  13  -6   26.98    7.22   0
   0 -13   6   30.82    7.16   0
   0 -13   6   47.70   10.15   0
   0  13   6   40.98    7.14   0
   0 -13  -6   30.55    9.21   0
  -1 -13  -6  209.93   10.48   0
   1 -13   6  232.49   11.54   0
   1 -13   6  219.67   11.27   0
  -1  13  -6  230.52   10.93   0
   1  13   6  202.38    8.18   0
   2 -13   6   19.72    9.90   0
   2 -13   6   12.61    7.35   0
  -2 -13  -6   23.21    9.08   0
  -2  13  -6   25.36    9.71   0
   2  13   6   24.38    9.72   0
  -3 -13  -6  114.21    9.84   0
   3 -13   6  119.35    8.18   0
   3  13   6  157.34   10.50   0
   3 -13   6  118.84    7.86   0
  -3  13  -6  120.50    7.96   0
  -4 -13  -6   86.82   11.78   0
  -4  13  -6   90.39   10.28   0
   4  13   6   79.62   10.55   0
   4 -13   6   82.05    7.96   0
   4 -13   6   90.33   10.44   0
  -5 -13  -6   14.59   11.20   0
   5  13   6   -2.86    8.85   0
   5 -13   6   13.11   12.87   0
   5 -13   6   -0.64   12.49   0
  -5  13  -6    5.77   12.40   0
  -6 -13  -6   14.25   11.13   0
  -6  13  -6   -2.74    8.58   0
   6  13   6   14.34   12.56   0
   6 -13   6   20.73    9.31   0
   6 -13   6   11.67   12.76   0
  -7  13  -6   22.53   10.13   0
  -7 -13  -6    7.99   10.99   0
   7  14  -6   62.66   27.72   0
  -7  14   6   57.73   10.33   0
   7 -14  -6   38.44   14.83   0
  -7 -14   6   63.01   14.34   0
  -7 -14   6   61.61   11.49   0
   7  14  -6    2.44   26.47   0
  -6  14   6  -14.78   11.84   0
   6 -14  -6    7.25   12.72   0
  -6 -14   6   -2.73    9.07   0
  -6 -14   6   -8.05   12.68   0
   6  14  -6    3.64   14.30   0
  -5 -14   6   61.18    9.45   0
  -5  14   6   96.69    8.85   0
   5 -14  -6   68.70   13.40   0
   5  14  -6   69.28   12.43   0
  -5 -14   6   94.45   12.69   0
  -4  14   6  285.09   12.79   0
  -4 -14   6  219.88    8.85   0
  -4 -14   6  232.56   11.53   0
   4  14  -6  264.30   13.59   0
   4 -14  -6  252.73   12.63   0
  -3  14   6  428.38   11.69   0
  -3 -14   6  443.62   12.50   0
  -3 -14   6  428.83    9.95   0
   3  14  -6  414.44   12.47   0
   3 -14  -6  421.56    9.14   0
  -2  14   6  294.20    8.54   0
   2  14  -6  310.69   11.54   0
  -2 -14   6  325.90   11.58   0
  -2 -14   6  275.10    9.17   0
   2 -14  -6  281.43    8.41   0
  -1  14   6  182.35   10.46   0
   1  14  -6  232.10   10.65   0
  -1 -14   6  196.23   10.82   0
  -1 -14   6  198.06    8.62   0
   1 -14  -6  168.69    7.59   0
   0 -14  -6  179.81    9.84   0
   0  14  -6  187.13   10.67   0
   0 -14   6  176.19   10.57   0
   0 -14   6  173.47   11.06   0
   0  14   6  157.85   10.12   0
  -1 -14  -6  185.36    7.98   0
   1 -14   6  209.21   11.41   0
   1 -14   6  204.82    8.45   0
  -1  14  -6  174.04    8.33   0
   1  14   6  196.97   10.80   0
   2 -14   6  436.54   12.40   0
   2 -14   6  394.79   10.40   0
  -2 -14  -6  432.43   11.73   0
  -2  14  -6  431.04   12.41   0
   2  14   6  442.04   11.97   0
   3 -14   6  150.57    8.01   0
  -3 -14  -6  139.71   12.28   0
   3  14   6  110.72   10.72   0
   3 -14   6  151.87   11.25   0
  -3  14  -6  119.21    8.15   0
  -4 -14  -6   13.85   11.30   0
  -4  14  -6   26.23   12.40   0
   4  14   6   42.75   12.70   0
   4 -14   6    2.12   12.52   0
   4 -14   6   24.80   12.74   0
  -5  14  -6    0.65    8.41   0
  -5 -14  -6    3.97   11.24   0
   5  14   6   -9.51    8.96   0
   5 -14   6    8.56    9.12   0
   5 -14   6   -8.96   12.44   0
  -6  14  -6    9.51   14.40   0
  -6 -14  -6   26.83   13.37   0
   6  14   6   31.49    9.11   0
   6 -14   6   19.09   13.03   0
   6 -14   6    1.97   12.90   0
  -6  15   6    6.10   14.09   0
   6 -15  -6    6.81   12.74   0
  -6 -15   6   16.78   12.59   0
  -6 -15   6    5.29   12.51   0
   6  15  -6   13.34   17.20   0
  -5 -15   6  -21.64   12.67   0
  -5 -15   6  -16.46   12.55   0
  -5  15   6   16.62    8.08   0
   5  15  -6    3.55   11.77   0
   5 -15  -6    6.13    9.08   0
   4  15  -6   55.81   12.11   0
  -4  15   6   41.23   12.03   0
  -4 -15   6   51.37    9.17   0
  -4 -15   6   61.00    9.15   0
   4 -15  -6   55.41    8.53   0
  -3  15   6   40.09   11.72   0
  -3 -15   6   25.41    8.97   0
  -3 -15   6   34.86    7.03   0
   3  15  -6   18.90   11.87   0
   3 -15  -6   43.83   11.28   0
   2  15  -6   49.65   12.09   0
  -2  15   6   52.77    8.50   0
  -2 -15   6   65.75    9.91   0
  -2 -15   6   65.17   10.33   0
   2 -15  -6   61.88   11.46   0
   1 -15  -6    4.23    7.69   0
  -1  15   6    9.51   11.61   0
  -1 -15   6   -8.11    9.61   0
  -1 -15   6    0.07    7.16   0
   1  15  -6   -8.10    8.52   0
   0  15  -6   10.30    6.91   0
   0 -15   6    3.71   10.23   0
   0 -15   6    2.97    6.98   0
   0  15   6    2.04   11.72   0
   0 -15  -6    9.70    7.89   0
   1 -15   6   23.82    9.85   0
   1 -15   6   13.50   10.04   0
  -1  15  -6    9.21    9.87   0
  -1 -15  -6   29.51   11.32   0
   1  15   6    8.96    8.39   0
   2 -15   6   14.32    8.39   0
   2 -15   6    9.09   11.38   0
  -2 -15  -6    2.26   11.31   0
   2  15   6    4.33   11.74   0
  -2  15  -6    6.13    8.60   0
  -3  15  -6   30.49   11.85   0
   3 -15   6   14.49   12.48   0
  -3 -15  -6   50.26    8.33   0
   3  15   6   34.39   11.92   0
   3 -15   6   20.24   13.32   0
  -4  15  -6   -3.43   11.66   0
  -4 -15  -6   12.84   11.16   0
   4  15   6   10.66    8.63   0
   4 -15   6   24.30   12.68   0
   4 -15   6    2.06   12.32   0
  -5  15  -6    1.13   14.13   0
  -5 -15  -6   -6.15   13.93   0
   5  15   6   -1.68   12.45   0
   5 -15   6    1.18    9.10   0
   5 -15   6  -16.79   12.64   0
  -5 -16   6  120.74   13.27   0
  -5 -16   6  112.29   13.54   0
  -5  16   6  125.37   14.92   0
   5  16  -6  133.87   18.63   0
   5 -16  -6  108.73   14.05   0
  -4  16   6  187.09    9.43   0
  -4 -16   6  171.62   10.73   0
  -4 -16   6  171.59   10.28   0
   4 -16  -6  199.70   14.33   0
   4  16  -6  192.88   13.25   0
  -3  16   6   99.47   12.54   0
  -3 -16   6  133.09    9.42   0
  -3 -16   6  116.81   13.07   0
   3  16  -6  104.01   12.50   0
   3 -16  -6   91.55    8.87   0
  -2  16   6  -11.34   11.68   0
  -2 -16   6   31.93   12.18   0
   2 -16  -6   22.34   11.06   0
   2  16  -6    1.40   11.72   0
  -2 -16   6   -4.53    8.90   0
  -1  16   6  116.12   12.53   0
   1 -16  -6  123.71    8.66   0
  -1 -16   6  141.71   12.94   0
  -1 -16   6  133.04   13.40   0
   1  16  -6  113.00    9.17   0
   0 -16   6  439.77   11.36   0
   0 -16   6  409.56   11.58   0
   0 -16  -6  438.54   10.71   0
   0  16   6  466.11   14.17   0
   0  16  -6  405.74   10.81   0
  -1  16  -6  351.88   10.63   0
   1 -16   6  336.53   11.19   0
   1 -16   6  368.91   14.67   0
  -1 -16  -6  398.60   13.45   0
   1  16   6  325.70   10.55   0
   2 -16   6   97.47    9.44   0
   2 -16   6   86.26    9.79   0
  -2 -16  -6   92.33   12.11   0
   2  16   6   96.67   12.26   0
  -2  16  -6   75.49    8.96   0
  -3  16  -6    1.71    8.21   0
  -3 -16  -6    4.17   11.30   0
   3 -16   6    2.07    8.73   0
   3 -16   6   -4.71   12.85   0
   3  16   6    1.05    8.24   0
  -4 -16  -6   51.52   14.18   0
   4  16   6   39.32   13.01   0
   4 -16   6   48.60    9.31   0
   4 -16   6   49.45   13.44   0
  -4  16  -6   33.77   10.29   0
  -4  17   6   32.68   13.91   0
  -4 -17   6   16.24    8.79   0
  -4 -17   6   10.99   12.64   0
   4 -17  -6   -7.10   13.03   0
   4  17  -6    0.58   14.19   0
  -3 -17   6   22.05    9.11   0
  -3 -17   6    3.27    9.31   0
  -3  17   6   18.42    8.46   0
   3  17  -6   21.22   12.25   0
   3 -17  -6   16.89   13.12   0
   2 -17  -6   -9.21   12.78   0
  -2  17   6   -6.88   11.79   0
   2  17  -6    5.67    8.24   0
  -2 -17   6   -1.96   12.56   0
  -2 -17   6    6.84   12.66   0
  -1  17   6   18.02   11.92   0
  -1 -17   6   39.14   12.63   0
  -1 -17   6   26.02    9.29   0
   1  17  -6   42.81   11.82   0
   1 -17  -6   24.86   11.71   0
   0 -17   6   53.84    9.29   0
   0 -17   6   46.62    9.46   0
   0 -17  -6   60.96    8.63   0
   0  17   6   74.84   11.86   0
   0  17  -6   49.55    8.85   0
  -1  17  -6   -5.49   11.83   0
   1 -17   6   24.11    9.09   0
   1 -17   6    8.75    9.04   0
  -1 -17  -6   -3.97   11.65   0
   1  17   6   13.79    8.55   0
  -2  17  -6  -19.06   11.73   0
  -2 -17  -6    2.15    8.11   0
   2 -17   6    8.40    8.91   0
   2 -17   6   -1.74   12.67   0
   2  17   6   10.41   11.83   0
  -3  17  -6   19.93   13.98   0
  -3 -17  -6    8.26   13.99   0
   3  17   6   22.72   13.95   0
   3 -17   6   -0.17   12.49   0
   3 -17   6   -9.49   12.91   0
  -3 -18   6   53.62   11.29   0
  -3  18   6   56.45   14.45   0
   3  18  -6   57.47   14.61   0
   3 -18  -6   55.31   15.96   0
  -2  18   6  124.63   10.73   0
   2 -18  -6  122.02   13.55   0
   2  18  -6  109.33   15.07   0
  -2 -18   6   75.38   10.12   0
  -2 -18   6   52.74   10.28   0
   1 -18  -6   36.90    9.63   0
  -1  18   6   69.23   10.33   0
  -1 -18   6   39.76    9.68   0
  -1 -18   6   54.19   13.08   0
   1  18  -6   59.99   14.68   0
   0  18   6  140.89   14.89   0
   0 -18   6   69.32   13.76   0
   0 -18   6  111.44   13.26   0
   0 -18  -6  103.88   10.01   0
   0  18  -6  109.82   10.89   0
  -1  18  -6   15.56   14.50   0
   1 -18   6   34.19    9.16   0
   1 -18   6   26.96    9.27   0
  -1 -18  -6   20.00   12.75   0
   1  18   6   33.57   14.33   0
   2 -18   6   -0.73   15.15   0
   2 -18   6    8.09   15.56   0
  -2  18  -6   -9.45   14.11   0
   2  18   6  -14.59   14.29   0
  -2 -18  -6    3.62   10.68   0
   8   0  -7    2.25    9.62   0
  -8   0   7   -2.39   10.31   0
  -8   0   7   -3.09   13.39   0
   7   0  -7    0.74    7.53   0
  -7   0   7   -4.22   12.09   0
  -7   0   7   -2.32    9.75   0
  -6   0   7    2.12   12.40   0
  -6   0   7   -3.26   10.54   0
   6   0  -7    5.01    7.41   0
   5   0  -7    0.54    8.50   0
  -5   0   7    4.04    8.26   0
  -5   0   7   -6.13    8.57   0
  -4   0   7   -1.04    8.61   0
  -4   0   7   -0.59    8.91   0
   4   0  -7    2.13    7.83   0
  -3   0   7   -1.69    6.37   0
  -3   0   7    3.75    8.58   0
   3   0  -7   -0.94    7.95   0
   2   0  -7    1.46    8.08   0
  -2   0   7   -2.17    6.19   0
  -2   0   7   -0.63    6.60   0
   1   0  -7   -2.28    6.55   0
  -1   0   7    6.09    8.76   0
  -1   0   7    6.99    6.72   0
   0   0   7    6.14    6.60   0
   0   0  -7    0.85    6.64   0
   0   0   7    3.24    6.09   0
   1   0   7   -2.04    9.40   0
   1   0   7    4.95    8.58   0
  -1   0  -7    7.69    9.37   0
  -2   0  -7   -1.80    6.55   0
   2   0   7   -4.93    6.62   0
   2   0   7    3.65    8.80   0
   3   0   7    5.08    8.37   0
  -3   0  -7   -2.16    6.23   0
   3   0   7   -8.30    9.08   0
  -4   0  -7    3.54    8.57   0
   4   0   7   -1.49    8.69   0
   4   0   7    2.34    5.75   0
  -5   0  -7    4.05   10.48   0
   5   0   7    6.85    7.22   0
   5   0   7  -11.30   11.14   0
  -6   0  -7   -6.59   10.59   0
   6   0   7   -1.26   10.40   0
   6   0   7    3.29   10.92   0
   7   0   7    1.95   10.08   0
   7   0   7    8.67    9.68   0
  -7   0  -7   -3.00    9.86   0
   8   0   7   -7.15   13.00   0
   8   0   7    3.72   12.22   0
  -8   0  -7   -7.74   12.23   0
   9   0   7   -4.37   12.86   0
   9   0   7    0.74   13.37   0
  -9   0  -7   13.47   11.54   0
   8  -1  -7  387.19   11.77   0
  -8  -1   7  429.90   17.60   0
   8   1  -7  407.99   14.32   0
  -8   1   7  416.51   25.18   0
  -8   1   7  437.58   24.42   0
  -8  -1   7  428.54   15.88   0
  -7  -1   7  304.17   13.50   0
   7  -1  -7  296.08   10.33   0
   7   1  -7  299.71   10.72   0
  -7  -1   7  297.49   15.38   0
  -7   1   7  303.68   15.69   0
  -7   1   7  302.45   15.81   0
  -6   1   7  211.13   12.35   0
  -6   1   7  233.18   12.82   0
  -6  -1   7  199.27   12.60   0
  -6  -1   7  215.88   14.22   0
   6   1  -7  205.04    9.66   0
   6  -1  -7  196.92    7.81   0
   5   1  -7  377.08   12.18   0
  -5  -1   7  393.67   12.10   0
  -5   1   7  377.92   12.56   0
  -5   1   7  358.16   12.07   0
  -5  -1   7  388.67   12.22   0
   5  -1  -7  400.12   12.35   0
  -4   1   7 1201.08   16.33   0
  -4   1   7 1177.78   17.35   0
  -4  -1   7 1263.09   17.28   0
  -4  -1   7 1256.91   17.31   0
   4   1  -7 1128.28   15.72   0
   4  -1  -7 1147.79   13.98   0
  -3   1   7  997.66   14.28   0
  -3   1   7 1065.61   16.54   0
  -3  -1   7 1015.35   14.45   0
  -3  -1   7 1019.42   15.47   0
   3  -1  -7  922.59   12.67   0
   3   1  -7  960.88   14.39   0
  -2  -1   7  195.15    8.31   0
  -2  -1   7  199.58   10.82   0
  -2   1   7  196.29   10.86   0
  -2   1   7  176.98    8.08   0
   2   1  -7  199.88   10.68   0
   2  -1  -7  181.65    7.40   0
   2   1  -7  201.37    8.32   0
   1   1  -7  450.38   10.16   0
  -1   1   7  442.40   12.68   0
  -1   1   7  431.92   11.85   0
  -1  -1   7  428.40   10.38   0
  -1  -1   7  414.23    9.77   0
   1   1  -7  442.77   10.49   0
   1  -1  -7  413.73   10.97   0
   0   1   7  682.23   13.15   0
   0   1   7  722.59   13.86   0
   0   1  -7  658.19   11.83   0
   0   1  -7  723.87   11.99   0
   0  -1   7  652.83   11.40   0
   0  -1   7  672.99   11.95   0
   0  -1  -7  660.51   13.63   0
   1   1   7  572.29   10.74   0
   1   1   7  675.31   13.50   0
   1  -1   7  642.46   12.61   0
   1  -1   7  608.02   13.23   0
  -1   1  -7  595.72   12.94   0
  -1  -1  -7  618.31   13.19   0
  -2  -1  -7 1557.82   17.48   0
  -2   1  -7 1552.97   15.75   0
   2   1   7 1603.49   17.11   0
   2   1   7 1631.14   16.37   0
   2  -1   7 1505.98   15.74   0
   2  -1   7 1593.23   16.26   0
   3  -1   7    9.48    6.18   0
  -3  -1  -7   17.52    6.41   0
  -3   1  -7   20.10    8.90   0
   3   1   7   13.43    6.07   0
   3   1   7   12.49    6.49   0
   3  -1   7   20.40    9.40   0
  -4   1  -7    7.62    6.24   0
  -4  -1  -7   12.10    8.68   0
   4   1   7   15.03    6.09   0
   4   1   7   29.71    8.98   0
   4  -1   7   15.96    8.30   0
   4  -1   7   16.86    6.26   0
  -5  -1  -7  281.76    9.71   0
   5   1   7  304.22   10.12   0
   5   1   7  290.43    9.56   0
   5  -1   7  280.26    9.66   0
   5  -1   7  298.23   10.06   0
  -5   1  -7  265.88   12.48   0
  -6   1  -7  857.15   15.63   0
  -6  -1  -7  852.79   15.49   0
   6   1   7  818.34   15.45   0
   6   1   7  910.99   16.27   0
   6  -1   7  864.73   13.93   0
   6  -1   7  843.64   15.54   0
  -7   1  -7   47.83    7.57   0
  -7  -1  -7   51.11   10.37   0
   7   1   7   49.86   10.11   0
   7   1   7   53.41   10.79   0
   7  -1   7   44.62    7.94   0
   7  -1   7   33.38   10.40   0
   8   1   7   27.00    9.11   0
   8   1   7   16.12   12.41   0
   8  -1   7   15.71   12.48   0
   8  -1   7   11.08   12.92   0
  -8   1  -7   23.94   12.27   0
  -8  -1  -7    7.56    8.94   0
   9   1   7  115.70   13.81   0
   9   1   7  120.24   14.56   0
   9  -1   7  105.66   14.23   0
   9  -1   7   95.93   14.74   0
  -9  -1  -7  118.99    9.93   0
  -9   1  -7  101.89   13.36   0
  -9  -2   7   48.06   23.07   0
  -9  -2   7   48.06   23.32   0
   8  -2  -7   36.43    8.27   0
   8   2  -7  -46.39   14.49   0
  -8  -2   7   42.88    9.32   0
  -8  -2   7   41.88   11.53   0
  -7  -2   7    8.83    9.93   0
  -7  -2   7   12.70   10.11   0
   7   2  -7   13.09    7.68   0
   7  -2  -7   11.80    7.63   0
  -7   2   7   11.33    9.84   0
  -7   2   7   10.70   11.94   0
   6  -2  -7   35.24    6.42   0
  -6   2   7   38.45   10.79   0
  -6   2   7   46.06   12.84   0
  -6  -2   7   40.24   10.71   0
  -6  -2   7   46.00   10.69   0
   6   2  -7   37.74    7.96   0
  -5   2   7  229.16   11.12   0
  -5   2   7  204.59   10.54   0
   5  -2  -7  229.63   11.06   0
   5   2  -7  210.51   10.84   0
  -5  -2   7  206.37    8.77   0
  -5  -2   7  188.99   10.25   0
  -4   2   7   74.31    9.22   0
  -4   2   7   85.47    9.72   0
  -4  -2   7   72.62    9.33   0
  -4  -2   7   78.39    7.11   0
   4   2  -7   72.48    8.62   0
   4  -2  -7   76.47    8.59   0
  -3   2   7  133.07   10.14   0
  -3  -2   7  120.59   10.15   0
  -3  -2   7  106.59    9.62   0
   3  -2  -7  109.10    8.79   0
   3   2  -7  103.95    6.83   0
  -3   2   7  122.01    9.58   0
  -2  -2   7  441.62   11.86   0
  -2   2   7  434.38   11.86   0
  -2   2   7  450.25   12.71   0
   2  -2  -7  408.97   10.84   0
  -2  -2   7  431.13   12.23   0
   2   2  -7  397.57   10.31   0
   2   2  -7  451.72   11.92   0
   1   2  -7   56.73    9.67   0
   1   2  -7   53.56    6.69   0
  -1   2   7   50.05    9.94   0
  -1   2   7   52.70    9.10   0
  -1  -2   7   55.01    9.83   0
  -1  -2   7   51.52    6.85   0
   1  -2  -7   48.09    8.44   0
   0  -2  -7   36.12    8.60   0
   0   2   7   29.88    6.55   0
   0   2   7   40.00    9.90   0
   0   2  -7   45.97    6.53   0
   0   2  -7   48.31    9.51   0
   0  -2   7   40.02    9.70   0
   0  -2   7   44.30    6.52   0
   1   2   7  362.70   11.79   0
   1   2   7  331.87    8.98   0
   1  -2   7  336.41    9.40   0
   1  -2   7  335.25   10.97   0
  -1   2  -7  342.68   11.25   0
  -1   2  -7  336.90    9.46   0
  -1  -2  -7  358.37   11.44   0
  -2   2  -7   88.28    9.77   0
  -2  -2  -7   81.89    9.72   0
   2  -2   7   85.96    9.26   0
   2   2   7   91.26   10.09   0
   2   2   7   81.31    9.30   0
   2  -2   7   82.75    9.93   0
   3   2   7  241.28   10.78   0
  -3   2  -7  238.42   10.57   0
  -3  -2  -7  227.00   10.43   0
   3   2   7  231.15   10.01   0
   3  -2   7  228.14   10.02   0
   3  -2   7  255.79   10.71   0
  -4   2  -7   -1.43    6.10   0
  -4  -2  -7    4.91    8.62   0
   4   2   7   13.68    8.77   0
   4   2   7    0.69    8.22   0
   4  -2   7    3.09    6.32   0
   4  -2   7   11.80    8.15   0
   5   2   7  370.85   12.68   0
   5   2   7  382.83   10.61   0
   5  -2   7  353.65   10.47   0
   5  -2   7  355.75   10.10   0
  -5  -2  -7  346.46   10.25   0
  -5   2  -7  361.81   10.31   0
  -6   2  -7   29.55   10.57   0
  -6  -2  -7   32.05   10.39   0
   6   2   7   26.16    7.79   0
   6   2   7   14.62   10.49   0
   6  -2   7    8.07   11.14   0
   6  -2   7   24.97    7.36   0
  -7  -2  -7   43.22   10.49   0
   7   2   7   33.39   10.71   0
   7  -2   7   47.90   10.25   0
   7  -2   7   41.95   10.88   0
   7   2   7   42.75   10.20   0
  -7   2  -7   52.20   10.13   0
   8   2   7   -1.11   12.56   0
   8   2   7    0.30   12.94   0
   8  -2   7    9.61   12.44   0
   8  -2   7   -2.41   13.13   0
  -8   2  -7    3.65   12.27   0
  -8  -2  -7    9.01    8.46   0
  -9  -2  -7   11.96   12.35   0
   9   2   7   -0.89   13.01   0
   9   2   7   11.93   12.60   0
   9  -2   7    5.53   12.67   0
   9  -2   7    4.20   13.11   0
  -9   2  -7    6.80   11.60   0
  -9  -3   7  255.86   19.86   0
  -9  -3   7  256.07   18.05   0
   8   3  -7  340.97   15.44   0
  -8  -3   7  338.51   14.06   0
  -8  -3   7  355.81   13.57   0
   8  -3  -7  363.25   10.88   0
   7   3  -7  332.96   13.41   0
  -7  -3   7  357.38   13.42   0
  -7  -3   7  373.26   13.42   0
   7  -3  -7  328.47   10.56   0
  -7   3   7  354.59   16.70   0
  -7   3   7  348.61   16.60   0
  -6   3   7    0.25   12.18   0
  -6   3   7    4.67   10.25   0
   6   3  -7   -0.65    7.58   0
  -6  -3   7    3.45   10.46   0
  -6  -3   7   -1.46   10.26   0
   6  -3  -7   -2.73    9.28   0
   5   3  -7  580.34   13.77   0
  -5   3   7  583.68   13.92   0
   5  -3  -7  609.37   13.15   0
  -5   3   7  640.44   14.72   0
  -5  -3   7  602.66   13.47   0
  -5  -3   7  553.70   11.44   0
  -4   3   7 1506.37   19.01   0
  -4   3   7 1605.28   18.31   0
   4   3  -7 1400.95   17.53   0
  -4  -3   7 1531.86   18.37   0
  -4  -3   7 1492.56   17.91   0
   4  -3  -7 1474.67   16.15   0
  -3   3   7 3426.36   25.96   0
  -3   3   7 3079.72   23.31   0
  -3  -3   7 3299.79   24.55   0
  -3  -3   7 3256.81   24.18   0
   3   3  -7 3241.36   24.76   0
   3  -3  -7 3050.54   20.80   0
   3   3  -7 3372.22   24.73   0
  -2  -3   7 1198.25   16.09   0
   2  -3  -7 1122.68   14.47   0
  -2   3   7 1176.73   15.89   0
  -2   3   7 1275.71   16.92   0
   2   3  -7 1160.73   16.24   0
  -2  -3   7 1142.50   14.18   0
   2   3  -7 1134.86   14.21   0
   1   3  -7   39.23    6.60   0
   1   3  -7   29.89    9.51   0
  -1   3   7   54.19    9.82   0
  -1   3   7   36.92    6.61   0
  -1  -3   7   39.39    9.45   0
  -1  -3   7   31.48    6.54   0
   1  -3  -7   37.86    6.00   0
   0   3   7  119.55    9.28   0
   0   3   7  122.85    7.93   0
   0   3  -7  118.71    7.49   0
   0   3  -7  106.83    9.69   0
   0  -3   7  113.71    9.33   0
   0  -3   7  121.18    7.59   0
   0  -3  -7  111.96    6.83   0
   1   3   7   77.20    6.81   0
   1  -3   7   77.58    8.97   0
  -1   3  -7   75.89    7.18   0
  -1   3  -7   78.42    9.18   0
   1  -3   7   74.95    7.33   0
  -1  -3  -7   72.76    8.52   0
  -2  -3  -7 1322.01   14.23   0
  -2   3  -7 1388.03   15.28   0
  -2   3  -7 1419.27   16.58   0
   2   3   7 1323.10   14.48   0
   2  -3   7 1456.45   16.80   0
   2  -3   7 1329.07   14.73   0
  -3   3  -7   87.75    9.29   0
  -3   3  -7   86.45    9.33   0
   3  -3   7   89.33    9.21   0
  -3  -3  -7   82.68    6.46   0
   3   3   7   90.31    9.87   0
   3  -3   7   95.88    9.51   0
   3   3   7   91.82    6.84   0
  -4   3  -7    4.39    8.52   0
  -4  -3  -7   10.11    8.63   0
   4   3   7    1.24    8.36   0
   4   3   7   11.65    8.95   0
   4  -3   7   -6.52    8.80   0
   4  -3   7   -3.41    8.17   0
   5   3   7  258.30   12.20   0
   5   3   7  320.53   10.23   0
   5  -3   7  302.07   12.83   0
   5  -3   7  292.68    9.77   0
  -5   3  -7  295.52   12.46   0
  -5  -3  -7  293.30    9.67   0
  -6   3  -7  451.81   13.18   0
  -6  -3  -7  445.64   13.17   0
   6   3   7  375.32   10.25   0
   6   3   7  498.31   13.74   0
   6  -3   7  397.25   12.93   0
   6  -3   7  450.27   13.79   0
  -7  -3  -7  200.46   10.79   0
   7   3   7  186.20   11.30   0
   7   3   7  192.77   11.87   0
   7  -3   7  181.85   11.58   0
   7  -3   7  189.35   12.11   0
  -7   3  -7  207.53   11.57   0
  -8  -3  -7   86.70   12.14   0
   8   3   7   59.24   13.13   0
   8   3   7   86.59   13.88   0
   8  -3   7   70.16   13.31   0
   8  -3   7   84.42   13.76   0
  -8   3  -7   78.20    9.70   0
  -9  -3  -7  124.21   14.00   0
   9   3   7   78.66   13.99   0
   9   3   7   94.02   14.49   0
   9  -3   7   76.51   17.51   0
   9  -3   7  110.24   13.80   0
  -9   3  -7  110.29   13.05   0
  -9  -4   7    3.21   13.53   0
  -9  -4   7    8.75   13.57   0
  -8  -4   7   -0.39   11.51   0
  -8   4   7   -5.16    9.22   0
   8  -4  -7   -4.76    7.98   0
   8   4  -7    2.35   10.98   0
  -8  -4   7   -1.82   10.49   0
  -7  -4   7   44.70   10.17   0
  -7  -4   7   41.47   10.20   0
  -7   4   7   49.60    9.79   0
   7  -4  -7   41.55    6.69   0
   7   4  -7   36.97   10.74   0
   6  -4  -7   14.70    9.14   0
  -6  -4   7    5.81    7.13   0
  -6  -4   7   11.27   10.39   0
   6   4  -7    9.48    7.71   0
  -6   4   7   16.75    9.64   0
  -5   4   7    8.52   10.28   0
   5  -4  -7   -2.42    9.53   0
  -5  -4   7   -2.58    8.23   0
  -5  -4   7    6.03    8.50   0
   5   4  -7   -0.75   11.41   0
  -4   4   7  142.68    9.16   0
  -4  -4   7  123.67    7.57   0
  -4  -4   7  123.20    9.42   0
   4   4  -7  137.89    9.57   0
   4  -4  -7  125.16    8.74   0
   3  -4  -7  263.18    9.84   0
  -3   4   7  226.40   10.27   0
  -3  -4   7  248.21    8.77   0
   3   4  -7  244.82    8.77   0
   3   4  -7  249.82    8.46   0
  -3  -4   7  240.34   10.46   0
  -2   4   7  200.76   10.11   0
  -2  -4   7  202.69   10.06   0
  -2  -4   7  193.53   10.39   0
   2  -4  -7  204.63    9.28   0
   2   4  -7  193.44   10.51   0
   2   4  -7  210.33   10.16   0
   1   4  -7  588.14   12.87   0
   1   4  -7  594.16   10.70   0
  -1   4   7  591.70   12.47   0
  -1  -4   7  588.96   12.85   0
  -1  -4   7  562.50   10.56   0
   1  -4  -7  590.86   11.71   0
   0  -4  -7 1256.90   13.84   0
   0   4   7 1300.46   15.93   0
   0   4  -7 1272.39   14.74   0
   0   4  -7 1382.65   16.32   0
   0  -4   7 1315.59   15.00   0
   0  -4   7 1323.52   15.98   0
  -1  -4  -7  114.15    6.80   0
   1  -4   7  107.22    9.27   0
   1  -4   7  102.99    7.45   0
   1   4   7  112.71    7.10   0
  -1   4  -7  113.48    7.37   0
  -1   4  -7  109.11    9.33   0
  -2  -4  -7  249.62    9.96   0
  -2   4  -7  265.31   10.98   0
  -2   4  -7  262.83    8.37   0
   2   4   7  272.21   10.29   0
   2  -4   7  247.51    8.32   0
   2  -4   7  267.39   10.82   0
  -3   4  -7    1.06    8.68   0
  -3   4  -7    7.74    8.57   0
   3   4   7    7.42    5.82   0
  -3  -4  -7   -0.12    7.83   0
   3  -4   7   19.48    8.77   0
   3  -4   7   10.14    8.26   0
  -4  -4  -7 1179.60   14.36   0
  -4   4  -7 1231.33   15.55   0
  -4   4  -7 1299.50   16.23   0
   4   4   7 1148.53   13.57   0
   4  -4   7 1222.71   16.05   0
   4  -4   7 1168.97   15.50   0
  -5  -4  -7  212.27   10.89   0
   5   4   7  259.00   12.38   0
   5   4   7  209.03    8.82   0
   5  -4   7  205.97   11.65   0
   5  -4   7  235.77   12.17   0
  -5   4  -7  237.93   11.93   0
  -6  -4  -7   93.52   10.14   0
  -6   4  -7   91.67    8.11   0
   6   4   7   88.66   10.62   0
   6   4   7   95.87    8.38   0
   6  -4   7   89.14   10.53   0
   6  -4   7   90.34    8.41   0
  -7  -4  -7    2.51    8.94   0
   7   4   7    3.32    6.82   0
   7   4   7   -1.10    7.40   0
   7  -4   7    5.23    9.86   0
   7  -4   7   -2.54   10.61   0
  -7   4  -7    1.24    9.80   0
  -8  -4  -7   53.18   11.76   0
   8   4   7   45.96   12.82   0
   8   4   7   81.10   13.58   0
   8  -4   7   72.61   13.47   0
   8  -4   7   53.55   13.06   0
  -8   4  -7   57.75   12.49   0
  -9  -4  -7   42.43   13.20   0
   9   4   7   31.89    9.58   0
   9   4   7   22.49   13.66   0
   9  -4   7   45.24   13.74   0
   9  -4   7   25.05   13.44   0
 -10  -5   7   -3.95   17.38   0
 -10  -5   7   -0.02   19.41   0
  -9  -5   7   10.90   13.59   0
  -9   5   7    8.24   11.15   0
  -9  -5   7    5.59   11.24   0
   9   5  -7    5.17   15.63   0
  -8  -5   7   36.99    9.42   0
  -8   5   7   38.96    8.36   0
   8   5  -7   37.37   18.61   0
  -8  -5   7   24.19    9.78   0
   8  -5  -7   15.30   11.05   0
  -7  -5   7  321.43   12.48   0
  -7  -5   7  298.77   12.49   0
  -7   5   7  329.33   11.28   0
   7   5  -7  286.29   14.44   0
   7  -5  -7  287.39    8.78   0
  -6  -5   7  933.40   16.26   0
  -6  -5   7  955.64   16.55   0
  -6   5   7  946.13   12.52   0
   6   5  -7  892.22   17.60   0
   6  -5  -7  915.89   14.40   0
  -5   5   7 1175.61   15.52   0
   5   5  -7 1046.50   18.87   0
   5  -5  -7 1171.38   15.31   0
  -5  -5   7 1084.44   15.66   0
  -5  -5   7 1138.58   15.80   0
  -4   5   7  726.02   12.23   0
  -4  -5   7  674.94   11.45   0
  -4  -5   7  688.97   13.29   0
   4   5  -7  707.71   11.82   0
   4  -5  -7  754.06   12.86   0
  -3   5   7   74.00    8.80   0
  -3  -5   7   61.26    9.47   0
  -3  -5   7   67.40    8.82   0
   3   5  -7   65.54    8.84   0
   3  -5  -7   61.50    8.37   0
  -2   5   7  161.80    7.42   0
   2  -5  -7  155.46    9.03   0
   2   5  -7  153.89   10.27   0
  -2  -5   7  169.08   10.19   0
   2   5  -7  153.40    7.59   0
  -2  -5   7  156.80    9.53   0
   1   5  -7 1561.69   15.82   0
   1   5  -7 1655.38   17.16   0
  -1   5   7 1642.36   17.31   0
  -1  -5   7 1607.55   16.90   0
  -1  -5   7 1593.77   15.85   0
   1  -5  -7 1567.87   15.95   0
   0   5   7  769.88   12.97   0
   0   5  -7  773.24   13.59   0
   0   5  -7  726.65   11.50   0
   0  -5   7  737.29   13.35   0
   0  -5   7  702.82   11.45   0
   0  -5  -7  754.10   12.47   0
   1   5   7  810.63   13.33   0
   1  -5   7  787.67   11.98   0
   1  -5   7  781.33   12.01   0
  -1   5  -7  795.26   11.94   0
  -1   5  -7  803.06   12.09   0
  -1  -5  -7  770.44   11.30   0
  -2  -5  -7   17.96    8.09   0
  -2   5  -7   19.45    6.40   0
  -2   5  -7   21.83    8.56   0
   2   5   7   15.34    5.98   0
   2  -5   7   17.75    6.51   0
   2  -5   7   23.93    8.50   0
  -3   5  -7  124.88    7.29   0
  -3   5  -7  132.65    7.37   0
   3   5   7  136.70    7.03   0
  -3  -5  -7  140.29   10.59   0
   3  -5   7  131.23    7.15   0
   3  -5   7  122.01    7.44   0
  -4  -5  -7    6.90    9.59   0
  -4   5  -7    6.91    8.18   0
  -4   5  -7    2.28    5.91   0
   4   5   7    7.81    5.69   0
   4  -5   7   -2.26    5.73   0
   4  -5   7    1.41    5.99   0
  -5  -5  -7  321.91   11.50   0
   5   5   7  290.97   12.21   0
   5  -5   7  305.54    9.67   0
   5  -5   7  320.68   12.79   0
  -5   5  -7  321.20   12.30   0
  -6  -5  -7  414.62   12.36   0
  -6   5  -7  441.87   13.13   0
   6   5   7  450.48   11.10   0
   6   5   7  414.04   12.44   0
   6  -5   7  430.36   13.05   0
   6  -5   7  449.86   13.64   0
  -7  -5  -7   92.36   14.56   0
   7   5   7   97.73   10.60   0
   7   5   7  111.65    8.42   0
   7  -5   7   99.56   11.26   0
   7  -5   7   86.90   10.68   0
  -7   5  -7   89.22    8.03   0
  -8  -5  -7   -0.62   10.97   0
   8   5   7    5.04   12.58   0
   8   5   7  -10.49   13.32   0
   8  -5   7   -3.19   13.23   0
   8  -5   7   10.94   12.40   0
  -9  -5  -7   52.11   13.48   0
   9   5   7   17.80   11.79   0
   9   5   7   48.74   11.87   0
   9  -5   7   47.00   16.29   0
   9  -5   7   50.50   15.94   0
 -10  -6   7   17.30   17.93   0
 -10   6   7   25.68   13.87   0
 -10  -6   7   30.17   17.26   0
  -9   6   7  -11.72   11.63   0
   9   6  -7    7.25   15.74   0
  -9  -6   7   -4.92   11.44   0
  -9  -6   7    1.28   11.44   0
  -8  -6   7  107.31   10.39   0
  -8  -6   7   96.31   10.69   0
   8   6  -7   93.99   25.29   0
  -8   6   7  117.77   11.99   0
   8  -6  -7   89.80   11.84   0
   7   6  -7   78.72   12.24   0
  -7  -6   7   81.49   10.43   0
  -7  -6   7   77.72   10.18   0
  -7   6   7   71.64    7.08   0
   7  -6  -7   90.66    9.32   0
  -6   6   7    6.60    9.56   0
   6   6  -7    3.87    7.63   0
  -6  -6   7   18.02    9.99   0
  -6  -6   7    8.29   10.00   0
   6  -6  -7    7.17    9.04   0
   5  -6  -7  324.06   11.13   0
  -5   6   7  347.32   11.62   0
   5   6  -7  323.63   10.00   0
  -5  -6   7  319.37    9.85   0
  -5  -6   7  321.50   12.54   0
  -4   6   7  658.72   13.36   0
   4  -6  -7  639.95   10.66   0
  -4  -6   7  572.38   10.89   0
  -4  -6   7  595.90   10.93   0
   4   6  -7  587.99   10.99   0
  -3   6   7   -0.22    8.24   0
  -3  -6   7    5.45    8.35   0
  -3  -6   7    4.54    6.05   0
   3   6  -7    1.98    8.31   0
   3  -6  -7    0.56    7.57   0
  -2   6   7   63.39    6.56   0
  -2  -6   7   68.54    9.39   0
  -2  -6   7   54.16    8.97   0
   2   6  -7   65.15    8.91   0
   2  -6  -7   63.33    6.11   0
   1   6  -7   25.89    6.23   0
   1   6  -7   36.27    9.29   0
   1  -6  -7   27.13    8.13   0
  -1   6   7   36.05    8.64   0
  -1  -6   7   19.09    9.27   0
  -1  -6   7   25.54    6.39   0
   0  -6  -7  112.00    8.86   0
   0   6   7  109.78    7.04   0
   0   6  -7  107.58    7.39   0
   0   6  -7  110.98    7.06   0
   0  -6   7  111.50    7.49   0
   0  -6   7  119.70    7.10   0
  -1  -6  -7  175.47    9.14   0
   1   6   7  180.21    9.44   0
   1  -6   7  177.31    7.45   0
   1  -6   7  171.43    7.78   0
  -1   6  -7  160.28    7.72   0
  -1   6  -7  185.12    7.63   0
  -2  -6  -7   38.85    5.90   0
   2  -6   7   41.52    8.35   0
   2  -6   7   31.76    9.07   0
  -2   6  -7   46.67    8.55   0
  -2   6  -7   45.09    9.00   0
   2   6   7   47.79    8.40   0
  -3   6  -7   24.47    6.07   0
  -3   6  -7   22.69    8.88   0
  -3  -6  -7   33.12    9.93   0
   3   6   7   16.55    8.33   0
   3  -6   7   23.14    8.94   0
   3  -6   7   18.97    6.03   0
  -4  -6  -7    2.84    9.51   0
  -4   6  -7    1.12   10.04   0
  -4   6  -7   -2.36   10.33   0
   4   6   7    2.60    7.16   0
   4  -6   7   -6.63   10.79   0
   4  -6   7   13.32    7.10   0
  -5  -6  -7   44.67    9.58   0
   5   6   7   45.12   10.13   0
   5  -6   7   59.78    7.95   0
   5  -6   7   42.74    7.41   0
  -5   6  -7   54.50    7.66   0
  -5   6  -7   41.68    7.42   0
  -6  -6  -7    4.17    8.77   0
  -6   6  -7   11.22    9.91   0
   6   6   7    3.38    6.80   0
   6  -6   7   -7.42   10.35   0
   6  -6   7   -3.71    9.99   0
  -7  -6  -7   29.90   11.30   0
   7   6   7   17.24    7.24   0
   7   6   7   26.93   10.58   0
   7  -6   7   15.97   10.65   0
   7  -6   7   19.13   10.06   0
  -8  -6  -7   47.19   10.99   0
   8   6   7   43.08    9.42   0
   8   6   7   41.38    9.79   0
   8  -6   7   32.27   13.48   0
   8  -6   7   42.45   12.89   0
  -9   7   7   92.01    8.90   0
   9   7  -7   91.82   13.94   0
  -9  -7   7   91.11   12.51   0
  -9  -7   7   74.57   12.94   0
  -8  -7   7  167.31   13.62   0
  -8  -7   7  157.38   10.35   0
  -8   7   7  161.61    9.30   0
   8   7  -7  169.37   14.18   0
   8  -7  -7  162.84   12.43   0
  -7   7   7   23.31    9.42   0
  -7  -7   7   30.81    9.99   0
  -7  -7   7   38.35   10.19   0
   7   7  -7   35.08   12.76   0
   7  -7  -7   34.46    9.28   0
  -6   7   7   57.46    9.72   0
  -6  -7   7   49.92   10.33   0
  -6  -7   7   46.67   10.13   0
   6  -7  -7   41.93    6.73   0
   6   7  -7   42.22    9.85   0
  -5  -7   7    1.97    7.28   0
  -5  -7   7   10.36    9.86   0
  -5   7   7  -10.87    9.74   0
   5  -7  -7   -2.81    9.09   0
   5   7  -7   -2.68   10.13   0
  -4   7   7  795.10   11.54   0
  -4  -7   7  806.80   13.37   0
  -4  -7   7  744.45   11.67   0
   4   7  -7  798.20   13.25   0
   4  -7  -7  773.90   13.36   0
  -3  -7   7 1155.30   15.20   0
  -3  -7   7 1152.66   14.77   0
   3  -7  -7 1208.12   15.16   0
   3   7  -7 1121.90   14.85   0
  -3   7   7 1213.65   15.39   0
  -2  -7   7 2655.41   20.77   0
  -2  -7   7 2544.14   18.89   0
  -2   7   7 2652.46   19.40   0
   2   7  -7 2500.72   18.95   0
   2  -7  -7 2492.69   17.68   0
  -1   7   7  348.95   10.49   0
  -1  -7   7  359.21    9.28   0
  -1  -7   7  380.12   10.82   0
   1   7  -7  392.31   10.92   0
   1  -7  -7  323.51    8.09   0
   0  -7  -7   76.80    8.48   0
   0   7   7   66.37    6.56   0
   0   7  -7   79.05    8.87   0
   0  -7   7   67.46    7.01   0
   0  -7   7   74.78    8.95   0
  -1  -7  -7  392.33   10.43   0
   1   7   7  384.54   10.73   0
   1  -7   7  382.93   11.35   0
   1  -7   7  398.89   10.78   0
  -1   7  -7  415.82   10.97   0
   2  -7   7  462.59   11.66   0
   2  -7   7  413.79   11.24   0
  -2  -7  -7  484.80   12.46   0
  -2   7  -7  481.28   11.55   0
  -2   7  -7  461.93   11.41   0
   2   7   7  454.33   11.04   0
  -3   7  -7  666.33   12.45   0
  -3   7  -7  673.62   12.64   0
  -3  -7  -7  652.76   13.44   0
   3   7   7  600.44   10.16   0
   3  -7   7  634.33   12.48   0
   3  -7   7  638.43   12.35   0
  -4  -7  -7   79.34    9.89   0
  -4   7  -7   87.07   10.63   0
   4   7   7   85.06   10.63   0
   4  -7   7   74.59   11.10   0
   4  -7   7   88.53   10.49   0
  -5  -7  -7  -46.85   10.52   0
   5   7   7    7.10    6.88   0
   5  -7   7    2.63    7.28   0
   5  -7   7   15.43    9.64   0
  -5   7  -7    0.11    9.82   0
  -6   7  -7   14.52   10.01   0
   6   7   7    9.49    9.76   0
   6  -7   7   -4.02   10.43   0
   6  -7   7   15.12    9.69   0
  -6  -7  -7   -1.55    9.04   0
  -7  -7  -7   91.45   11.93   0
   7   7   7   99.15   13.09   0
   7  -7   7   69.06   13.65   0
   7  -7   7   86.56    9.71   0
  -8  -7  -7  153.75   14.79   0
   8   7   7  131.50   10.70   0
   8   7   7  160.04   14.48   0
   8  -7   7  141.96   14.54   0
   8  -7   7  118.62   14.23   0
  -9  -8   7    5.93   11.36   0
  -9   8   7   12.02    7.98   0
   9   8  -7   13.05   13.08   0
  -9  -8   7    0.03   12.27   0
  -8  -8   7    1.26   12.32   0
  -8  -8   7   -4.85   12.38   0
   8   8  -7   -1.50   12.70   0
  -8   8   7    4.95   11.39   0
   8  -8  -7   13.42   11.26   0
  -7   8   7   28.95    6.60   0
   7  -8  -7   33.77    9.07   0
  -7  -8   7   22.49    9.94   0
  -7  -8   7   24.94   10.39   0
   7   8  -7   25.46   10.55   0
  -6   8   7  127.86   10.06   0
  -6  -8   7  130.96   10.76   0
  -6  -8   7  136.15   10.85   0
   6  -8  -7  145.42    9.76   0
   6   8  -7  113.33   10.85   0
  -5  -8   7    5.02    9.97   0
  -5   8   7   10.53    9.44   0
   5   8  -7    6.86    9.93   0
  -5  -8   7   -8.53    9.99   0
   5  -8  -7  -12.66    9.10   0
  -4   8   7    3.69    9.87   0
   4  -8  -7    8.41    9.20   0
  -4  -8   7    7.31    7.12   0
  -4  -8   7   -1.69    7.51   0
   4   8  -7    8.91    7.23   0
  -3  -8   7  297.38    8.44   0
  -3  -8   7  307.62   10.51   0
  -3   8   7  339.27   11.69   0
   3   8  -7  291.42   10.27   0
   3  -8  -7  307.80    8.95   0
  -2   8   7    2.76    7.53   0
   2  -8  -7  -10.75    7.04   0
  -2  -8   7   -0.95    8.38   0
  -2  -8   7    0.90    8.78   0
   2   8  -7   -1.72    8.10   0
  -1   8   7  273.49    9.96   0
   1   8  -7  241.99    8.23   0
  -1  -8   7  262.12    8.12   0
  -1  -8   7  269.66   10.31   0
   1  -8  -7  268.05   10.26   0
   0   8   7  625.11   11.85   0
   0  -8  -7  677.63   12.84   0
   0   8  -7  640.26   10.62   0
   0  -8   7  623.18   12.41   0
   0  -8   7  598.77   10.51   0
   1   8   7  336.28    8.43   0
   1  -8   7  335.82    8.84   0
   1  -8   7  345.22   10.50   0
  -1   8  -7  352.27   10.57   0
  -1  -8  -7  359.31   11.88   0
   2  -8   7  460.82   11.58   0
   2  -8   7  434.57   11.07   0
   2   8   7  432.99   10.94   0
  -2  -8  -7  470.34    9.94   0
  -2   8  -7  444.99   11.30   0
  -3   8  -7   14.64   10.49   0
  -3  -8  -7   17.74    9.55   0
   3   8   7   23.56    7.22   0
   3  -8   7   13.27   10.93   0
   3  -8   7    6.08   10.24   0
  -4  -8  -7  547.58   12.86   0
  -4   8  -7  565.87   13.13   0
   4   8   7  518.47   10.48   0
   4  -8   7  537.66   11.23   0
   4  -8   7  524.77   13.16   0
   5   8   7   15.46    9.83   0
   5  -8   7    8.96   10.44   0
   5  -8   7    6.33    7.00   0
  -5   8  -7    7.64    7.01   0
  -5  -8  -7    5.75    9.15   0
  -6   8  -7   44.57   10.24   0
  -6  -8  -7   43.02   10.57   0
   6   8   7   37.76    7.33   0
   6  -8   7   53.92   10.53   0
   6  -8   7   47.78   10.26   0
  -7  -8  -7   15.51   10.88   0
   7   8   7   14.66   12.53   0
   7  -8   7   16.99   13.00   0
   7  -8   7    1.47   12.48   0
  -8  -8  -7   18.20   15.72   0
   8   8   7   19.28    9.51   0
   8  -8   7   12.51   13.23   0
   8  -8   7    7.68   12.92   0
  -9  -9   7    1.97   11.71   0
  -9   9   7   10.96   13.75   0
   9   9  -7   -2.54   12.79   0
  -9  -9   7   -8.63   12.74   0
  -8   9   7   54.50   11.53   0
   8   9  -7   33.97    9.60   0
  -8  -9   7   33.77    9.23   0
  -8  -9   7   28.98   12.59   0
   8  -9  -7   33.44   16.01   0
  -7  -9   7   23.13   10.22   0
  -7  -9   7   41.30    9.94   0
   7   9  -7   28.00   12.75   0
   7  -9  -7   39.41   11.38   0
  -7   9   7   35.21   11.68   0
  -6   9   7  385.53   11.50   0
   6   9  -7  155.19   11.27   0
  -6  -9   7  378.35   10.40   0
  -6  -9   7  397.06   10.27   0
   6  -9  -7  396.26   11.32   0
  -5  -9   7  595.14   13.29   0
  -5   9   7  546.61   10.12   0
   5  -9  -7  541.74   10.04   0
   5   9  -7  577.98   13.69   0
  -5  -9   7  559.26   11.27   0
  -4   9   7  281.81   10.78   0
  -4  -9   7  269.14   11.58   0
  -4  -9   7  251.15   11.67   0
   4   9  -7  260.04   11.62   0
   4  -9  -7  258.09   10.63   0
  -3   9   7    3.73    7.01   0
  -3  -9   7   10.72    7.45   0
   3  -9  -7   -2.04    9.38   0
  -3  -9   7   10.69   10.05   0
   3   9  -7   -5.31   10.17   0
  -2   9   7  873.75   14.01   0
  -2  -9   7  732.71   11.22   0
  -2  -9   7  790.01   13.02   0
   2   9  -7  771.35   11.24   0
   2  -9  -7  857.64   13.45   0
  -1   9   7 1236.07   15.63   0
   1  -9  -7 1342.35   15.25   0
  -1  -9   7 1120.51   13.04   0
  -1  -9   7 1245.68   14.68   0
   1   9  -7 1258.68   14.78   0
   0  -9  -7  781.75   13.38   0
   0   9  -7  815.49   12.98   0
   0  -9   7  774.44   12.67   0
   0  -9   7  700.93   11.08   0
   0   9   7  771.85   11.63   0
  -1  -9  -7   15.00    9.87   0
   1   9   7   22.80    6.04   0
   1  -9   7   29.59    8.90   0
   1  -9   7   25.20    8.22   0
  -1   9  -7   30.41    8.38   0
   2  -9   7  283.90   12.13   0
   2  -9   7  264.36   11.68   0
   2   9   7  278.90    9.10   0
  -2  -9  -7  268.90    8.76   0
  -2   9  -7  287.24   11.81   0
   3   9   7  198.10    8.53   0
   3  -9   7  206.83   11.59   0
   3  -9   7  220.95   11.22   0
  -3  -9  -7  191.49    8.21   0
  -3   9  -7  211.21   11.14   0
  -4  -9  -7   82.95    7.30   0
  -4   9  -7   89.84   10.40   0
   4   9   7   81.00    7.73   0
   4  -9   7   73.39   10.82   0
   4  -9   7   91.51   10.33   0
  -5  -9  -7   21.72    9.14   0
   5   9   7   15.58    9.90   0
   5  -9   7   17.16   10.44   0
   5  -9   7   20.97    7.01   0
  -5   9  -7   22.47    6.90   0
  -6   9  -7   54.39   10.32   0
  -6  -9  -7   60.51   11.44   0
   6   9   7   56.46    7.47   0
   6  -9   7   52.08   10.54   0
   6  -9   7   52.42   10.54   0
  -7  -9  -7   60.64   13.97   0
   7   9   7   84.93   13.04   0
   7  -9   7   80.73   13.68   0
   7  -9   7   66.51   13.12   0
  -8  -9  -7   15.52   15.97   0
   8   9   7   14.15   14.47   0
   8  -9   7   29.08   14.29   0
   8  -9   7   31.33   15.34   0
  -8  10   7   37.17   11.59   0
   8  10  -7   47.66   13.09   0
   8 -10  -7   27.28   15.86   0
  -8 -10   7   32.69   12.55   0
  -8 -10   7   49.31   12.76   0
   7  10  -7    1.57   16.56   0
   7  10  -7    6.07   16.15   0
  -7  10   7    4.31   11.44   0
   7 -10  -7    3.66   11.39   0
  -7 -10   7   -5.81   12.43   0
  -7 -10   7    2.90   12.42   0
  -6  10   7   38.18    9.52   0
   6  10  -7   37.84    7.58   0
  -6 -10   7   60.21   10.13   0
  -6 -10   7   12.51    7.20   0
   6 -10  -7   51.16    9.07   0
  -5 -10   7    3.30    7.04   0
  -5 -10   7    4.78    9.72   0
  -5  10   7   -0.45    9.48   0
   5  10  -7    3.72    9.80   0
   5 -10  -7   10.64    9.02   0
  -4  10   7   64.05    9.82   0
  -4 -10   7   62.02    7.33   0
  -4 -10   7   58.29   10.40   0
   4  10  -7   62.35   10.41   0
   4 -10  -7   50.89    9.38   0
  -3  10   7   81.42   10.25   0
  -3 -10   7   98.69   10.84   0
  -3 -10   7  103.85   10.60   0
   3  10  -7  106.46   10.66   0
   3 -10  -7   81.58    9.83   0
  -2  10   7  187.30   10.79   0
   2  10  -7  183.49   11.20   0
  -2 -10   7  184.31   11.06   0
  -2 -10   7  165.36   11.54   0
   2 -10  -7  189.95   10.16   0
  -1  10   7  -11.12   10.19   0
   1  10  -7   10.03   10.18   0
  -1 -10   7   -3.55   10.89   0
  -1 -10   7   -2.90   10.20   0
   1 -10  -7   -3.55    9.40   0
   0 -10  -7  358.38    9.02   0
   0  10  -7  375.12   12.03   0
   0 -10   7  358.59   11.84   0
   0 -10   7  343.14    9.70   0
   0  10   7  354.08   12.03   0
  -1 -10  -7  104.64    7.32   0
   1 -10   7   94.69    7.89   0
   1 -10   7   74.21   11.13   0
  -1  10  -7   79.63    7.75   0
   1  10   7   90.88    7.66   0
   2 -10   7   19.75    7.33   0
   2 -10   7   32.50    9.87   0
  -2 -10  -7   18.47    9.39   0
  -2  10  -7    7.19   10.22   0
   2  10   7   28.08    9.82   0
  -3 -10  -7   11.93    6.75   0
  -3  10  -7   17.52   10.04   0
   3  10   7   32.94   10.04   0
   3 -10   7   17.08    7.64   0
   3 -10   7   15.05   10.10   0
  -4 -10  -7   -1.18    8.89   0
  -4  10  -7   -4.40    7.05   0
   4  10   7    2.13    9.65   0
   4 -10   7    7.72    6.67   0
   4 -10   7  -10.38   10.29   0
  -5 -10  -7  -10.07    8.84   0
   5  10   7   -2.17    9.80   0
   5 -10   7   -7.88   10.17   0
   5 -10   7   -4.20    9.73   0
  -5  10  -7  -10.17    9.61   0
  -6  10  -7   -3.08   12.25   0
  -6 -10  -7    3.77   11.07   0
   6  10   7   -6.15   12.42   0
   6 -10   7   11.17   12.57   0
   6 -10   7    1.18   12.51   0
  -7 -10  -7    2.59   10.36   0
   7  10   7    5.78   12.51   0
   7 -10   7    3.53    9.04   0
   7 -10   7    6.51   12.63   0
  -7  10  -7   -7.17   12.85   0
  -8  11   7   28.58   13.95   0
   8  11  -7   34.04   13.10   0
   8 -11  -7   34.44   15.99   0
  -8 -11   7    2.56   13.03   0
  -8 -11   7   24.56   12.75   0
  -7  11   7  175.34   12.51   0
  -7 -11   7  206.49   13.85   0
  -7 -11   7  199.50   13.84   0
   7  11  -7  139.00   17.10   0
   7 -11  -7  175.74    9.23   0
   7  11  -7  180.41   19.42   0
  -6  11   7  432.04   10.89   0
   6  11  -7  439.86   13.23   0
  -6 -11   7  476.23   12.96   0
  -6 -11   7  438.65   12.83   0
   6 -11  -7  470.04   10.86   0
  -5 -11   7  202.95    8.77   0
  -5 -11   7  189.16   11.26   0
  -5  11   7  194.21    8.03   0
   5  11  -7  211.77    9.01   0
   5 -11  -7  220.73   10.36   0
  -4 -11   7  160.98   10.72   0
  -4 -11   7  170.65   10.88   0
   4  11  -7  178.24   10.60   0
  -4  11   7  168.08   10.32   0
   4 -11  -7  166.78    7.41   0
   3 -11  -7  305.84   10.69   0
  -3  11   7  282.61   11.21   0
  -3 -11   7  274.85    9.10   0
  -3 -11   7  279.11   11.64   0
   3  11  -7  281.96   11.53   0
  -2  11   7  267.26   10.72   0
   2 -11  -7  262.33   10.38   0
  -2 -11   7  258.72    8.75   0
   2  11  -7  256.82    8.78   0
  -2 -11   7  260.78   11.63   0
  -1  11   7  492.56   12.22   0
   1  11  -7  455.77    9.90   0
   1 -11  -7  456.83    9.50   0
  -1 -11   7  510.77   10.15   0
  -1 -11   7  478.32   12.79   0
   0  11  -7   82.34    7.70   0
   0 -11   7  102.32    7.73   0
   0 -11   7   57.04   11.02   0
   0 -11  -7   94.91    9.49   0
   0  11   7   83.85    7.46   0
  -1 -11  -7  106.84    9.80   0
   1 -11   7  105.89   10.93   0
   1 -11   7  126.43   10.52   0
  -1  11  -7  125.63   10.63   0
   1  11   7  102.24   10.31   0
   2 -11   7   29.68    9.77   0
  -2 -11  -7    7.79    9.14   0
   2 -11   7   12.48    7.28   0
  -2  11  -7   16.08    9.74   0
   2  11   7    7.34   10.00   0
   3  11   7  269.07    8.97   0
  -3 -11  -7  272.96   10.86   0
   3 -11   7  276.91    9.27   0
   3 -11   7  294.47   11.73   0
  -3  11  -7  302.43   11.59   0
  -4  11  -7  140.03    8.50   0
   4  11   7  115.40   10.64   0
   4 -11   7  142.84   11.31   0
   4 -11   7  134.69    8.08   0
  -4 -11  -7  137.74   10.13   0
  -5 -11  -7   52.83   11.59   0
   5  11   7   58.49   10.09   0
   5 -11   7   53.13   10.55   0
   5 -11   7   38.32    7.51   0
  -5  11  -7   52.18    7.55   0
  -6  11  -7   49.05    9.49   0
  -6 -11  -7   49.65   11.59   0
   6  11   7   51.73    9.16   0
   6 -11   7   50.92   13.13   0
   6 -11   7   39.65    9.28   0
  -7 -11  -7   87.70   13.77   0
   7  11   7   61.11    9.98   0
   7 -11   7   56.01   13.88   0
   7 -11   7   59.96   13.50   0
  -7  11  -7   66.86   13.85   0
  -8  12   7   40.70   13.95   0
   8  12  -7   42.42   11.38   0
   8 -12  -7   19.83   16.19   0
  -8 -12   7   34.02   10.91   0
  -8 -12   7   35.82   15.45   0
   7  12  -7    0.21   16.55   0
  -7  12   7   19.41   11.57   0
   7  12  -7    2.09   16.36   0
  -7 -12   7   -0.73   12.43   0
  -7 -12   7    1.97    9.04   0
   7 -12  -7   -0.73   12.80   0
  -6  12   7   26.22   11.60   0
   6  12  -7   16.69   14.58   0
  -6 -12   7   15.93   12.77   0
  -6 -12   7   36.56    8.90   0
   6 -12  -7   19.30    8.37   0
  -5 -12   7   47.87   10.29   0
  -5 -12   7   30.46    7.48   0
  -5  12   7   35.79    8.42   0
   5  12  -7   36.42    7.44   0
   5 -12  -7   47.75    8.30   0
   4 -12  -7   42.03    9.42   0
  -4  12   7   84.88    9.68   0
  -4 -12   7   60.17   10.17   0
  -4 -12   7   61.21   10.42   0
   4  12  -7   56.22   10.40   0
  -3  12   7   26.07    6.73   0
  -3 -12   7   18.25   10.04   0
   3  12  -7   32.12    6.96   0
  -3 -12   7   35.76    9.79   0
   3 -12  -7   29.52    9.02   0
  -2  12   7  101.59    9.94   0
  -2 -12   7   85.87    7.92   0
  -2 -12   7   86.38    7.68   0
   2  12  -7   82.91    7.79   0
   2 -12  -7   75.36    9.41   0
  -1  12   7   -7.37    9.59   0
   1  12  -7   -0.67    6.96   0
  -1 -12   7   11.52    6.92   0
  -1 -12   7    1.09   10.29   0
   1 -12  -7    6.17    8.82   0
   0  12  -7    0.13    6.94   0
   0 -12   7   18.93    7.25   0
   0 -12   7    9.92    6.94   0
   0 -12  -7   14.32    9.08   0
   0  12   7   15.75    9.81   0
  -1 -12  -7   81.40    9.56   0
   1 -12   7   81.28    7.89   0
   1 -12   7   84.70    7.81   0
  -1  12  -7   90.53    7.73   0
   1  12   7   91.87    7.37   0
   2 -12   7   52.79    7.33   0
   2 -12   7   46.95   10.61   0
  -2 -12  -7   52.02    9.42   0
  -2  12  -7   46.12   10.10   0
   2  12   7   51.66   10.21   0
  -3 -12  -7    1.69    8.97   0
   3 -12   7   18.84   10.13   0
   3  12   7   21.14    9.56   0
   3 -12   7   16.13    6.87   0
  -3  12  -7    4.66    6.84   0
  -4 -12  -7   16.72   11.21   0
  -4  12  -7    6.17    9.90   0
   4  12   7   21.01    6.90   0
   4 -12   7   14.18   10.19   0
   4 -12   7   10.96    6.98   0
  -5 -12  -7   24.61   11.44   0
   5  12   7   36.87   12.90   0
   5 -12   7   34.08    9.16   0
   5 -12   7   19.03   12.61   0
  -5  12  -7   32.31   12.72   0
  -6  12  -7    4.02    8.85   0
  -6 -12  -7    7.51   11.32   0
   6  12   7    7.39    8.94   0
   6 -12   7   -3.18   12.92   0
   6 -12   7   -2.66   12.47   0
  -7  13   7   40.73   14.38   0
   7 -13  -7   26.06   13.32   0
  -7 -13   7   46.45    9.37   0
  -7 -13   7   44.89   12.68   0
   7  13  -7   46.07   20.44   0
   7  13  -7    0.25   17.97   0
  -6  13   7   30.51   11.76   0
   6 -13  -7   11.35    8.33   0
  -6 -13   7   31.81   12.42   0
  -6 -13   7   20.75    8.80   0
   6  13  -7   15.93   14.37   0
  -5 -13   7  322.72   10.98   0
  -5 -13   7  377.30   14.20   0
  -5  13   7  304.51   13.62   0
   5  13  -7  317.80   14.64   0
   5 -13  -7  365.02   13.13   0
  -4  13   7  110.80   12.38   0
   4 -13  -7   92.78   11.83   0
  -4 -13   7   94.04    7.90   0
  -4 -13   7   99.58   10.42   0
   4  13  -7  101.34   10.66   0
  -3  13   7  405.85   11.52   0
  -3 -13   7  384.68   12.35   0
  -3 -13   7  441.53   12.26   0
   3  13  -7  398.12   12.24   0
   3 -13  -7  413.28   11.07   0
  -2  13   7  342.46    8.86   0
  -2 -13   7  320.45    9.42   0
   2  13  -7  354.32    9.36   0
  -2 -13   7  319.57    9.50   0
   2 -13  -7  336.40    8.75   0
   1  13  -7  248.10    8.62   0
  -1  13   7  228.36   10.73   0
  -1 -13   7  246.16    8.49   0
  -1 -13   7  225.98    8.80   0
   1 -13  -7  262.92   10.26   0
   0 -13  -7    0.18    6.20   0
   0  13  -7    7.25    6.78   0
   0 -13   7    0.20    6.78   0
   0 -13   7  -12.88   10.04   0
   0  13   7   -4.49    6.68   0
  -1 -13  -7   26.91    6.31   0
   1 -13   7   45.62    7.02   0
   1 -13   7   30.28   10.20   0
  -1  13  -7   40.37    7.08   0
   1  13   7   42.52    6.89   0
   2 -13   7  178.98    8.37   0
   2 -13   7  168.04    8.41   0
  -2  13  -7  174.37    8.40   0
  -2 -13  -7  168.28   10.15   0
   2  13   7  170.30    8.21   0
  -3 -13  -7  205.37   12.28   0
   3  13   7  156.59   11.07   0
   3 -13   7  165.54   11.33   0
   3 -13   7  194.40   10.79   0
  -3  13  -7  185.46   10.79   0
  -4 -13  -7  160.91   12.22   0
  -4  13  -7  157.22   13.57   0
   4  13   7  132.94    9.97   0
   4 -13   7  145.19   10.10   0
   4 -13   7  171.07   13.34   0
  -5 -13  -7   19.41   11.36   0
   5  13   7   30.44   12.71   0
   5 -13   7   32.55   13.13   0
   5 -13   7   37.88   12.37   0
  -5  13  -7   26.68   12.55   0
  -6  13  -7   13.15   12.80   0
  -6 -13  -7   18.56   13.78   0
   6  13   7   11.40   12.60   0
   6 -13   7   10.17   13.10   0
   6 -13   7    4.72    9.08   0
  -6  14   7   -7.49   11.83   0
   6 -14  -7    7.70   12.81   0
  -6 -14   7   -0.11   12.42   0
  -6 -14   7   -2.39    8.69   0
   6  14  -7   -3.37   14.66   0
  -5 -14   7  134.56    9.87   0
  -5 -14   7  157.08   13.44   0
  -5  14   7  158.24   12.55   0
   5  14  -7  128.46   13.12   0
   5 -14  -7  134.08   12.26   0
  -4  14   7  109.08    8.95   0
  -4 -14   7  101.26    9.38   0
  -4 -14   7  119.37   13.04   0
   4  14  -7  104.78    9.40   0
   4 -14  -7   84.86   11.87   0
  -3  14   7   29.02    8.47   0
  -3 -14   7   53.88   10.12   0
  -3 -14   7   22.38    7.23   0
   3 -14  -7   31.72    8.07   0
   3  14  -7   35.95    7.06   0
   2 -14  -7  123.68    8.76   0
  -2  14   7  133.32   11.22   0
   2  14  -7  119.64   10.39   0
  -2 -14   7  122.79   10.40   0
  -2 -14   7  115.20    8.11   0
  -1  14   7   41.31    9.61   0
   1  14  -7   13.41    9.78   0
  -1 -14   7   30.53    9.97   0
  -1 -14   7   14.58    7.30   0
   1 -14  -7   36.67    6.44   0
   0  14  -7   46.88    7.18   0
   0 -14   7   55.76   10.26   0
   0 -14   7   32.51    7.23   0
   0 -14  -7   43.68    9.25   0
   0  14   7   20.38    9.73   0
  -1 -14  -7  197.59   12.11   0
   1 -14   7  196.82   10.67   0
   1 -14   7  159.21   11.13   0
  -1  14  -7  168.00   10.71   0
   1  14   7  193.01   12.82   0
   2 -14   7   42.34    7.27   0
   2 -14   7   59.51   10.37   0
  -2 -14  -7   42.70   11.45   0
  -2  14  -7   28.92    7.13   0
   2  14   7   47.63    8.45   0
  -3 -14  -7   20.78   11.12   0
   3  14   7   -4.03   12.62   0
   3 -14   7  -13.14   12.34   0
  -3  14  -7   -1.34   12.20   0
   3 -14   7   10.59   12.42   0
  -4 -14  -7   -4.78   11.15   0
  -4  14  -7   -0.10   12.30   0
   4  14   7   12.86   12.36   0
   4 -14   7  -15.88   12.91   0
   4 -14   7  -10.19   12.63   0
  -5 -14  -7   71.14   13.00   0
   5  14   7   31.81   12.98   0
   5 -14   7   39.65    9.70   0
   5 -14   7   35.11   12.92   0
  -5  14  -7   51.05   12.72   0
  -6  15   7  173.91   15.12   0
   6 -15  -7  131.87   16.69   0
  -6 -15   7  125.27   12.24   0
  -6 -15   7  116.50   16.18   0
   6  15  -7  151.17   19.07   0
  -5 -15   7  157.24   14.18   0
  -5 -15   7  173.85   10.79   0
  -5  15   7  209.60   13.03   0
   5  15  -7  206.46   13.80   0
   5 -15  -7  195.27   10.00   0
  -4  15   7   26.97    8.47   0
  -4 -15   7   24.54    9.15   0
  -4 -15   7   30.88   12.82   0
   4  15  -7   23.24   12.28   0
   4 -15  -7    5.80   11.82   0
  -3  15   7    8.44    8.25   0
  -3 -15   7    8.53   12.31   0
  -3 -15   7    0.18    8.80   0
   3 -15  -7   16.26   10.97   0
   3  15  -7   -8.62   11.78   0
  -2  15   7  -15.17   11.87   0
  -2 -15   7    5.33    8.59   0
   2  15  -7    9.77    8.81   0
  -2 -15   7   27.52   12.41   0
   2 -15  -7    5.70   11.20   0
  -1  15   7  326.20   10.22   0
   1  15  -7  348.77   10.63   0
  -1 -15   7  352.45   10.67   0
  -1 -15   7  334.08   10.94   0
   1 -15  -7  329.31   10.45   0
   0 -15  -7  554.23   14.31   0
   0  15  -7  602.16   15.22   0
   0 -15   7  604.44   15.30   0
   0 -15   7  545.32   14.32   0
   0  15   7  581.52   11.76   0
  -1 -15  -7  110.26    8.67   0
   1 -15   7  132.03    9.89   0
   1 -15   7  117.13   13.36   0
  -1  15  -7  111.65    9.54   0
   1  15   7  138.02   12.74   0
   2 -15   7   16.98   12.85   0
   2 -15   7    5.34   12.31   0
  -2 -15  -7   14.48    8.22   0
  -2  15  -7   12.11   12.34   0
   2  15   7   14.82   11.83   0
  -3 -15  -7    5.52   11.33   0
   3  15   7    2.49   12.48   0
   3 -15   7   -9.81   12.24   0
   3 -15   7   -3.66   12.88   0
  -3  15  -7   -1.33    8.79   0
  -4 -15  -7   54.72   11.90   0
  -4  15  -7   45.46   12.83   0
   4  15   7   34.38   13.15   0
   4 -15   7   54.25   13.23   0
   4 -15   7   44.26   12.57   0
  -5  15  -7   40.04   10.34   0
  -5 -15  -7   58.40   14.40   0
   5  15   7   57.85   11.40   0
   5 -15   7   50.63   11.46   0
   5 -15   7   43.77   11.27   0
  -5 -16   7   38.76   10.85   0
  -5 -16   7   19.16   15.43   0
  -5  16   7    5.47   14.31   0
   5 -16  -7   13.01   15.88   0
   5  16  -7   22.90   14.39   0
  -4  16   7   15.55    8.44   0
   4  16  -7   10.87   13.34   0
  -4 -16   7   27.16   12.74   0
  -4 -16   7   15.36   12.95   0
   4 -16  -7   17.25   13.00   0
  -3  16   7    9.80    8.06   0
  -3 -16   7    3.96   12.40   0
  -3 -16   7   -2.31   12.55   0
   3  16  -7   -9.20   11.83   0
   3 -16  -7    5.83   11.47   0
  -2  16   7  100.24   11.91   0
  -2 -16   7   70.31   13.05   0
   2 -16  -7   62.00   11.67   0
   2  16  -7   33.08   12.44   0
  -2 -16   7   61.96    9.28   0
  -1  16   7  153.61   12.40   0
  -1 -16   7  129.10    9.91   0
  -1 -16   7  136.01   13.27   0
   1 -16  -7  127.40    8.76   0
   1  16  -7  123.23    9.55   0
   0 -16  -7   16.95    8.20   0
   0  16  -7   13.49   12.45   0
   0 -16   7   25.33   12.35   0
   0 -16   7   19.23   12.95   0
   0  16   7    8.02   11.67   0
  -1 -16  -7   10.07   11.27   0
   1 -16   7   -7.42   12.29   0
   1 -16   7  -14.02   12.76   0
   1  16   7   -1.94   11.88   0
  -1  16  -7    7.03   12.14   0
   2  16   7   44.88   12.26   0
   2 -16   7   54.36    9.24   0
   2 -16   7   51.03   13.06   0
  -2 -16  -7   64.70   11.78   0
  -2  16  -7   47.34    9.32   0
  -3  16  -7    9.71   12.79   0
  -3 -16  -7    7.97   13.68   0
   3  16   7   10.08    8.95   0
   3 -16   7   -5.82    8.69   0
   3 -16   7   13.56    9.18   0
  -4  16  -7   10.19   14.08   0
  -4 -16  -7    5.37   13.87   0
   4  16   7   18.46   10.93   0
   4 -16   7    4.86   15.61   0
   4 -16   7    6.19   10.66   0
   4 -17  -7  102.35   11.78   0
  -3  17   7  182.24   15.69   0
  -3 -17   7  214.52   14.21   0
  -3 -17   7  201.21   10.78   0
   3  17  -7  238.64   16.07   0
   3 -17  -7  236.85   15.47   0
  -2  17   7  218.16   14.56   0
  -2 -17   7  220.55   11.07   0
   2 -17  -7  248.41   11.52   0
   2  17  -7  223.91   14.68   0
  -2 -17   7  182.66   10.80   0
  -1  17   7   24.20    8.32   0
   1  17  -7    3.53    8.49   0
  -1 -17   7   25.19    9.00   0
  -1 -17   7   24.15   12.70   0
   1 -17  -7   16.41    8.19   0
   0 -17  -7   -6.53    8.20   0
   0 -17   7    6.25   12.48   0
   0 -17   7    2.47    9.13   0
   0  17   7   26.97   11.78   0
   0  17  -7   -0.52   11.99   0
  -1  17  -7   15.15   10.14   0
  -1 -17  -7   35.13   13.80   0
   1 -17   7    4.97   12.78   0
   1 -17   7   19.01   12.67   0
   1  17   7   19.65   13.26   0
   2 -17   7   54.48    9.49   0
   2 -17   7   34.55   13.30   0
  -2  17  -7   56.76   14.43   0
  -2 -17  -7   76.22   13.86   0
   2  17   7   78.01   14.55   0
   1 -18  -7   25.97   10.77   0
  -1  18   7   10.34   10.57   0
  -1 -18   7   -5.66   10.70   0
  -1 -18   7   -3.39   11.12   0
   1  18  -7    0.21    9.96   0
   0 -18  -7   -1.09    9.61   0
   0 -18   7   11.51   10.71   0
   0  18   7    5.53   10.07   0
   0  18  -7    3.82    9.85   0
   9   0  -8  445.14   14.89   0
   8   0  -8  178.79   12.30   0
  -8   0   8  200.12   15.05   0
  -8   0   8  211.22   13.98   0
  -7   0   8  435.53   16.21   0
  -7   0   8  430.39   14.47   0
   7   0  -8  409.50   11.34   0
  -6   0   8  126.36   11.01   0
  -6   0   8  119.18   11.42   0
   6   0  -8  121.74    9.29   0
  -5   0   8  395.20   11.85   0
  -5   0   8  375.34   11.64   0
   5   0  -8  412.11   12.19   0
  -4   0   8  112.87    7.34   0
  -4   0   8  107.06    7.13   0
   4   0  -8  106.78    8.53   0
  -3   0   8 1827.83   19.15   0
  -3   0   8 1809.22   18.61   0
   3   0  -8 1612.54   15.61   0
  -2   0   8 1656.61   16.66   0
  -2   0   8 1643.25   16.35   0
   2   0  -8 1608.51   16.44   0
   1   0  -8    5.87    9.09   0
  -1   0   8    9.54    8.35   0
  -1   0   8   -2.26    9.16   0
   0   0   8  953.59   14.62   0
   0   0   8  843.34   12.05   0
   0   0  -8  907.69   14.18   0
   1   0   8 1508.88   15.45   0
   1   0   8 1682.37   17.70   0
  -1   0  -8 1604.41   17.29   0
  -2   0  -8  737.65   11.58   0
   2   0   8  729.10   11.26   0
   2   0   8  735.45   11.63   0
  -3   0  -8 1048.34   14.58   0
   3   0   8 1108.39   15.09   0
   3   0   8 1042.09   12.79   0
  -4   0  -8  681.89   11.21   0
   4   0   8  689.28   13.44   0
   4   0   8  692.41   11.53   0
   5   0   8  539.40   13.26   0
   5   0   8  544.37   11.53   0
  -5   0  -8  538.79   11.18   0
  -6   0  -8   56.15    7.41   0
   6   0   8   42.33    7.58   0
   6   0   8   44.97   10.99   0
   7   0   8  145.12   11.45   0
   7   0   8  122.29   10.87   0
  -7   0  -8  151.18   11.00   0
   8   0   8   50.65   13.47   0
   8   0   8   55.22   12.98   0
  -8   0  -8   55.52    9.51   0
   9   0   8  314.44   17.56   0
   9   0   8  293.77   18.42   0
  -9   0  -8  343.19   17.30   0
   9  -1  -8    4.26   12.65   0
   9   1  -8   -7.75   13.90   0
  -9  -1   8    4.27   19.38   0
  -9  -1   8    2.99   19.32   0
  -8  -1   8  100.09   10.39   0
   8   1  -8  103.22   10.03   0
   8  -1  -8   78.85   10.24   0
  -8   1   8   95.90   12.29   0
  -8   1   8  102.38   12.24   0
  -8  -1   8   97.83   11.97   0
  -7  -1   8  267.85   12.56   0
   7   1  -8  255.04   10.20   0
   7  -1  -8  238.94   10.09   0
  -7   1   8  262.95   14.86   0
  -7   1   8  283.92   13.20   0
  -7  -1   8  295.14   12.89   0
  -6   1   8    9.67    9.89   0
  -6   1   8   10.22   10.21   0
  -6  -1   8   11.98   10.15   0
  -6  -1   8   11.59   10.09   0
   6   1  -8    7.19    7.90   0
   6  -1  -8   11.55    6.31   0
  -5   1   8    6.75    7.96   0
  -5   1   8    3.44    8.38   0
   5   1  -8    3.16    9.80   0
   5  -1  -8   11.92    9.65   0
  -5  -1   8    6.81    8.11   0
  -5  -1   8   -0.73    8.43   0
  -4   1   8  292.42    9.34   0
  -4   1   8  268.68    8.90   0
  -4  -1   8  293.36   10.76   0
  -4  -1   8  267.33    8.95   0
   4   1  -8  270.52    8.25   0
   4  -1  -8  284.82    9.71   0
  -3   1   8    4.58    5.96   0
  -3   1   8   -9.77    9.02   0
  -3  -1   8    1.48    6.31   0
   3   1  -8   -5.71    8.11   0
   3  -1  -8    0.61    7.90   0
  -3  -1   8   -0.09    8.72   0
  -2  -1   8   -4.47    9.13   0
   2   1  -8    5.11    9.12   0
  -2   1   8   -7.51    6.46   0
  -2   1   8   -6.31    8.49   0
  -2  -1   8   -5.00    6.10   0
   2  -1  -8   -1.73    8.03   0
   2   1  -8    3.39    6.11   0
   1   1  -8   89.00    9.78   0
  -1   1   8  104.39    7.48   0
  -1   1   8   88.75    9.13   0
  -1  -1   8   97.78    9.79   0
  -1  -1   8   95.27    6.93   0
   1  -1  -8   95.57    6.54   0
   0   1   8   88.35    9.25   0
   0   1   8   87.33    7.32   0
   0   1  -8   80.34    7.27   0
   0  -1   8   86.91    9.22   0
   0  -1   8   82.97    7.20   0
   0  -1  -8   92.15    7.25   0
   1   1   8  730.89   12.00   0
   1   1   8  747.61   13.03   0
   1  -1   8  754.75   13.08   0
   1  -1   8  738.75   11.74   0
  -1   1  -8  711.21   11.62   0
  -1  -1  -8  707.22   11.48   0
   2  -1   8  158.01   10.09   0
   2  -1   8  152.59    9.49   0
  -2   1  -8  152.69    9.94   0
  -2  -1  -8  144.81    7.54   0
   2   1   8  144.82    7.75   0
   2   1   8  153.62    7.20   0
  -3   1  -8   93.77    6.87   0
  -3  -1  -8   75.11    9.15   0
   3   1   8   82.02    9.61   0
   3   1   8   73.07    6.67   0
   3  -1   8   78.35    7.12   0
   3  -1   8   75.81    8.89   0
  -4   1  -8  470.31    9.94   0
  -4  -1  -8  477.45   10.04   0
   4   1   8  515.29   10.34   0
   4   1   8  494.12   10.96   0
   4  -1   8  538.95   13.36   0
   4  -1   8  485.65   10.29   0
   5   1   8   35.30   11.07   0
   5   1   8   22.52   10.31   0
   5  -1   8   22.06    7.76   0
   5  -1   8   22.40   10.19   0
  -5   1  -8   31.18    7.47   0
  -5  -1  -8   33.26   10.41   0
  -6   1  -8   35.17   10.32   0
  -6  -1  -8   28.91    7.46   0
   6   1   8   32.63   10.19   0
   6   1   8   35.87    7.74   0
   6  -1   8   38.04   10.77   0
   6  -1   8   40.53   10.02   0
  -7   1  -8   57.06   10.35   0
   7   1   8   64.78   10.22   0
   7   1   8   62.68   10.77   0
   7  -1   8   65.33   10.67   0
   7  -1   8   74.55   10.10   0
  -7  -1  -8   74.20   10.29   0
  -8  -1  -8   19.09    9.03   0
   8   1   8   31.56    9.31   0
   8   1   8   31.89   12.76   0
   8  -1   8   18.97   12.85   0
   8  -1   8   13.85   13.55   0
  -8   1  -8   18.39   12.67   0
   9   1   8   10.21   15.20   0
   9   1   8    8.26   15.80   0
   9  -1   8   -3.87   15.40   0
   9  -1   8    2.41   15.74   0
  -9   1  -8   -9.10   14.60   0
  -9  -1  -8   -7.81   14.35   0
   9   2  -8   67.60   14.82   0
   9  -2  -8   64.77   11.04   0
  -9  -2   8   74.14   17.15   0
  -9  -2   8   66.76   17.03   0
   8  -2  -8  405.49   12.97   0
   8   2  -8  391.59   16.20   0
  -8   2   8  394.77   18.66   0
  -8   2   8  383.91   18.70   0
  -8  -2   8  377.07   16.00   0
  -8  -2   8  397.36   13.88   0
  -7  -2   8  233.08   13.99   0
  -7  -2   8  205.62   12.08   0
   7   2  -8  210.91   10.01   0
   7  -2  -8  218.90    9.80   0
  -7   2   8  230.80   12.51   0
  -7   2   8  216.96   12.32   0
  -6   2   8  196.16   11.92   0
  -6   2   8  206.10   12.37   0
  -6  -2   8  207.26   12.17   0
  -6  -2   8  221.26   11.92   0
   6   2  -8  198.54    9.69   0
   6  -2  -8  211.48   10.55   0
  -5   2   8  698.49   14.56   0
  -5   2   8  667.75   14.02   0
   5   2  -8  681.58   14.03   0
   5  -2  -8  701.51   13.60   0
  -5  -2   8  682.80   13.72   0
  -5  -2   8  662.49   13.58   0
  -4   2   8 1023.21   14.36   0
  -4   2   8  970.54   15.30   0
  -4  -2   8  919.39   14.81   0
  -4  -2   8  997.19   15.16   0
   4   2  -8  926.09   14.60   0
   4  -2  -8  995.97   13.02   0
  -3   2   8  853.71   14.58   0
  -3   2   8  804.18   13.95   0
  -3  -2   8  785.34   13.86   0
  -3  -2   8  770.34   12.35   0
   3   2  -8  724.40   12.88   0
   3  -2  -8  740.54   12.73   0
  -2   2   8  205.95   10.00   0
  -2   2   8  232.58   10.71   0
  -2  -2   8  219.76   10.61   0
  -2  -2   8  203.78   10.08   0
   2  -2  -8  202.16    9.41   0
   2   2  -8  187.32   10.61   0
   2   2  -8  205.82   10.22   0
   1   2  -8  258.47    8.86   0
   1   2  -8  296.93   10.61   0
  -1   2   8  294.62   11.23   0
  -1   2   8  262.11   10.26   0
  -1  -2   8  281.06    8.71   0
  -1  -2   8  269.51   10.33   0
   1  -2  -8  262.37    7.91   0
   0   2   8 1709.98   17.71   0
   0   2   8 1609.74   16.89   0
   0   2  -8 1648.27   17.62   0
   0   2  -8 1668.53   16.17   0
   0  -2   8 1628.13   17.58   0
   0  -2   8 1555.45   15.49   0
   0  -2  -8 1647.69   16.23   0
  -1  -2  -8  833.79   11.46   0
   1   2   8  861.16   12.11   0
   1  -2   8  934.28   14.37   0
   1  -2   8  954.47   14.07   0
  -1   2  -8  932.00   14.31   0
  -1   2  -8  959.35   14.27   0
   1   2   8  931.57   12.77   0
  -2  -2  -8  202.03    7.95   0
  -2   2  -8  201.08    7.93   0
   2   2   8  212.20    8.26   0
   2   2   8  217.25    9.86   0
   2  -2   8  216.10    8.21   0
   2  -2   8  213.38    9.96   0
  -3   2  -8    9.98    8.59   0
  -3  -2  -8    3.33    8.52   0
   3   2   8   -1.03    8.85   0
   3  -2   8   -6.09    8.13   0
   3   2   8   -1.47    5.70   0
   3  -2   8    1.03    6.17   0
  -4   2  -8  417.35   13.01   0
  -4  -2  -8  423.04   13.10   0
   4   2   8  428.91   12.72   0
   4   2   8  444.48   13.55   0
   4  -2   8  422.53   13.45   0
   4  -2   8  379.89   10.16   0
   5   2   8  441.18   12.58   0
   5   2   8  490.16   13.45   0
   5  -2   8  443.91   13.43   0
   5  -2   8  419.38   12.71   0
  -5   2  -8  420.11   12.91   0
  -5  -2  -8  425.19   12.90   0
  -6   2  -8 1112.45   14.44   0
  -6  -2  -8 1142.84   16.31   0
   6   2   8 1235.14   17.06   0
   6   2   8 1046.78   16.02   0
   6  -2   8 1036.39   14.60   0
   6  -2   8 1093.09   16.40   0
  -7  -2  -8  218.06   11.71   0
   7   2   8  234.38   11.67   0
   7   2   8  212.91    9.56   0
   7  -2   8  208.49   11.85   0
   7  -2   8  217.12   12.27   0
  -7   2  -8  246.62   11.96   0
   8   2   8   20.92   12.56   0
   8   2   8   10.47   13.29   0
   8  -2   8   30.98   13.01   0
   8  -2   8   28.66   12.98   0
  -8   2  -8   24.59   12.99   0
  -8  -2  -8   11.65   12.36   0
  -9   2  -8    8.93   14.32   0
  -9  -2  -8    1.18   16.74   0
   9   2   8   13.50   15.61   0
   9   2   8    2.08   15.39   0
   9  -2   8   10.40   15.21   0
   9  -2   8    8.11   15.64   0
   9   3  -8  115.68   17.90   0
  -9  -3   8  128.88   15.64   0
[truncated: 244,865 more chars]
