# Supplementary material for: Crystal structure of di­aqua­bis­(4-cyano­pyridine-κN)bis­(thio­cyanato-κN)iron(II) 4-cyano­pyridine disolvate
Source: Acta Crystallogr E Crystallogr Commun. 2017 Mar 3;73(Pt 4):463–6. doi: 10.1107/S205698901700322X (PMC5382599; doi:10.1107/S205698901700322X)
Supplement: Supplementary file 2 [file e-73-00463-Isup2.hkl]

data_I                                                                          
_shelx_title ' Fe(NCS)2(4-cyanopyridine)2(H2O)2 *4-cyanaopyridine  in P2(1)/c'  
_shelx_refln_list_code          4                                               
_shelx_F_calc_maximum      115.95                                               
_exptl_crystal_F_000       640.00                                               
_reflns_d_resolution_high  0.7547                                               
                                                                                
loop_                                                                           
 _space_group_symop_operation_xyz                                               
 'x, y, z'                                                                      
 '-x, y+1/2, -z+1/2'                                                            
 '-x, -y, -z'                                                                   
 'x, -y-1/2, z-1/2'                                                             
                                                                                
_cell_length_a     8.5376                                                       
_cell_length_b    15.2200                                                       
_cell_length_c    12.1214                                                       
_cell_angle_alpha  90.000                                                       
_cell_angle_beta   96.195                                                       
_cell_angle_gamma  90.000                                                       
                                                                                
_shelx_F_squared_multiplier     1.000                                           
                                                                                
loop_                                                                           
 _refln_index_h                                                                 
 _refln_index_k                                                                 
 _refln_index_l                                                                 
 _refln_F_squared_calc                                                          
 _refln_F_squared_meas                                                          
 _refln_F_squared_sigma                                                         
 _refln_observed_status                                                         
   2   0   0        356.75        297.90        28.38 o                         
   3   0   0        388.73        374.02        16.55 o                         
   5   0   0        991.93        918.96        17.16 o                         
   6   0   0        199.91        190.67        14.94 o                         
   7   0   0        246.77        242.75        17.55 o                         
   8   0   0          7.82          3.34        13.82 o                         
   9   0   0        239.60        273.08        17.91 o                         
  10   0   0        616.64        641.02        28.14 o                         
   1   1   0        662.55        494.29        15.90 o                         
   3   1   0       1646.34       1685.58        19.62 o                         
   4   1   0        682.30        662.92        12.76 o                         
   5   1   0       1352.40       1471.09        17.19 o                         
   6   1   0         30.62         42.42         6.22 o                         
   7   1   0         58.82         60.89         8.81 o                         
   8   1   0         16.23         15.29         9.45 o                         
   9   1   0         14.71         -0.50        10.10 o                         
  10   1   0         45.44         54.64        18.66 o                         
  11   1   0          3.34          1.77        25.49 o                         
   0   2   0       4729.80       3975.95        60.01 o                         
   2   2   0       1070.48       1004.14        14.09 o                         
   4   2   0       3434.72       3386.34        20.86 o                         
   5   2   0        949.91       1039.82        14.44 o                         
   6   2   0         12.04         13.29         7.39 o                         
   7   2   0         30.13         40.66         9.00 o                         
   8   2   0        323.08        337.62        10.15 o                         
   9   2   0        374.59        416.16        17.41 o                         
  10   2   0        136.69        143.74        14.58 o                         
  11   2   0         54.50         35.63        20.14 o                         
   1   3   0        598.85        542.52        10.94 o                         
   2   3   0       2947.48       2883.45        44.03 o                         
   3   3   0        926.01        909.89        10.06 o                         
   4   3   0          3.06          0.32         5.66 o                         
   5   3   0        502.29        578.95         9.39 o                         
   6   3   0        527.90        558.82        12.62 o                         
   7   3   0        155.93        161.49         7.84 o                         
   8   3   0         12.14         13.39         7.91 o                         
   9   3   0         15.83         15.34        10.13 o                         
  10   3   0          6.64         -6.39        15.87 o                         
  11   3   0          0.96          5.57        19.85 o                         
   1   4   0       2993.14       2656.22        56.05 o                         
   2   4   0       1247.64       1267.69        12.52 o                         
   3   4   0        560.16        539.31         9.00 o                         
   4   4   0       3343.57       3575.36        16.82 o                         
   5   4   0       1977.87       2016.22        16.50 o                         
   6   4   0        350.29        352.45         7.60 o                         
   7   4   0        327.51        343.16        10.07 o                         
   8   4   0         33.50         42.73         7.60 o                         
   9   4   0        212.49        237.53         8.91 o                         
  10   4   0        208.84        232.52        15.18 o                         
   1   5   0       2899.19       2772.51        15.75 o                         
   2   5   0       1174.92       1123.93        19.73 o                         
   3   5   0        240.00        226.48         7.57 o                         
   4   5   0        359.35        369.22         6.67 o                         
   5   5   0         91.33        104.44         5.01 o                         
   6   5   0        157.40        145.07         6.02 o                         
   7   5   0          5.40         11.24         7.39 o                         
   8   5   0         73.76         75.57         8.20 o                         
   9   5   0          5.20          3.81         7.73 o                         
  10   5   0          1.81          1.23         8.46 o                         
   0   6   0       2076.25       1900.76        28.59 o                         
   1   6   0       2922.08       2934.82        24.87 o                         
   2   6   0        213.92        198.29         6.53 o                         
   3   6   0        881.64        879.30        14.96 o                         
   4   6   0        298.09        278.49         6.22 o                         
   5   6   0         76.76         75.13         4.84 o                         
   6   6   0        295.27        297.00         7.68 o                         
   7   6   0        421.22        458.90        11.20 o                         
   8   6   0        127.34        119.55         8.52 o                         
   9   6   0         45.29         47.68         7.56 o                         
  10   6   0        118.14        107.92         9.20 o                         
   1   7   0        324.54        374.35         8.54 o                         
   2   7   0        229.43        207.42         6.44 o                         
   3   7   0          1.23          2.56         5.08 o                         
   4   7   0        203.98        184.39         6.73 o                         
   5   7   0        483.75        475.64         6.65 o                         
   6   7   0         16.04         13.86         4.74 o                         
   7   7   0          2.25         -3.76         5.94 o                         
   8   7   0         51.02         53.84         7.26 o                         
   9   7   0         14.83         16.43         8.94 o                         
  10   7   0          1.54          0.09        10.21 o                         
   0   8   0        856.61        813.13        13.34 o                         
   1   8   0       1160.43       1103.99        12.21 o                         
   2   8   0       3103.85       3026.34        33.76 o                         
   3   8   0       1196.65       1160.11         9.09 o                         
   4   8   0        470.32        484.02         9.52 o                         
   5   8   0         22.33         26.69         4.90 o                         
   6   8   0         71.09         77.90         5.20 o                         
   7   8   0         23.53         20.96         6.06 o                         
   8   8   0        383.31        384.64         8.95 o                         
   9   8   0         41.60         38.37         8.72 o                         
  10   8   0        168.71        159.57        12.49 o                         
   1   9   0        166.74        146.44         5.70 o                         
   2   9   0        825.25        890.19         9.27 o                         
   3   9   0          0.80          3.64         5.72 o                         
   4   9   0        989.70        986.29         8.96 o                         
   5   9   0        496.07        497.31         7.07 o                         
   6   9   0        126.40        125.49         5.90 o                         
   7   9   0         36.36         36.38         5.89 o                         
   8   9   0          3.19         13.48         6.35 o                         
   9   9   0          1.34         14.35         8.43 o                         
  10   9   0          1.73         -6.77        10.55 o                         
   0  10   0       3265.39       3223.09        74.25 o                         
   1  10   0        834.29        795.78         9.88 o                         
   2  10   0        229.98        243.01         6.09 o                         
   3  10   0          1.99          0.91         4.36 o                         
   4  10   0         59.22         55.27         6.27 o                         
   5  10   0         55.36         51.72         5.19 o                         
   6  10   0        529.83        555.59        10.94 o                         
   7  10   0        494.85        455.65        19.00 o                         
   8  10   0         34.06         37.29         7.54 o                         
   9  10   0          1.48         -1.74         7.56 o                         
   1  11   0        593.68        576.53         7.93 o                         
   2  11   0       1016.72       1037.73        13.65 o                         
   3  11   0         35.95         29.65         6.04 o                         
   4  11   0        171.59        180.02         5.99 o                         
   5  11   0        181.70        183.06         5.03 o                         
   6  11   0        119.83        118.26         5.60 o                         
   7  11   0         47.65         44.86         4.96 o                         
   8  11   0          4.58          5.43         7.45 o                         
   9  11   0          0.10         14.11         9.40 o                         
   0  12   0       1045.35       1105.34        20.93 o                         
   1  12   0        121.02        119.53         5.68 o                         
   2  12   0       2025.58       2144.87        17.02 o                         
   3  12   0       2171.78       2359.32        11.05 o                         
   4  12   0         39.37         37.78         6.41 o                         
   5  12   0         57.55         58.53         5.96 o                         
   6  12   0          3.30          6.97         4.58 o                         
   7  12   0        285.15        291.72         9.58 o                         
   8  12   0         78.31         76.34         7.24 o                         
   9  12   0         65.17         39.03        13.70 o                         
   1  13   0          7.71          6.17         5.25 o                         
   2  13   0        271.50        278.25        11.69 o                         
   3  13   0        387.53        410.39         9.38 o                         
   4  13   0        142.68        146.21         6.23 o                         
   5  13   0         78.57         83.10         5.54 o                         
   6  13   0          3.39          0.92         4.93 o                         
   7  13   0         34.35         37.43         6.61 o                         
   8  13   0          6.37         13.48         6.72 o                         
   0  14   0       1324.05       1424.86        32.08 o                         
   1  14   0        678.41        706.59         8.16 o                         
   2  14   0        292.79        318.12        10.48 o                         
   3  14   0        158.52        154.83         6.16 o                         
   4  14   0        159.53        159.25         7.41 o                         
   5  14   0        102.43        101.17         5.36 o                         
   6  14   0         77.73         85.07         6.66 o                         
   7  14   0         69.94         64.71         6.58 o                         
   8  14   0         13.53          4.95         8.98 o                         
   1  15   0        179.55        174.13         5.44 o                         
   2  15   0          7.09         -1.61         4.69 o                         
   3  15   0        120.77        117.57         5.59 o                         
   4  15   0        129.75        143.03         6.04 o                         
   5  15   0          9.41         13.01         6.46 o                         
   6  15   0         26.27         27.06         6.04 o                         
   7  15   0          6.44          4.46         6.16 o                         
   0  16   0        597.30        584.90        20.16 o                         
   1  16   0        281.51        273.96         9.52 o                         
   2  16   0        913.56        932.03        15.29 o                         
   3  16   0        224.29        216.31        10.75 o                         
   4  16   0         22.33         30.46         7.21 o                         
   5  16   0          1.07         -3.76         5.90 o                         
   6  16   0         44.88         41.61         6.18 o                         
   1  17   0        193.29        188.19        12.68 o                         
   2  17   0         50.14         61.64        12.27 o                         
   3  17   0         16.51          2.31         6.43 o                         
   4  17   0         22.81         17.62         7.75 o                         
   5  17   0          1.85         -4.31         7.17 o                         
   6  17   0          5.21         25.38        13.33 o                         
   0  18   0         40.55         45.56        15.55 o                         
   1  18   0         78.76         72.36         6.16 o                         
   2  18   0        224.14        202.58         7.65 o                         
   3  18   0        302.86        302.42         8.69 o                         
   4  18   0        321.65        298.11        11.05 o                         
   5  18   0         77.25         87.09         9.78 o                         
   1  19   0         20.96         30.68         7.77 o                         
   2  19   0        125.54        120.60        11.11 o                         
   3  19   0         15.39         20.82         7.89 o                         
   0  20   0        210.39        197.29        31.93 o                         
   1  20   0        252.51        197.51        14.63 o                         
 -11   1   1         20.97         25.77        25.91 o                         
 -10   1   1         63.37         56.65        18.77 o                         
  -9   1   1        314.54        318.59        16.63 o                         
  -8   1   1        386.94        414.01        13.51 o                         
  -7   1   1        127.21        147.00        12.54 o                         
  -6   1   1        345.57        388.83        11.07 o                         
  -5   1   1       1798.96       1926.48        31.12 o                         
  -4   1   1       1605.19       1599.11        18.88 o                         
  -3   1   1         27.88         13.77         6.43 o                         
  -1   1   1       7014.29       6458.06        71.96 o                         
   1   1   1         12.39         12.52         5.49 o                         
   2   1   1       1238.60       1118.55        12.88 o                         
   3   1   1        237.49        197.08         7.78 o                         
   4   1   1        466.36        387.44         8.82 o                         
   5   1   1        222.79        163.97         7.08 o                         
   6   1   1         70.66         71.05         5.26 o                         
   7   1   1        165.30        166.63         7.79 o                         
   8   1   1        370.42        387.17        10.87 o                         
   9   1   1        862.35        866.39        17.09 o                         
  10   1   1        292.90        291.84        19.61 o                         
  11   1   1         32.39         31.00        23.11 o                         
 -11   2   1          3.76         -3.89        22.99 o                         
 -10   2   1          2.26          0.49        12.91 o                         
  -9   2   1          0.03          2.38        10.92 o                         
  -8   2   1          1.73         -6.21        14.02 o                         
  -7   2   1         35.24         34.72         7.05 o                         
  -6   2   1        188.02        167.27         8.40 o                         
  -5   2   1         28.73         26.33         7.01 o                         
  -4   2   1       1694.07       1751.94        17.15 o                         
  -3   2   1       1611.85       1573.92        13.89 o                         
  -2   2   1       6996.86       7212.47        30.92 o                         
  -1   2   1        322.81        246.41         9.33 o                         
   0   2   1       1267.63        996.54        14.29 o                         
   1   2   1         78.32         71.93         6.10 o                         
   2   2   1       5468.50       5341.46        23.74 o                         
   3   2   1       2423.67       2488.77        20.95 o                         
   4   2   1        408.26        405.18         8.64 o                         
   5   2   1         89.40         90.21         7.04 o                         
   6   2   1         91.20         96.45         6.19 o                         
   7   2   1        115.28        125.00         8.03 o                         
   8   2   1         58.83         57.23         7.89 o                         
   9   2   1          7.56         13.92        11.19 o                         
  10   2   1          0.53         -7.58        15.87 o                         
  11   2   1          0.24          1.71        19.92 o                         
 -11   3   1        181.72        186.50        21.59 o                         
 -10   3   1         36.87         44.21        16.14 o                         
  -9   3   1        126.01        133.24        15.11 o                         
  -8   3   1          1.45          3.43         7.93 o                         
  -7   3   1         21.56         15.25         6.94 o                         
  -6   3   1       1527.37       1587.51        20.99 o                         
  -5   3   1       6276.39       6915.11       118.28 o                         
  -4   3   1       2901.21       2894.81        25.25 o                         
  -3   3   1          2.81          1.06         5.59 o                         
  -2   3   1       3466.98       3494.69        62.09 o                         
  -1   3   1       9094.85       9246.32        75.93 o                         
   0   3   1         60.18         39.33         7.60 o                         
   1   3   1        493.77        393.29         9.80 o                         
   2   3   1        244.34        221.29         7.68 o                         
   3   3   1        142.51        162.78         6.99 o                         
   4   3   1        103.21         70.29         6.09 o                         
   5   3   1       2353.81       2334.81        28.84 o                         
   6   3   1       1001.60        996.13        10.86 o                         
   7   3   1        132.02        157.53         9.73 o                         
   8   3   1        298.00        272.08         8.30 o                         
   9   3   1        185.08        178.82         9.33 o                         
  10   3   1        150.39        164.60        14.82 o                         
 -11   4   1          0.66          3.65        16.38 o                         
 -10   4   1         48.19         42.50        16.21 o                         
  -9   4   1         79.91         79.14         7.79 o                         
  -8   4   1         30.87         31.37         7.68 o                         
  -7   4   1        487.27        512.73         9.84 o                         
  -6   4   1         23.17         17.94         6.58 o                         
  -5   4   1        492.42        547.32         8.26 o                         
  -4   4   1        166.89        150.96         6.95 o                         
  -3   4   1         26.38         22.09         6.95 o                         
  -2   4   1         18.84          8.38         5.68 o                         
  -1   4   1      13443.27      14692.07       413.70 o                         
   0   4   1        849.14        776.87        10.31 o                         
   1   4   1        186.08        192.47         8.04 o                         
   2   4   1       1648.99       1604.05        12.92 o                         
   3   4   1          2.04          8.30         5.53 o                         
   4   4   1        189.21        176.27         6.82 o                         
   5   4   1        203.23        152.83         6.71 o                         
   6   4   1         88.82         78.99         5.63 o                         
   7   4   1        424.07        416.14         9.55 o                         
   8   4   1        276.34        277.80         8.83 o                         
   9   4   1         74.78         76.55         7.85 o                         
  10   4   1        101.72        108.30        10.19 o                         
 -10   5   1          0.98          3.57         9.52 o                         
  -9   5   1        113.52        106.27         7.65 o                         
  -8   5   1        610.97        649.69        20.78 o                         
  -7   5   1        885.50        940.78        19.95 o                         
  -6   5   1         83.73         87.74         5.77 o                         
  -5   5   1        203.47        227.48         6.49 o                         
  -4   5   1        262.93        238.14         6.18 o                         
  -3   5   1       5641.35       5933.18        53.76 o                         
  -2   5   1       4242.70       3963.42        46.50 o                         
  -1   5   1       6604.61       6731.35        44.39 o                         
   0   5   1        166.10        125.49         6.54 o                         
   1   5   1          1.56          2.74         5.51 o                         
   2   5   1       1799.53       1763.32        14.10 o                         
   3   5   1       4664.49       4651.67        41.50 o                         
   4   5   1       1373.98       1299.52        13.87 o                         
   5   5   1          9.82         13.77         4.92 o                         
   6   5   1         35.98         35.28         5.51 o                         
   7   5   1        584.46        629.31        13.24 o                         
   8   5   1        404.23        440.56         9.76 o                         
   9   5   1        673.66        679.85        22.65 o                         
  10   5   1         82.48         71.03         9.42 o                         
 -10   6   1         12.96          8.60         9.16 o                         
  -9   6   1         87.24         90.88         6.96 o                         
  -8   6   1         72.96         83.93         7.43 o                         
  -7   6   1          4.41          6.97         7.21 o                         
  -6   6   1        260.47        256.11         8.13 o                         
  -5   6   1         33.51         30.78         4.91 o                         
  -4   6   1        301.42        286.04         7.25 o                         
  -3   6   1        762.12        732.68         9.07 o                         
  -2   6   1        546.23        566.94         7.30 o                         
  -1   6   1        790.33        765.14        10.13 o                         
   0   6   1        433.78        394.54         7.39 o                         
   1   6   1       2463.54       2426.60        17.55 o                         
   2   6   1       4852.50       5059.24        27.04 o                         
   3   6   1        162.72        176.41         5.96 o                         
   4   6   1        627.66        642.59         8.30 o                         
   5   6   1          1.87          0.44         4.82 o                         
   6   6   1         16.47         16.14         5.09 o                         
   7   6   1        370.52        400.98         7.87 o                         
   8   6   1          0.80          2.33         6.93 o                         
   9   6   1         62.90         66.68         8.54 o                         
  10   6   1         87.64         92.49         9.39 o                         
 -10   7   1        253.33        255.52        13.24 o                         
  -9   7   1          2.25          1.35         8.40 o                         
  -8   7   1          4.37         13.37         6.89 o                         
  -7   7   1         31.34         33.38         6.40 o                         
  -6   7   1        916.69        928.42        19.99 o                         
  -5   7   1       1200.69       1217.94        10.21 o                         
  -4   7   1        518.98        532.33         8.41 o                         
  -3   7   1        727.39        672.46         8.00 o                         
  -2   7   1       1000.35        997.67        10.05 o                         
  -1   7   1       7482.23       7956.76        83.78 o                         
   0   7   1       3049.89       3038.71        23.85 o                         
   1   7   1       2286.70       2189.68        31.40 o                         
   2   7   1       1968.41       1910.32        21.59 o                         
   3   7   1        129.51        129.32         6.42 o                         
   4   7   1        336.39        352.04         5.94 o                         
   5   7   1        156.05        139.15         4.73 o                         
   6   7   1       1240.10       1314.04        27.06 o                         
   7   7   1         31.38         34.50         6.24 o                         
   8   7   1        179.68        173.82         7.95 o                         
   9   7   1         19.94         30.92         8.53 o                         
  10   7   1         49.28         41.50        10.19 o                         
 -10   8   1         35.31         33.53         8.04 o                         
  -9   8   1          0.47          3.04         8.41 o                         
  -8   8   1         24.86         30.46         7.17 o                         
  -7   8   1         47.67         51.01         6.35 o                         
  -6   8   1         67.78         61.44         5.83 o                         
  -5   8   1        298.19        302.72         5.55 o                         
  -4   8   1        448.03        462.92         6.91 o                         
  -3   8   1        512.96        522.53        11.99 o                         
  -2   8   1        120.71        110.91         5.64 o                         
  -1   8   1       2094.95       2161.30        26.34 o                         
   0   8   1          0.20         -1.02         4.35 o                         
   1   8   1         50.95         41.62         4.48 o                         
   2   8   1         24.66         16.89         5.04 o                         
   3   8   1         11.75         12.73         5.04 o                         
   4   8   1         42.53         41.51         4.75 o                         
   5   8   1        348.50        357.96         6.05 o                         
   6   8   1          3.31          1.80         4.59 o                         
   7   8   1        190.09        199.89         6.58 o                         
   8   8   1         44.13         31.58         6.19 o                         
   9   8   1        103.87        103.41         9.03 o                         
  10   8   1         40.76         39.78        10.20 o                         
 -10   9   1          9.40         16.74         9.02 o                         
  -9   9   1          3.37          1.87         8.53 o                         
  -8   9   1        429.22        454.22         9.72 o                         
  -7   9   1        289.15        294.74         7.19 o                         
  -6   9   1         79.68         73.03         5.81 o                         
  -5   9   1         11.70          9.98         5.43 o                         
  -4   9   1        796.60        848.59         8.82 o                         
  -3   9   1       1222.68       1197.77        12.75 o                         
  -2   9   1       2388.96       2450.58        44.99 o                         
  -1   9   1       2255.06       2308.87        32.20 o                         
   0   9   1        812.83        836.29         8.33 o                         
   1   9   1        353.06        324.36         6.76 o                         
   2   9   1       1858.92       1833.42        10.15 o                         
   3   9   1       2388.01       2510.85        29.55 o                         
   4   9   1          8.55         12.89         4.10 o                         
   5   9   1          2.11          4.12         4.15 o                         
   6   9   1        227.70        235.00         6.56 o                         
   7   9   1        364.43        370.50         6.82 o                         
   8   9   1        123.39        118.88         6.85 o                         
   9   9   1        108.25        111.73         9.18 o                         
  -9  10   1         63.78         53.07         9.18 o                         
  -8  10   1          7.31          6.14         7.51 o                         
  -7  10   1         47.89        701.81       304.12 o                         
  -6  10   1         85.60         93.82         5.47 o                         
  -5  10   1        591.39        626.55         8.47 o                         
  -4  10   1         39.09         30.36         6.04 o                         
  -3  10   1          4.23         10.37         4.50 o                         
  -2  10   1        348.14        338.47         5.92 o                         
  -1  10   1         26.62         41.96         5.06 o                         
   0  10   1        256.08        253.17         6.05 o                         
   1  10   1          0.02         -3.47         4.57 o                         
   2  10   1          3.45          4.20         5.43 o                         
   3  10   1         13.27         16.55         4.81 o                         
   4  10   1         31.71         33.12         4.54 o                         
   5  10   1        243.21        267.23         6.70 o                         
   6  10   1        105.94        112.48         6.19 o                         
   7  10   1          3.63         -5.35         6.00 o                         
   8  10   1        129.14        139.18         7.27 o                         
   9  10   1         65.87         45.94         8.19 o                         
  -9  11   1         49.19         50.01        12.68 o                         
  -8  11   1         37.25         30.37         6.83 o                         
  -7  11   1        327.19        350.17         9.65 o                         
  -6  11   1        298.91        292.47         6.85 o                         
  -5  11   1        594.55        624.14         8.81 o                         
  -4  11   1        196.63        213.95         6.73 o                         
  -3  11   1       1504.41       1557.97        27.30 o                         
  -2  11   1        563.82        570.23         6.94 o                         
  -1  11   1        637.62        714.37        10.04 o                         
   0  11   1        366.29        374.11         8.34 o                         
   1  11   1        163.92        184.95         5.18 o                         
   2  11   1        396.55        409.05        13.14 o                         
   3  11   1        286.52        297.37         9.30 o                         
   4  11   1        575.68        599.10         7.70 o                         
   5  11   1         49.34         52.64         4.92 o                         
   6  11   1        277.89        280.76         7.35 o                         
   7  11   1        216.60        221.33         8.46 o                         
   8  11   1        200.77        210.04         8.07 o                         
   9  11   1         61.40         46.92         8.58 o                         
  -9  12   1         45.88         34.32        12.25 o                         
  -8  12   1         79.81         74.49         7.52 o                         
  -7  12   1        138.15        138.48         8.13 o                         
  -6  12   1          0.09          4.22         5.00 o                         
  -5  12   1         15.33         11.82         5.81 o                         
  -4  12   1        177.72        172.84         6.61 o                         
  -3  12   1        263.16        259.76         6.89 o                         
  -2  12   1         19.66         15.46         4.91 o                         
  -1  12   1         78.10         75.31         4.96 o                         
   0  12   1         63.07         55.33         5.53 o                         
   1  12   1          2.95          1.57         4.73 o                         
   2  12   1         11.25          9.40         4.67 o                         
   3  12   1          0.00          5.36         5.87 o                         
   4  12   1          0.46          1.98         4.59 o                         
   5  12   1         16.70          7.43         5.80 o                         
   6  12   1         70.83         72.40         5.30 o                         
   7  12   1          1.97          2.01         5.79 o                         
   8  12   1         25.88         17.98         7.13 o                         
  -8  13   1         24.61         19.77         6.77 o                         
  -7  13   1        130.66        119.18         6.00 o                         
  -6  13   1        166.44        167.45         8.39 o                         
  -5  13   1        682.35        696.23         8.78 o                         
  -4  13   1       1142.69       1186.59         9.95 o                         
  -3  13   1        166.36        162.99         7.44 o                         
  -2  13   1        235.87        284.47         6.46 o                         
  -1  13   1        221.18        230.15         6.16 o                         
   0  13   1        541.35        552.15         8.19 o                         
   1  13   1        646.91        664.51        16.37 o                         
   2  13   1        198.99        210.38         7.86 o                         
   3  13   1        113.44         99.91         6.66 o                         
   4  13   1         75.02         63.32         4.93 o                         
   5  13   1        526.09        529.85         6.87 o                         
   6  13   1        435.00        411.03        11.78 o                         
   7  13   1        258.90        243.04        10.94 o                         
   8  13   1          0.80         -1.10         7.54 o                         
  -8  14   1          4.93          3.96         7.80 o                         
  -7  14   1         40.57         42.22         6.10 o                         
  -6  14   1        118.31        115.52         7.63 o                         
  -5  14   1         57.08         54.54         6.33 o                         
  -4  14   1        726.40        722.89         7.62 o                         
  -3  14   1        268.80        252.49         5.67 o                         
  -2  14   1          1.18         -0.53         5.67 o                         
  -1  14   1        188.56        191.28         6.33 o                         
   0  14   1         49.45         52.33         5.92 o                         
   1  14   1         32.29         26.43         6.22 o                         
   2  14   1         63.79         68.43         5.84 o                         
   3  14   1        178.20        173.17         6.18 o                         
   4  14   1         65.06         62.61         5.22 o                         
   5  14   1          5.98         14.95         5.27 o                         
   6  14   1         82.25         91.01        10.11 o                         
   7  14   1         66.71         54.95         6.32 o                         
  -7  15   1        161.59        140.88        10.37 o                         
  -6  15   1          9.40          3.59         6.68 o                         
  -5  15   1          1.08          5.06         7.65 o                         
  -4  15   1        172.47        155.59         6.60 o                         
  -3  15   1        535.33        558.65        19.76 o                         
  -2  15   1        953.66        986.82        16.90 o                         
  -1  15   1        328.32        335.37        13.99 o                         
   0  15   1        296.11        276.46         6.76 o                         
   1  15   1         90.55         97.21         5.82 o                         
   2  15   1        269.15        279.94         6.50 o                         
   3  15   1        346.97        351.91         9.62 o                         
   4  15   1        111.78        103.12         6.00 o                         
   5  15   1          0.84          0.51         6.84 o                         
   6  15   1          4.12          6.83         5.15 o                         
   7  15   1         47.17         40.62         6.80 o                         
  -6  16   1         51.13         42.96         6.83 o                         
  -5  16   1          2.97         -3.36         7.58 o                         
  -4  16   1          1.65          2.64         7.52 o                         
  -3  16   1         79.89         78.55         6.27 o                         
  -2  16   1          0.14          2.59         5.35 o                         
  -1  16   1         66.45         76.36         5.71 o                         
   0  16   1         29.95         30.64         8.33 o                         
   1  16   1         45.57         43.98         4.79 o                         
   2  16   1         45.23         55.03         5.26 o                         
   3  16   1         18.06         21.44         6.20 o                         
   4  16   1         59.19         63.07         6.13 o                         
   5  16   1         70.80         68.90         6.22 o                         
   6  16   1         29.45         24.08         7.34 o                         
  -6  17   1         89.97         83.68         7.58 o                         
  -5  17   1        384.87        354.85        19.49 o                         
  -4  17   1        466.22        451.00         9.37 o                         
  -3  17   1         79.06         80.48         7.50 o                         
  -2  17   1          3.65          4.21         5.79 o                         
  -1  17   1         34.53         34.89         5.33 o                         
   0  17   1        745.99        737.13        17.88 o                         
   1  17   1        639.88        610.98        14.18 o                         
   2  17   1         67.19         78.13         6.02 o                         
   3  17   1        100.19         96.46        18.45 o                         
   4  17   1         14.62         12.47         5.51 o                         
   5  17   1        288.56        268.82         7.50 o                         
  -5  18   1         12.09         22.14         9.63 o                         
  -4  18   1        100.35         96.49         7.23 o                         
  -3  18   1         50.28         52.39         8.28 o                         
  -2  18   1        167.27        154.02         6.82 o                         
  -1  18   1         78.55         76.15         6.12 o                         
   0  18   1         27.54         34.47         7.76 o                         
   1  18   1         89.81         84.89         6.52 o                         
   2  18   1          0.17          5.23         6.24 o                         
   3  18   1         32.83         38.85         7.74 o                         
   4  18   1         16.90         12.74         6.79 o                         
  -3  19   1        149.80        135.53         8.21 o                         
  -2  19   1        129.14        114.55        16.52 o                         
  -1  19   1        101.34         87.75         7.79 o                         
   0  19   1         18.05         12.99         7.05 o                         
   1  19   1         33.93         44.61         7.81 o                         
   2  19   1         50.40         46.57         8.78 o                         
   3  19   1        163.65        158.55        11.72 o                         
  -1  20   1         19.17          8.19        13.24 o                         
   0  20   1          0.29         -3.54         8.28 o                         
  -9   0   2        441.72        493.43        20.20 o                         
  -8   0   2         49.94         33.92        16.78 o                         
  -7   0   2          1.24         -0.49        12.42 o                         
  -6   0   2        455.15        500.89        17.04 o                         
  -5   0   2        730.14        694.82        21.09 o                         
  -4   0   2       2553.04       2365.45        23.64 o                         
  -3   0   2          2.03          0.82         9.52 o                         
  -2   0   2       1262.99       1184.65        19.91 o                         
  -1   0   2         93.76         78.47         8.66 o                         
   0   0   2       1296.23       1223.50        32.80 o                         
   2   0   2        167.31        153.13         8.11 o                         
   3   0   2          8.21          4.45         6.32 o                         
   4   0   2       2588.60       2981.21        78.95 o                         
   5   0   2       1846.92       1972.79        46.95 o                         
   6   0   2        908.06        885.56        23.95 o                         
   7   0   2        760.68        802.10        16.71 o                         
   8   0   2        409.22        376.04        11.96 o                         
   9   0   2         38.10         40.00        12.39 o                         
  10   0   2         38.52         46.38        16.54 o                         
 -10   1   2          3.29          1.13        18.19 o                         
  -9   1   2        134.59        146.88        14.11 o                         
  -8   1   2          1.05         -3.90        14.14 o                         
  -7   1   2         17.23         16.06         9.82 o                         
  -6   1   2         33.80         36.32         8.75 o                         
  -5   1   2         45.77         61.79         7.29 o                         
  -4   1   2        833.40        823.97        15.82 o                         
  -3   1   2        170.87        130.21         6.77 o                         
  -2   1   2        301.22        289.27         7.99 o                         
  -1   1   2       9252.99       9209.05       193.13 o                         
   0   1   2        456.51        392.76         8.24 o                         
   1   1   2       2762.63       2599.31        28.68 o                         
   2   1   2       4606.92       4450.73        43.38 o                         
   3   1   2       1509.59       1476.19        12.36 o                         
   4   1   2          1.10          9.43         5.54 o                         
   5   1   2        213.36        188.35         5.79 o                         
   6   1   2        197.27        204.30         6.38 o                         
   7   1   2          0.10          1.09         5.91 o                         
   8   1   2         45.48         52.64         6.45 o                         
   9   1   2         21.60         20.87         7.27 o                         
  10   1   2          0.29          0.72        12.48 o                         
 -11   2   2         11.02          9.12        19.83 o                         
 -10   2   2         66.66         60.64        13.66 o                         
  -9   2   2        134.81        129.36        12.23 o                         
  -8   2   2        237.74        257.36        16.53 o                         
  -7   2   2        571.49        610.80        14.07 o                         
  -6   2   2         82.01         88.92         6.94 o                         
  -5   2   2         47.00         48.93         6.12 o                         
  -4   2   2       4259.04       4484.94        53.91 o                         
  -3   2   2       1945.79       1807.33        14.40 o                         
  -2   2   2        890.03        799.32        10.17 o                         
  -1   2   2         11.54          8.82         5.25 o                         
   0   2   2       2461.18       2133.23        19.23 o                         
   1   2   2       2119.37       2060.93        13.31 o                         
   2   2   2        149.37        146.32         6.05 o                         
   3   2   2       1229.81       1136.05        10.15 o                         
   4   2   2       3129.16       3068.86        38.01 o                         
   5   2   2       1640.59       1565.56        23.22 o                         
   6   2   2         77.55         77.88         6.03 o                         
   7   2   2         93.99         88.89         6.19 o                         
   8   2   2        312.73        334.51         8.50 o                         
   9   2   2        336.87        356.76         9.90 o                         
  10   2   2         72.76         88.89        13.86 o                         
 -11   3   2         42.47         50.85        20.16 o                         
 -10   3   2         17.75         23.53        13.15 o                         
  -9   3   2         17.79         27.52        14.00 o                         
  -8   3   2         24.18         29.54         7.81 o                         
  -7   3   2         67.52         72.81         7.25 o                         
  -6   3   2        176.92        162.51         6.57 o                         
  -5   3   2       1002.37       1056.54        11.12 o                         
  -4   3   2        772.72        775.64         9.42 o                         
  -3   3   2       4794.64       4992.36        35.59 o                         
  -2   3   2        670.18        661.53         9.52 o                         
   0   3   2        203.28        176.47         7.22 o                         
   1   3   2          7.95          5.63         5.12 o                         
   2   3   2       3617.66       3393.30        19.09 o                         
   3   3   2       1488.78       1622.77        15.57 o                         
   4   3   2        620.30        619.82         7.86 o                         
   5   3   2        389.57        401.06         7.31 o                         
   6   3   2         29.27         27.60         6.06 o                         
   7   3   2        110.94         97.30         6.98 o                         
   8   3   2         12.17         10.91         6.97 o                         
   9   3   2          0.77          2.17         7.21 o                         
  10   3   2         22.95         13.90        10.72 o                         
 -11   4   2         16.79         11.20        16.61 o                         
 -10   4   2         19.35         26.43        13.28 o                         
  -9   4   2        209.83        232.12         9.94 o                         
  -8   4   2        181.69        190.39         8.21 o                         
  -7   4   2        527.18        586.25         9.58 o                         
  -6   4   2       1140.84       1193.85        12.49 o                         
  -5   4   2       2168.61       2230.51        17.97 o                         
  -4   4   2       2500.16       2578.42        36.59 o                         
  -3   4   2       2116.53       2054.07        23.13 o                         
  -2   4   2       1048.95        910.40         9.80 o                         
  -1   4   2         58.80         63.42         5.50 o                         
   0   4   2          5.26          7.07         4.87 o                         
   1   4   2       1151.34       1035.84        13.75 o                         
   2   4   2        932.71        860.44         9.03 o                         
   3   4   2          6.37          0.13         5.08 o                         
   4   4   2         44.04         15.24         4.44 o                         
   5   4   2        848.16        882.15        13.60 o                         
   6   4   2       1509.75       1527.40        33.09 o                         
   7   4   2        711.55        729.58         9.82 o                         
   8   4   2        454.22        409.98        13.56 o                         
   9   4   2         34.68         35.54         7.19 o                         
  10   4   2         78.44         80.99        10.06 o                         
 -10   5   2         10.33         18.95        13.90 o                         
  -9   5   2          1.20          0.81         6.91 o                         
  -8   5   2          5.08          2.85         6.33 o                         
  -7   5   2        387.27        417.19         8.39 o                         
  -6   5   2          6.13          0.93         5.29 o                         
  -5   5   2        604.96        570.01        11.03 o                         
  -4   5   2        144.59        120.94         5.98 o                         
  -3   5   2       1306.24       1309.40        11.65 o                         
  -2   5   2        501.78        510.39         7.44 o                         
  -1   5   2       4049.40       4270.40        17.77 o                         
   0   5   2         93.70         66.30         5.84 o                         
   1   5   2        946.76        915.74         8.87 o                         
   2   5   2         88.20        104.58         5.83 o                         
   3   5   2        276.50        299.07         6.27 o                         
   4   5   2        201.43        237.49         6.24 o                         
   5   5   2         13.03         10.02         5.28 o                         
   6   5   2          1.32          2.57         5.36 o                         
   7   5   2         82.32         83.11         6.06 o                         
   8   5   2         49.26         55.89         6.63 o                         
   9   5   2          0.56          4.55         6.65 o                         
  10   5   2          2.89          0.33         8.82 o                         
 -10   6   2        213.35        232.76        10.66 o                         
  -9   6   2         48.51         43.39         6.88 o                         
  -8   6   2        269.25        284.49         7.78 o                         
  -7   6   2        248.27        256.92         8.57 o                         
  -6   6   2       2171.95       2238.47        43.36 o                         
  -5   6   2       1823.49       1869.47        29.41 o                         
  -4   6   2        268.02        261.01         7.42 o                         
  -3   6   2       3460.92       3693.58        44.34 o                         
  -2   6   2       2287.28       2272.88        12.15 o                         
  -1   6   2       1791.38       1724.88        11.26 o                         
   0   6   2        595.98        528.53         9.33 o                         
   1   6   2       3043.56       3012.15        24.51 o                         
   2   6   2        990.73        929.13         8.71 o                         
   3   6   2         81.35        104.27         5.53 o                         
   4   6   2       1012.28       1060.59         9.23 o                         
   5   6   2         63.31         60.04         5.29 o                         
   6   6   2        477.15        478.05        14.60 o                         
   7   6   2        359.21        347.83         7.26 o                         
   8   6   2        536.42        512.19         8.59 o                         
   9   6   2        162.97        154.90         8.20 o                         
  10   6   2         41.57         34.93         8.62 o                         
 -10   7   2         59.24         64.53         9.09 o                         
  -9   7   2          1.40         -4.51         7.90 o                         
  -8   7   2         39.12         35.84         6.18 o                         
  -7   7   2        335.24        352.51         8.83 o                         
  -6   7   2        272.54        256.95         6.52 o                         
  -5   7   2        141.90        143.55         5.30 o                         
  -4   7   2        435.61        440.20         7.43 o                         
  -3   7   2       1225.58       1392.58        10.01 o                         
  -2   7   2         13.50         17.60         4.89 o                         
  -1   7   2        300.43        313.81         6.53 o                         
   0   7   2          1.46         -2.44         4.69 o                         
   1   7   2        591.95        615.24         8.22 o                         
   2   7   2         61.47         80.31         4.69 o                         
   3   7   2        669.49        729.75        11.72 o                         
   4   7   2         81.88         92.37         5.05 o                         
   5   7   2        127.70        121.72         5.05 o                         
   6   7   2        184.81        207.83         5.57 o                         
   7   7   2         13.50          6.82         5.96 o                         
   8   7   2        124.11        124.31         6.13 o                         
   9   7   2          7.57         11.70         8.57 o                         
  10   7   2          3.64          6.14         9.18 o                         
 -10   8   2         71.12         67.16         8.97 o                         
  -9   8   2         96.11         97.20         7.91 o                         
  -8   8   2        225.92        238.88         8.23 o                         
  -7   8   2       1097.20       1187.88        24.32 o                         
  -6   8   2        331.11        353.78         7.59 o                         
  -5   8   2        376.99        373.40         8.22 o                         
  -4   8   2        166.41        177.38         5.89 o                         
  -3   8   2       5090.79       5463.97        61.33 o                         
  -2   8   2       7573.55       8018.11       103.78 o                         
  -1   8   2       2411.88       2324.84        11.85 o                         
   0   8   2         57.57         47.08         4.77 o                         
   1   8   2         24.28         23.19         5.00 o                         
   2   8   2       1377.84       1395.70         8.93 o                         
   3   8   2       1624.46       1582.68        20.94 o                         
   4   8   2        809.01        769.03         8.55 o                         
   5   8   2        168.50        185.96         6.73 o                         
   6   8   2         18.34         16.54         5.77 o                         
   7   8   2        315.26        320.12         7.19 o                         
   8   8   2        109.59        103.84         6.27 o                         
   9   8   2        288.94        268.27        12.57 o                         
  10   8   2         90.52         72.54        11.00 o                         
 -10   9   2          9.55         12.97         9.07 o                         
  -9   9   2         45.62         39.61         7.68 o                         
  -8   9   2          0.01          6.52         9.79 o                         
  -7   9   2         57.47         52.57         4.87 o                         
  -6   9   2          1.83          6.02         5.35 o                         
  -5   9   2        762.14        770.83        23.57 o                         
  -4   9   2       1185.02       1205.62        10.34 o                         
  -3   9   2       1968.74       1897.31        10.95 o                         
  -2   9   2        140.45        136.77         5.52 o                         
  -1   9   2       2188.28       2371.11        23.51 o                         
   0   9   2        237.45        234.34         5.51 o                         
   1   9   2        947.66       1045.36         9.68 o                         
   2   9   2        354.73        372.15         6.89 o                         
   3   9   2        155.19        148.40         5.30 o                         
   4   9   2        200.72        187.86         5.49 o                         
   5   9   2        642.97        689.60         8.95 o                         
   6   9   2         54.59         61.86         5.86 o                         
   7   9   2         31.05         27.07         4.88 o                         
   8   9   2        124.32        111.06         5.88 o                         
   9   9   2         17.46          6.20         7.30 o                         
  -9  10   2        108.40        117.91        10.67 o                         
  -8  10   2         74.77         67.67         7.87 o                         
  -7  10   2        210.98        261.53        45.09 o                         
  -6  10   2       1920.85       2074.75        63.64 o                         
  -5  10   2       2005.38       2075.09        24.07 o                         
  -4  10   2        263.05        279.51         7.20 o                         
  -3  10   2        708.25        760.84         8.00 o                         
  -2  10   2        807.53        841.07         7.68 o                         
  -1  10   2        559.78        589.01        10.25 o                         
   0  10   2        426.13        378.59        10.35 o                         
   1  10   2       3394.83       3491.39        13.41 o                         
   2  10   2       1150.90       1143.63        16.05 o                         
   3  10   2          3.56          2.76         3.67 o                         
   4  10   2          1.87         -0.18         5.23 o                         
   5  10   2        270.26        295.26         6.28 o                         
   6  10   2        823.82        849.01         7.64 o                         
   7  10   2        663.03        649.85         7.02 o                         
   8  10   2        357.10        325.11         7.98 o                         
   9  10   2         93.98         67.17         8.38 o                         
  -9  11   2        108.70        105.93         8.53 o                         
  -8  11   2          0.56          0.89         6.76 o                         
  -7  11   2          2.85          8.61         5.81 o                         
  -6  11   2         13.86         20.98         5.25 o                         
  -5  11   2         58.53         54.12         6.08 o                         
  -4  11   2         38.84         35.38         6.02 o                         
  -3  11   2         24.86         17.68         6.25 o                         
  -2  11   2        134.07        124.59         4.99 o                         
  -1  11   2       1390.90       1378.90        15.33 o                         
   0  11   2        393.65        391.87         7.38 o                         
   1  11   2          2.84          0.51         4.71 o                         
   2  11   2        579.26        530.27         6.78 o                         
   3  11   2        262.58        265.39         5.87 o                         
   4  11   2         22.45         20.26         4.94 o                         
   5  11   2         22.65         24.73         5.68 o                         
   6  11   2         98.44         96.75         5.42 o                         
   7  11   2         11.10          4.57         5.89 o                         
   8  11   2          9.83         10.71         7.32 o                         
   9  11   2         40.67         19.90         9.44 o                         
  -9  12   2         22.59         15.30         9.44 o                         
  -8  12   2        146.93        123.36         6.11 o                         
  -7  12   2        645.71        647.81        11.10 o                         
  -6  12   2        692.10        684.18        17.24 o                         
  -5  12   2         80.56         68.50         5.59 o                         
  -4  12   2        186.19        193.53         7.02 o                         
  -3  12   2       1211.56       1309.68        21.35 o                         
  -2  12   2       2803.99       2893.27        60.01 o                         
  -1  12   2        404.89        424.28        13.58 o                         
   0  12   2         14.19         14.40         4.70 o                         
   1  12   2        147.29        154.18         5.77 o                         
   2  12   2        171.69        173.55         7.36 o                         
   3  12   2       1149.75       1277.41         8.70 o                         
   4  12   2       1665.87       1736.78        12.28 o                         
   5  12   2        309.70        308.24         7.77 o                         
   6  12   2         92.33         89.55         5.47 o                         
   7  12   2         96.12         95.92         7.32 o                         
   8  12   2        390.55        369.90        17.21 o                         
  -8  13   2          4.31          3.61         6.20 o                         
  -7  13   2          0.51          2.90         6.36 o                         
  -6  13   2         48.64         45.18         6.67 o                         
  -5  13   2         44.22         42.48         4.97 o                         
  -4  13   2          3.11          4.99         5.16 o                         
  -3  13   2        251.00        266.66         6.15 o                         
  -2  13   2          1.01         -4.32         5.52 o                         
  -1  13   2        255.54        250.63         6.67 o                         
   0  13   2        135.45        138.03         7.61 o                         
   1  13   2        220.46        237.24         6.06 o                         
   2  13   2        523.95        561.34        14.42 o                         
   3  13   2         86.48         88.45         5.81 o                         
   4  13   2          0.89          1.47         5.75 o                         
   5  13   2        120.20        124.95         5.43 o                         
   6  13   2         45.78         51.86         5.56 o                         
   7  13   2          2.38          1.33         5.48 o                         
   8  13   2          7.20          1.75         7.14 o                         
  -8  14   2         17.83         13.54         7.73 o                         
  -7  14   2         50.08         42.85         6.11 o                         
  -6  14   2        132.97        129.86         8.68 o                         
  -5  14   2        340.27        340.27         6.45 o                         
  -4  14   2        456.11        474.30         8.75 o                         
  -3  14   2         47.58         60.59         6.32 o                         
  -2  14   2        316.69        319.51         6.26 o                         
  -1  14   2        126.30        125.26         6.00 o                         
   0  14   2        458.27        466.44         6.72 o                         
   1  14   2        480.26        498.92        12.20 o                         
   2  14   2        397.09        397.08         8.30 o                         
   3  14   2        133.87        141.56         6.30 o                         
   4  14   2          1.17         -1.00         4.67 o                         
   5  14   2        398.78        396.97         9.77 o                         
   6  14   2        252.03        258.10         7.28 o                         
   7  14   2        163.41        157.85         7.10 o                         
  -7  15   2          2.27          3.94         6.36 o                         
  -6  15   2         19.38         10.95         8.30 o                         
  -5  15   2         22.52         35.96         6.40 o                         
  -4  15   2          0.88         -0.88         5.80 o                         
  -3  15   2         33.87         30.09         5.57 o                         
  -2  15   2         53.99         40.74         6.25 o                         
  -1  15   2        168.38        160.49         6.15 o                         
   0  15   2         82.28         90.07         6.35 o                         
   1  15   2          0.25         -1.62         5.52 o                         
   2  15   2        248.20        245.90         7.80 o                         
   3  15   2        117.23        124.87         5.07 o                         
   4  15   2          9.52         15.16         4.54 o                         
   5  15   2          0.69          2.09         6.24 o                         
   6  15   2         78.93         75.90         6.80 o                         
   7  15   2          0.53         -3.38         8.48 o                         
  -6  16   2        194.53        188.12        26.84 o                         
  -5  16   2         61.44         60.94        11.42 o                         
  -4  16   2         36.99         40.98         7.15 o                         
  -3  16   2         62.92         66.92         7.86 o                         
  -2  16   2         79.05         76.77         6.33 o                         
  -1  16   2        334.29        336.11         7.24 o                         
   0  16   2        358.50        360.76        12.57 o                         
   1  16   2        408.93        385.68         6.45 o                         
   2  16   2          9.67          6.90         6.92 o                         
   3  16   2         85.50         90.17         4.72 o                         
   4  16   2        178.27        167.53         6.84 o                         
   5  16   2         92.19         87.50         8.83 o                         
   6  16   2          4.98         -0.68         6.32 o                         
  -5  17   2          0.14         -5.55         6.54 o                         
  -4  17   2         13.36         21.06         6.39 o                         
  -3  17   2         12.72          6.07         6.87 o                         
  -2  17   2        117.70        123.40         6.65 o                         
  -1  17   2         28.36         37.08         6.82 o                         
   0  17   2         52.61         60.96         6.36 o                         
   1  17   2         42.39         50.16         5.79 o                         
   2  17   2         22.09         24.15         5.89 o                         
   3  17   2        220.19        207.78         7.59 o                         
   4  17   2          2.64          6.29         6.34 o                         
   5  17   2          0.44         11.54         7.64 o                         
  -5  18   2         70.40         45.38         9.48 o                         
  -4  18   2        234.86        210.75        15.89 o                         
  -3  18   2        174.28        174.85         8.17 o                         
  -2  18   2        117.89        113.77         7.62 o                         
  -1  18   2         81.90         83.18         7.83 o                         
   0  18   2         15.53         14.70        12.20 o                         
   1  18   2          3.83          8.67         5.74 o                         
   2  18   2         11.08         17.72         5.14 o                         
   3  18   2        132.39        117.74         6.26 o                         
   4  18   2        167.14        162.98         7.46 o                         
  -3  19   2          8.96          4.24         8.95 o                         
  -2  19   2          3.79         -3.98         8.15 o                         
  -1  19   2         59.72         54.75         9.02 o                         
   0  19   2          1.22         -3.36        12.79 o                         
   1  19   2          3.78          9.91        11.41 o                         
   2  19   2         10.08         16.97         6.33 o                         
   3  19   2         20.33         20.93         7.09 o                         
  -9   1   3        415.67        441.58        17.77 o                         
  -8   1   3        491.77        541.17        19.34 o                         
  -7   1   3        480.90        502.97        17.32 o                         
  -6   1   3       1520.08       1588.34        21.53 o                         
  -5   1   3        352.09        367.83         7.21 o                         
  -4   1   3        699.09        663.84         8.44 o                         
  -3   1   3       2458.07       2311.37        14.32 o                         
  -2   1   3       3804.59       3689.44        28.88 o                         
  -1   1   3       1328.29       1215.08        20.27 o                         
   0   1   3       2030.78       1793.58        25.25 o                         
   1   1   3      11346.53      12267.21        81.42 o                         
   2   1   3        206.92        229.51         5.81 o                         
   3   1   3       1868.03       1926.97        18.71 o                         
   4   1   3        899.31        822.38        15.78 o                         
   5   1   3       1814.85       1902.74        28.11 o                         
   6   1   3        182.80        187.55         5.64 o                         
   7   1   3         66.73         75.94         6.43 o                         
   8   1   3         99.62         94.24         5.78 o                         
   9   1   3        176.80        191.52         9.05 o                         
  10   1   3        255.14        267.00        12.71 o                         
 -10   2   3         26.45         21.13        16.03 o                         
  -9   2   3          2.43          3.12        13.18 o                         
  -8   2   3         51.23         45.65        12.24 o                         
  -7   2   3        310.92        303.74         9.83 o                         
  -6   2   3       1102.80       1153.75        12.66 o                         
  -5   2   3         22.10         16.93         4.67 o                         
  -4   2   3        353.84        338.24         6.73 o                         
  -3   2   3         40.34         23.91         5.08 o                         
  -2   2   3        358.60        315.04         6.68 o                         
  -1   2   3        371.23        348.37         7.02 o                         
   0   2   3       1342.46       1212.62        16.72 o                         
   1   2   3        121.37        101.21         5.15 o                         
   2   2   3        367.07        312.39         6.08 o                         
   3   2   3        118.44        129.99         5.48 o                         
   4   2   3        783.76        810.45         8.46 o                         
   5   2   3         47.06         37.73         5.27 o                         
   6   2   3         41.86         40.19         4.75 o                         
   7   2   3         15.25         21.04         5.43 o                         
   8   2   3          0.04         -0.01         5.74 o                         
   9   2   3          4.40          2.75         7.17 o                         
  10   2   3          1.27          6.61         8.89 o                         
 -11   3   3         70.54         67.27        20.83 o                         
 -10   3   3        272.25        267.34        18.81 o                         
  -9   3   3        152.11        168.26        15.43 o                         
  -8   3   3        257.37        283.76         9.91 o                         
  -7   3   3        649.54        655.96        10.63 o                         
  -6   3   3        398.07        388.08         8.61 o                         
  -5   3   3       2131.57       2188.03        25.15 o                         
  -4   3   3       5597.72       5838.99        37.37 o                         
  -3   3   3       5228.39       5367.22        43.14 o                         
  -2   3   3       1142.91       1139.07         9.25 o                         
  -1   3   3       1594.28       1473.58        12.91 o                         
   0   3   3       4452.96       4227.78        55.93 o                         
   1   3   3       1119.16        813.69         7.79 o                         
   2   3   3        498.38        411.02         5.97 o                         
   3   3   3        237.51        230.39         5.77 o                         
   4   3   3       1693.54       1831.54        24.97 o                         
   5   3   3        644.29        627.47        17.63 o                         
   6   3   3       2128.32       2145.88        39.37 o                         
   7   3   3       1210.07       1264.41        35.12 o                         
   8   3   3         11.57         12.27         5.22 o                         
   9   3   3         14.43         14.37         7.14 o                         
  10   3   3         67.68         61.48         9.25 o                         
 -11   4   3          0.64          2.09        16.30 o                         
 -10   4   3        119.57        107.88        17.26 o                         
  -9   4   3         51.19         55.68         8.48 o                         
  -8   4   3        347.57        366.08         9.22 o                         
  -7   4   3         16.18         20.04         6.29 o                         
  -6   4   3          4.54          2.36         4.92 o                         
  -5   4   3          6.36          8.78         4.56 o                         
  -4   4   3          5.59          2.26         4.45 o                         
  -3   4   3       2296.38       2417.99        20.82 o                         
  -2   4   3         45.04         41.96         4.48 o                         
  -1   4   3       6355.28       6634.62        73.72 o                         
   0   4   3       1943.35       1909.21        10.97 o                         
   1   4   3        765.30        719.52         9.45 o                         
   2   4   3         59.50         53.08         4.78 o                         
   3   4   3       1127.86       1075.06        11.72 o                         
   4   4   3         48.86         43.35         4.21 o                         
   5   4   3       1183.91       1182.91        16.16 o                         
   6   4   3         32.40         30.80         6.02 o                         
   7   4   3         25.35         18.60         7.73 o                         
   8   4   3        583.86        582.68         8.03 o                         
   9   4   3         94.00         78.72         8.50 o                         
  10   4   3         28.67         25.65         8.74 o                         
 -10   5   3         71.08         71.33        14.43 o                         
  -9   5   3         75.58         72.90         7.56 o                         
  -8   5   3        914.92        955.93        11.57 o                         
  -7   5   3       1087.47       1149.84        10.90 o                         
  -6   5   3       3368.70       3614.09        55.67 o                         
  -5   5   3         30.92         27.93         4.85 o                         
  -4   5   3          1.39          1.12         4.48 o                         
  -3   5   3          2.31          7.21         5.21 o                         
  -2   5   3       6599.36       6854.60        63.44 o                         
  -1   5   3        543.16        412.85         6.18 o                         
   0   5   3         20.49          9.67         4.88 o                         
   1   5   3        286.49        266.63         5.36 o                         
   2   5   3        584.05        534.48         7.15 o                         
   3   5   3       1050.08        951.45         7.96 o                         
   4   5   3       3499.86       3445.45        40.75 o                         
   5   5   3       1143.14       1115.64         9.43 o                         
   6   5   3        258.12        245.04         7.45 o                         
   7   5   3         24.00         27.27         7.07 o                         
   8   5   3        874.54        857.80        16.60 o                         
   9   5   3        217.34        263.07         9.95 o                         
  10   5   3        196.15        192.20         9.31 o                         
 -10   6   3         61.68         73.91         9.56 o                         
  -9   6   3        137.81        134.72         7.30 o                         
  -8   6   3        338.93        372.55         9.74 o                         
  -7   6   3        186.93        193.20         6.87 o                         
  -6   6   3       2010.34       2102.09        51.15 o                         
  -5   6   3          3.92          7.18         5.81 o                         
  -4   6   3         30.34         27.02         4.17 o                         
  -3   6   3         40.03         49.83         4.88 o                         
  -2   6   3        758.71        778.13         7.66 o                         
  -1   6   3         17.57         27.79         4.47 o                         
   0   6   3       2362.24       2300.96        15.00 o                         
   1   6   3          4.67          4.54         5.06 o                         
   2   6   3       1355.66       1300.54         9.99 o                         
   3   6   3         14.71          5.71         4.25 o                         
   4   6   3        347.47        358.05         7.74 o                         
   5   6   3        126.73        123.49         5.55 o                         
   6   6   3        165.39        154.03         6.76 o                         
   7   6   3         44.43         32.92         6.34 o                         
   8   6   3         22.66         14.36         5.40 o                         
   9   6   3          7.19          7.72         8.72 o                         
  10   6   3          7.46         11.51         8.86 o                         
 -10   7   3        288.49        265.62        11.14 o                         
  -9   7   3        180.48        194.69         8.54 o                         
  -8   7   3        112.83        117.08         6.66 o                         
  -7   7   3        786.29        802.31        13.01 o                         
  -6   7   3         94.42         98.22         6.15 o                         
  -5   7   3       1026.91       1031.26        11.30 o                         
  -4   7   3       1398.11       1337.56        11.01 o                         
  -3   7   3       2730.12       2842.66        24.78 o                         
  -2   7   3       1581.30       1674.67        20.48 o                         
  -1   7   3         31.54         17.69         5.76 o                         
   0   7   3       1591.43       1523.18        10.78 o                         
   1   7   3       1084.64       1012.71         8.97 o                         
   2   7   3       1821.10       1705.55        13.45 o                         
   3   7   3        767.09        776.02         7.60 o                         
   4   7   3        172.18        169.18         5.08 o                         
   5   7   3        176.68        167.97         5.55 o                         
   6   7   3        880.44        912.60        15.87 o                         
   7   7   3       1726.33       1761.30        17.15 o                         
   8   7   3          5.45         10.36         5.94 o                         
   9   7   3         18.32         13.21         6.84 o                         
  10   7   3         10.93          8.27         8.64 o                         
 -10   8   3          7.34          9.26         8.28 o                         
  -9   8   3         62.57         69.08         6.87 o                         
  -8   8   3         20.47          6.72         6.16 o                         
  -7   8   3         19.84         23.76         5.13 o                         
  -6   8   3         64.20         64.26         6.30 o                         
  -5   8   3         43.97         54.14         6.55 o                         
  -4   8   3        164.68        150.05         5.12 o                         
  -3   8   3        173.97        157.43         5.33 o                         
  -2   8   3        384.54        376.36         5.79 o                         
  -1   8   3        106.99        106.04         5.91 o                         
   0   8   3        354.62        366.54         7.45 o                         
   1   8   3         86.01         78.40         5.16 o                         
   2   8   3        529.15        538.68         7.65 o                         
   3   8   3        920.42        928.99         7.61 o                         
   4   8   3         55.79         50.81         3.99 o                         
   5   8   3        114.36        114.06         5.90 o                         
   6   8   3         34.78         31.68         5.37 o                         
   7   8   3         16.17         13.50         5.73 o                         
   8   8   3        170.76        155.72         6.83 o                         
   9   8   3          4.58         -2.90         7.80 o                         
 -10   9   3        139.44        117.75        13.58 o                         
  -9   9   3         44.11         47.38         7.01 o                         
  -8   9   3        109.58        108.00         6.62 o                         
  -7   9   3       1061.95       1086.49        25.37 o                         
  -6   9   3        705.60        713.19        13.55 o                         
  -5   9   3        161.39        178.72         6.69 o                         
  -4   9   3         56.98         47.49         4.11 o                         
  -3   9   3        255.61        229.86         6.17 o                         
  -2   9   3        877.35        846.39         8.05 o                         
  -1   9   3       1479.16       1407.88        20.69 o                         
   0   9   3        146.99        125.01         5.76 o                         
   1   9   3         10.32         24.70         4.78 o                         
   2   9   3        586.98        558.37         6.84 o                         
   3   9   3       1456.34       1490.62         9.24 o                         
   4   9   3       1147.65       1151.42        18.17 o                         
   5   9   3        175.59        170.12         5.51 o                         
   6   9   3         57.50         55.53         5.90 o                         
   7   9   3        379.47        354.68         6.22 o                         
   8   9   3        371.92        359.62         7.58 o                         
   9   9   3        170.86        157.09         9.16 o                         
  -9  10   3          6.96          9.25         7.59 o                         
  -8  10   3         18.61         20.01         6.88 o                         
  -7  10   3         72.76        254.65       102.70 o                         
  -6  10   3         21.55         16.94         6.33 o                         
  -5  10   3        192.33        201.14         6.31 o                         
  -4  10   3        263.93        273.58         8.07 o                         
  -3  10   3         74.21         60.59         4.82 o                         
  -2  10   3         27.13         29.53         4.44 o                         
  -1  10   3        265.21        254.42         4.90 o                         
   0  10   3          4.52          5.70         4.66 o                         
   1  10   3         55.78         60.77         4.53 o                         
   2  10   3        229.07        245.24         5.25 o                         
   3  10   3        233.95        227.06         5.86 o                         
   4  10   3         93.39         90.87         5.49 o                         
   5  10   3         12.51         11.21         5.09 o                         
   6  10   3         30.84         21.79         5.69 o                         
   7  10   3          4.45          9.02         4.86 o                         
   8  10   3          0.40          8.46         6.57 o                         
   9  10   3         54.19         35.66         7.48 o                         
  -9  11   3         92.07         77.47         8.43 o                         
  -8  11   3        386.60        378.05         8.64 o                         
  -7  11   3        437.07        434.99        16.69 o                         
  -6  11   3        267.88        262.36         7.18 o                         
  -5  11   3        139.00        163.34         6.43 o                         
  -4  11   3        867.98        903.58         7.91 o                         
  -3  11   3        404.00        427.29        14.21 o                         
  -2  11   3        266.78        278.27         6.91 o                         
  -1  11   3         54.95         55.79         3.86 o                         
   0  11   3         32.76         36.70         4.42 o                         
   1  11   3        171.75        193.97         5.17 o                         
   2  11   3        302.89        302.28         5.62 o                         
   3  11   3        671.48        698.96        10.85 o                         
   4  11   3        301.62        313.94         6.12 o                         
   5  11   3        326.80        315.93         6.28 o                         
   6  11   3        457.51        465.81         8.40 o                         
   7  11   3        424.08        426.17        14.32 o                         
   8  11   3        170.56        168.46         9.16 o                         
  -8  12   3        101.94         92.74         7.05 o                         
  -7  12   3         35.05         29.18         6.49 o                         
  -6  12   3          7.55          8.72         5.88 o                         
  -5  12   3         38.42         34.81         5.44 o                         
  -4  12   3        239.08        255.88         7.20 o                         
  -3  12   3         63.52         72.35         9.12 o                         
  -2  12   3         74.29         79.57         6.42 o                         
  -1  12   3        137.21        129.10         5.43 o                         
   0  12   3         12.42         14.26         5.53 o                         
   1  12   3         18.80         21.26         5.48 o                         
   2  12   3          0.93          3.72         4.54 o                         
   3  12   3          3.52          2.32         6.26 o                         
   4  12   3          0.14         -0.59         5.56 o                         
   5  12   3         22.71         21.57         4.14 o                         
   6  12   3         35.78         34.38         5.46 o                         
   7  12   3          4.59          0.61         5.96 o                         
   8  12   3         13.94         13.13         6.87 o                         
  -8  13   3         14.58         12.26         6.80 o                         
  -7  13   3         84.96         80.38         7.25 o                         
  -6  13   3        378.18        377.45        11.85 o                         
  -5  13   3        390.31        433.96         7.32 o                         
  -4  13   3        992.60       1026.05        12.71 o                         
  -3  13   3        166.83        171.87         6.54 o                         
  -2  13   3        100.90        102.34         6.08 o                         
  -1  13   3         54.33         58.18         5.40 o                         
   0  13   3        449.76        471.45         7.53 o                         
   1  13   3         96.81         92.77         5.45 o                         
   2  13   3        370.69        372.79         5.36 o                         
   3  13   3        376.27        417.24         5.78 o                         
   4  13   3        323.89        334.99         6.55 o                         
   5  13   3         21.09         20.74         5.10 o                         
   6  13   3        358.65        370.32         7.98 o                         
   7  13   3        303.16        280.98         7.46 o                         
   8  13   3        151.51        125.71         8.32 o                         
  -8  14   3         23.10         22.49         9.34 o                         
  -7  14   3         26.99         25.45         7.14 o                         
  -6  14   3        151.22        149.84         7.24 o                         
  -5  14   3        311.73        288.61         9.57 o                         
  -4  14   3          0.72          6.74         6.82 o                         
  -3  14   3        223.92        243.35         7.22 o                         
  -2  14   3        230.55        223.95         7.46 o                         
  -1  14   3         93.25        112.53         5.54 o                         
   0  14   3        512.00        519.45        10.34 o                         
   1  14   3          5.41          8.57         5.71 o                         
   2  14   3        209.48        213.96         5.41 o                         
   3  14   3         12.33         18.38         4.70 o                         
   4  14   3        144.22        145.65         7.62 o                         
   5  14   3        134.74        130.47         7.93 o                         
   6  14   3          1.53          6.54         5.82 o                         
   7  14   3         36.19         21.64         6.00 o                         
  -7  15   3        160.48        127.46         8.52 o                         
  -6  15   3        152.56        156.33         7.97 o                         
  -5  15   3          7.42          4.32         7.05 o                         
  -4  15   3         10.18          9.93         5.08 o                         
  -3  15   3        156.26        153.74         5.67 o                         
  -2  15   3        630.99        670.47        19.36 o                         
  -1  15   3        746.20        795.58         8.69 o                         
   0  15   3        172.91        159.26         9.22 o                         
   1  15   3        260.53        267.96        10.99 o                         
   2  15   3         51.61         68.72         6.28 o                         
   3  15   3        354.39        363.22         8.48 o                         
   4  15   3        226.39        226.64         8.08 o                         
   5  15   3        178.54        187.69         8.06 o                         
   6  15   3          2.34         11.11         6.35 o                         
  -6  16   3        118.60        147.87        10.98 o                         
  -5  16   3          0.07         -5.31         6.54 o                         
  -4  16   3        105.87        117.68         8.41 o                         
  -3  16   3        102.18         93.80         7.17 o                         
  -2  16   3        146.43        150.14         7.16 o                         
  -1  16   3          1.68         -1.74         5.48 o                         
   0  16   3         39.31         43.32         7.54 o                         
   1  16   3        102.93        109.06         5.76 o                         
   2  16   3         53.02         60.41         5.21 o                         
   3  16   3         83.12         81.61         6.61 o                         
   4  16   3         21.45         22.35         5.89 o                         
   5  16   3         36.77         31.11         5.76 o                         
   6  16   3          5.22          2.26         8.30 o                         
  -5  17   3        310.44        294.50        24.60 o                         
  -4  17   3        572.03        552.04        17.03 o                         
  -3  17   3        143.13        145.62         8.21 o                         
  -2  17   3          6.76          9.50         7.65 o                         
  -1  17   3         46.46         54.90         7.05 o                         
   0  17   3        201.10        217.17         6.78 o                         
   1  17   3        507.97        539.50         8.43 o                         
   2  17   3         81.62         71.05         6.89 o                         
   3  17   3        121.25        121.53         6.25 o                         
   4  17   3          5.35          0.71         5.49 o                         
   5  17   3        104.33         95.17         7.86 o                         
  -4  18   3         21.11          9.14         9.20 o                         
  -3  18   3         34.30         40.48         7.16 o                         
  -2  18   3         15.74         14.79         6.97 o                         
  -1  18   3         71.83         69.87         6.57 o                         
   0  18   3        142.67        140.68         7.40 o                         
   1  18   3          0.85         -6.82         6.82 o                         
   2  18   3        147.47        114.59         6.38 o                         
   3  18   3         34.83         35.74         7.87 o                         
   4  18   3          7.41          0.29         6.86 o                         
  -3  19   3         49.17         38.38         7.93 o                         
  -2  19   3         84.27         82.60         7.72 o                         
  -1  19   3        105.36         81.62         7.43 o                         
   0  19   3         74.37         64.49         6.37 o                         
   1  19   3          0.85         -6.60         8.07 o                         
   2  19   3         29.53         28.05         7.56 o                         
  -6   0   4         40.06         38.30         7.63 o                         
  -5   0   4       1468.00       1421.13        22.20 o                         
  -4   0   4       7862.46       8522.18       130.57 o                         
  -3   0   4        101.62         75.58         7.09 o                         
  -2   0   4       1946.34       1917.36        15.48 o                         
  -1   0   4       1082.51       1092.74        20.03 o                         
   0   0   4       1300.06       1135.44        26.55 o                         
   2   0   4       5501.11       5562.04        79.55 o                         
   3   0   4        695.18        739.98        15.99 o                         
   4   0   4        209.98        220.65         9.23 o                         
   5   0   4       1483.22       1429.16        20.99 o                         
   6   0   4        465.67        457.99         8.66 o                         
   7   0   4        390.07        431.08        18.32 o                         
   8   0   4        451.55        437.45        10.47 o                         
   9   0   4        250.57        244.92        10.58 o                         
  10   0   4         96.45         86.16        12.38 o                         
  -8   1   4          6.30          9.01        14.92 o                         
  -7   1   4         23.66         18.75        15.79 o                         
  -6   1   4         42.52         40.48         4.87 o                         
  -5   1   4         15.43         12.18         4.23 o                         
  -4   1   4        413.83        420.67         6.75 o                         
  -3   1   4        190.38        164.28         5.54 o                         
  -2   1   4         54.63         32.00         4.37 o                         
  -1   1   4        852.60        815.90        10.69 o                         
   0   1   4       1926.23       1821.29        30.25 o                         
   1   1   4        377.00        347.59         5.99 o                         
   2   1   4        810.88        836.67        12.79 o                         
   3   1   4       2144.57       2194.12        25.76 o                         
   4   1   4       1374.36       1427.58        20.44 o                         
   5   1   4        205.39        207.55         5.06 o                         
   6   1   4        751.79        728.69        10.54 o                         
   7   1   4          5.94          9.46         5.27 o                         
   8   1   4         32.28         28.41         5.38 o                         
   9   1   4          5.86         10.17         6.54 o                         
  10   1   4          4.48          5.77         7.91 o                         
 -10   2   4         60.47         60.84        13.72 o                         
  -9   2   4        330.39        327.50        14.54 o                         
  -8   2   4       1758.06       1891.80        24.77 o                         
  -7   2   4       1014.76       1161.68        13.78 o                         
  -6   2   4         67.65         58.46         4.81 o                         
  -5   2   4        401.26        409.10         6.54 o                         
  -4   2   4       2215.56       2322.67        26.34 o                         
  -3   2   4       1348.39       1320.47         9.99 o                         
  -1   2   4       4427.06       4439.87        53.64 o                         
   0   2   4       1082.37        904.59         7.96 o                         
   1   2   4        165.12        126.08         4.84 o                         
   2   2   4       1102.20       1147.99         8.44 o                         
   3   2   4       1237.27       1233.62        19.04 o                         
   4   2   4       3328.17       3314.15        33.24 o                         
   5   2   4       1884.14       1976.01        51.67 o                         
   6   2   4       1543.30       1587.36        18.89 o                         
   7   2   4         47.32         50.83         5.80 o                         
   8   2   4         39.55        668.80       262.81 o                         
   9   2   4         66.88         66.49         7.33 o                         
  10   2   4        253.37        248.27        10.43 o                         
 -11   3   4          9.60          6.22        16.34 o                         
 -10   3   4         68.41         77.51        13.98 o                         
  -9   3   4          6.67         12.24        13.80 o                         
  -8   3   4         52.60         51.54         7.86 o                         
  -7   3   4        464.88        501.84         9.75 o                         
  -6   3   4          1.28          1.63         4.61 o                         
  -5   3   4        332.58        290.71         6.09 o                         
  -4   3   4        132.16        131.78         5.54 o                         
  -3   3   4       2427.53       2533.32        34.94 o                         
  -2   3   4       1852.67       1876.52        18.39 o                         
  -1   3   4         27.28         18.78         4.18 o                         
   0   3   4       1602.02       1516.07        11.86 o                         
   1   3   4        208.15        183.66         4.48 o                         
   2   3   4        419.88        490.25         6.22 o                         
   3   3   4       1611.59       1692.01        20.46 o                         
   4   3   4        508.30        503.48         6.99 o                         
   5   3   4          5.27          7.23         4.22 o                         
   6   3   4        911.50        917.20        15.05 o                         
   7   3   4         29.55         33.40         5.14 o                         
   8   3   4         22.62        769.11       329.13 o                         
   9   3   4         42.21         38.34         6.79 o                         
  10   3   4         12.21         12.61        10.53 o                         
 -10   4   4        200.84        225.22        18.17 o                         
  -9   4   4        352.03        352.32        11.42 o                         
  -8   4   4       1088.57       1154.64        12.23 o                         
  -7   4   4         75.06         85.07         6.87 o                         
  -6   4   4        411.26        415.67         6.90 o                         
  -5   4   4        915.56        936.83         8.27 o                         
  -4   4   4       3693.40       3886.66        50.08 o                         
  -3   4   4        314.86        236.86         5.49 o                         
  -2   4   4          3.36          2.77         4.38 o                         
  -1   4   4          3.66          3.16         5.00 o                         
   0   4   4       1098.57       1021.47         7.32 o                         
   1   4   4       3391.79       3226.03        25.59 o                         
   2   4   4       2380.97       2334.85        11.20 o                         
   3   4   4        848.98        848.15         7.40 o                         
   4   4   4        867.49        920.64        12.97 o                         
   5   4   4       1294.10       1260.88        18.57 o                         
   6   4   4        932.18        938.39        19.95 o                         
   7   4   4        323.53        336.98         7.76 o                         
   8   4   4        146.77        284.08        81.60 o                         
   9   4   4         94.08         87.74         7.09 o                         
  10   4   4         25.66         24.47         9.02 o                         
 -10   5   4          0.71          0.41        13.77 o                         
  -9   5   4          2.87          5.28         7.09 o                         
  -8   5   4         28.73         29.13         6.25 o                         
  -7   5   4         83.78         82.66         6.80 o                         
  -6   5   4         79.75         76.14         5.46 o                         
  -5   5   4         87.90         90.43         4.70 o                         
  -4   5   4        116.78        117.71         4.95 o                         
  -3   5   4         42.50         55.28         4.69 o                         
  -2   5   4        127.04        136.79         5.32 o                         
  -1   5   4       1167.01       1151.36        12.54 o                         
   0   5   4         10.03         10.18         3.93 o                         
   1   5   4          3.54          0.03         4.39 o                         
   2   5   4        588.52        604.23         6.00 o                         
   3   5   4        233.30        269.94         4.89 o                         
   4   5   4          2.10          0.82         4.12 o                         
   5   5   4         28.72         34.07         4.46 o                         
   6   5   4         23.53         34.35         6.59 o                         
   7   5   4        157.29        161.15         7.43 o                         
   8   5   4          0.51         -1.80         5.22 o                         
   9   5   4          0.26          2.83         6.62 o                         
  10   5   4          1.99          5.73         9.07 o                         
 -10   6   4         20.99         14.95         7.85 o                         
  -9   6   4        234.32        242.21         8.82 o                         
  -8   6   4        143.40        151.64         6.76 o                         
  -7   6   4        445.13        488.83         8.27 o                         
  -6   6   4         10.05          7.12         5.06 o                         
  -5   6   4        828.82        821.58        13.28 o                         
  -4   6   4        190.65        179.91         4.89 o                         
  -3   6   4         76.59         51.35         4.41 o                         
  -2   6   4        986.78        838.10        12.71 o                         
  -1   6   4        245.10        217.09         6.38 o                         
   0   6   4       1982.15       1939.83        34.89 o                         
   1   6   4        573.02        542.50         6.23 o                         
   2   6   4       5420.92       5596.86        45.28 o                         
   3   6   4       1538.64       1541.83        11.02 o                         
   4   6   4        172.14        158.63         5.13 o                         
   5   6   4        319.72        299.86         6.27 o                         
   6   6   4        337.71        383.85         8.85 o                         
   7   6   4        318.21        342.41        10.82 o                         
   8   6   4          6.60          5.48         6.81 o                         
   9   6   4         67.36         68.30         7.00 o                         
  10   6   4         17.76         12.94        11.15 o                         
 -10   7   4          0.50          2.93         8.53 o                         
  -9   7   4         23.80         18.76         7.78 o                         
  -8   7   4          4.44          4.86         5.42 o                         
  -7   7   4        127.18        129.69         5.63 o                         
  -6   7   4        335.88        345.20         6.40 o                         
  -5   7   4        163.48        164.44         6.30 o                         
  -4   7   4          0.11         -2.47         3.96 o                         
  -3   7   4        330.52        300.56         4.88 o                         
  -2   7   4         19.76         32.71         4.10 o                         
  -1   7   4         64.17         55.32         4.47 o                         
   0   7   4        108.25         81.01         4.28 o                         
   1   7   4          7.80         13.63         4.94 o                         
   2   7   4         98.19         99.64         4.90 o                         
   3   7   4          3.66         12.77         3.87 o                         
   4   7   4         20.24         19.51         3.76 o                         
   5   7   4         29.66         24.85         3.96 o                         
   6   7   4         47.58         37.67         6.06 o                         
   7   7   4          9.12          3.47         6.26 o                         
   8   7   4         29.83         23.17         5.48 o                         
   9   7   4         15.03         15.81         7.45 o                         
 -10   8   4        104.31         95.38         9.48 o                         
  -9   8   4         64.12         57.38         8.09 o                         
  -8   8   4         36.78         39.83         6.43 o                         
  -7   8   4        247.73        289.95         6.99 o                         
  -6   8   4        154.52        168.41         7.12 o                         
  -5   8   4         14.48         18.12         5.42 o                         
  -4   8   4        283.12        269.34         5.22 o                         
  -3   8   4        445.81        420.21         7.15 o                         
  -2   8   4       1359.70       1269.91        13.77 o                         
  -1   8   4       2555.07       2524.47        32.89 o                         
   0   8   4       1108.29       1039.67        10.96 o                         
   1   8   4         68.44         72.86         4.59 o                         
   2   8   4        261.06        250.39         5.67 o                         
   3   8   4       1559.76       1583.66        19.91 o                         
   4   8   4       1427.02       1453.87        18.58 o                         
   5   8   4        365.42        379.92         7.22 o                         
   6   8   4        143.07        139.40         6.39 o                         
   7   8   4          3.02          7.62         5.67 o                         
   8   8   4         16.09          8.73         6.60 o                         
   9   8   4         25.49         26.66         6.64 o                         
  -9   9   4          0.16         -3.50         7.51 o                         
  -8   9   4          0.36          1.31         6.40 o                         
  -7   9   4          0.00          3.61         5.13 o                         
  -6   9   4         23.67         19.85         5.65 o                         
  -5   9   4          7.14         11.19         4.87 o                         
  -4   9   4         73.11         77.69         4.08 o                         
  -3   9   4        923.69        951.39        14.61 o                         
  -2   9   4        166.19        162.62         4.95 o                         
  -1   9   4         72.10         74.29         3.87 o                         
   0   9   4       1317.13       1379.33         8.46 o                         
   1   9   4        149.27        139.90         4.61 o                         
   2   9   4         92.85         91.14         4.20 o                         
   3   9   4         77.59         77.84         4.11 o                         
   4   9   4        283.47        270.63         7.65 o                         
   5   9   4         42.73         39.39         5.46 o                         
   6   9   4        289.71        286.91         8.03 o                         
   7   9   4          0.66          2.99         5.32 o                         
   8   9   4         70.97         78.44         6.65 o                         
   9   9   4        132.59        103.82         8.40 o                         
  -9  10   4        174.06        169.84         8.43 o                         
  -8  10   4         22.97         24.53         6.91 o                         
  -7  10   4        114.92        131.17         6.64 o                         
  -6  10   4        188.12        206.32         6.97 o                         
  -5  10   4        528.13        546.85         7.52 o                         
  -4  10   4         99.26        104.48         5.05 o                         
  -3  10   4         75.46         85.99         4.31 o                         
  -2  10   4        130.77        111.91         4.95 o                         
  -1  10   4          3.61          2.26         3.68 o                         
   0  10   4         86.54         89.36         4.31 o                         
   1  10   4       1366.73       1331.94         7.63 o                         
   2  10   4       2485.78       2511.06        31.32 o                         
   3  10   4        614.24        632.43        11.63 o                         
   4  10   4         23.01         21.93         5.71 o                         
   5  10   4         17.00         18.40         5.37 o                         
   6  10   4        141.12        144.45         5.30 o                         
   7  10   4        344.05        358.47        11.77 o                         
   8  10   4        106.46         98.60         6.98 o                         
   9  10   4         35.78         23.75        11.35 o                         
  -9  11   4          0.22          0.49         7.25 o                         
  -8  11   4         42.27         48.17         6.88 o                         
  -7  11   4         60.03         71.54         7.55 o                         
  -6  11   4         62.66         68.22         5.10 o                         
  -5  11   4        350.98        358.53         6.79 o                         
  -4  11   4        278.44        287.79         7.34 o                         
  -3  11   4        527.14        549.06        17.00 o                         
  -2  11   4        156.23        150.33         4.51 o                         
  -1  11   4        527.16        496.49        12.29 o                         
   0  11   4        111.85        107.45         5.01 o                         
   1  11   4          7.29          3.07         4.10 o                         
   2  11   4        243.74        235.99         4.67 o                         
   3  11   4        468.25        500.37         6.76 o                         
   4  11   4          1.01         -5.14         5.14 o                         
   5  11   4        207.20        200.73         6.22 o                         
   6  11   4        122.96        123.60         5.63 o                         
   7  11   4          3.63          2.99         6.49 o                         
   8  11   4          3.58         -0.13         6.55 o                         
  -8  12   4         78.29         74.51         7.06 o                         
  -7  12   4        301.77        332.49        12.98 o                         
  -6  12   4        829.38        856.20        20.74 o                         
  -5  12   4         79.90         69.57         4.79 o                         
  -4  12   4          1.94          5.11         5.88 o                         
  -3  12   4         11.19         19.95         6.16 o                         
  -2  12   4       1180.74       1290.80        15.56 o                         
  -1  12   4       1026.61       1101.50        12.78 o                         
   0  12   4         71.35         69.61         4.54 o                         
   1  12   4        382.04        405.33         8.96 o                         
   2  12   4         12.35         14.09         4.23 o                         
   3  12   4        700.12        735.72        14.93 o                         
   4  12   4        892.62        966.13        13.99 o                         
   5  12   4        421.30        416.93         7.11 o                         
   6  12   4        224.41        214.98         7.29 o                         
   7  12   4         10.16          9.96         5.30 o                         
   8  12   4          8.94         10.90         8.00 o                         
  -8  13   4          1.78         -1.57         6.83 o                         
  -7  13   4          1.75          0.57         7.05 o                         
  -6  13   4         10.78         15.59         5.77 o                         
  -5  13   4          8.10         13.40         4.53 o                         
  -4  13   4         84.35         85.05         5.87 o                         
  -3  13   4         46.86         42.39         5.54 o                         
  -2  13   4          2.20          5.67        11.22 o                         
  -1  13   4          1.01          1.11         4.31 o                         
   0  13   4        275.39        299.05         6.09 o                         
   1  13   4        214.28        224.73         5.33 o                         
   2  13   4          1.88          0.97         5.48 o                         
   3  13   4        508.75        535.78         8.74 o                         
   4  13   4        308.21        310.77         5.71 o                         
   5  13   4         20.44         25.41         5.82 o                         
   6  13   4        103.88         98.75         6.74 o                         
   7  13   4          0.96          6.86         6.46 o                         
  -7  14   4         17.30         29.63         7.10 o                         
  -6  14   4        241.30        251.86        13.74 o                         
  -5  14   4         64.20         77.03         7.12 o                         
  -4  14   4        117.79        122.23         5.58 o                         
  -3  14   4        302.18        308.87         7.30 o                         
  -2  14   4         55.47         58.67         4.80 o                         
  -1  14   4        116.38        126.57         4.49 o                         
   0  14   4         44.84         39.73         5.04 o                         
   1  14   4        834.27        873.61        14.36 o                         
   2  14   4        293.16        300.26         5.65 o                         
   3  14   4        189.92        190.97         5.63 o                         
   4  14   4        134.26        109.68         8.11 o                         
   5  14   4         40.05         47.33         6.48 o                         
   6  14   4        117.99        112.86         6.44 o                         
   7  14   4         51.21         34.48         6.94 o                         
  -7  15   4         91.60         84.33         7.60 o                         
  -6  15   4         22.72         26.07         7.78 o                         
  -5  15   4        280.27        271.91         7.76 o                         
  -4  15   4          3.33          7.61         6.00 o                         
  -3  15   4        198.29        182.36         6.25 o                         
  -2  15   4          4.24         13.08         4.65 o                         
  -1  15   4         20.89         27.26         4.35 o                         
   0  15   4         13.36         16.46         4.71 o                         
   1  15   4         10.39          8.69         4.04 o                         
   2  15   4         13.77         14.44         4.36 o                         
   3  15   4        148.52        128.30         8.93 o                         
   4  15   4         54.35         67.43         6.44 o                         
   5  15   4         44.72         43.35         6.48 o                         
   6  15   4          3.03         -1.14         6.13 o                         
  -6  16   4        121.80        100.71        11.41 o                         
  -5  16   4        217.84        191.64         9.32 o                         
  -4  16   4         32.06         29.37         5.89 o                         
  -3  16   4          1.84         -1.12         5.38 o                         
  -2  16   4        133.02        122.72         5.94 o                         
  -1  16   4        449.05        451.40        16.02 o                         
   0  16   4        242.71        239.08         7.58 o                         
   1  16   4        164.68        176.92         5.26 o                         
   2  16   4        261.08        249.45        14.80 o                         
   3  16   4        300.82        318.58         6.83 o                         
   4  16   4         47.21         40.99         6.11 o                         
   5  16   4         85.08         79.48         6.25 o                         
  -5  17   4         10.94          4.65         9.90 o                         
  -4  17   4          0.20         -0.46         5.86 o                         
  -3  17   4         58.65         59.82         6.13 o                         
  -2  17   4         16.83         20.99         5.53 o                         
  -1  17   4        140.48        133.52         7.07 o                         
   0  17   4         13.11         15.60         5.79 o                         
   1  17   4         25.67         24.02         7.01 o                         
   2  17   4        201.97        188.75        11.55 o                         
   3  17   4          0.30         -4.76         6.42 o                         
   4  17   4         29.69         20.30         6.35 o                         
   5  17   4          2.40         -0.27        12.59 o                         
  -4  18   4         42.78         40.61         8.21 o                         
  -3  18   4        191.66        171.59        14.03 o                         
  -2  18   4        122.22        122.69         6.93 o                         
  -1  18   4        194.78        199.61         8.63 o                         
   0  18   4         89.68         80.54         6.13 o                         
   1  18   4         36.53         22.31         5.92 o                         
   2  18   4          1.19         -3.40         6.30 o                         
   3  18   4        102.55         93.40        11.87 o                         
  -2  19   4          8.30          8.94         7.68 o                         
  -1  19   4         55.30         56.64         7.30 o                         
   0  19   4        108.66        109.34        13.89 o                         
   1  19   4          0.03          4.86         6.04 o                         
   2  19   4          6.59          1.75         6.58 o                         
  -7   1   5          1.54          4.36         6.26 o                         
  -6   1   5        217.97        215.04         6.07 o                         
  -5   1   5        205.20        221.96         5.40 o                         
  -4   1   5          3.18          0.33         4.19 o                         
  -3   1   5        557.74        475.57         6.41 o                         
  -2   1   5          2.31          5.59         3.98 o                         
  -1   1   5       3152.26       3217.63        40.05 o                         
   0   1   5       9210.20      10093.63       140.86 o                         
   1   1   5       8165.82       8830.73       134.51 o                         
   2   1   5       1311.52       1308.68        13.05 o                         
   3   1   5        173.92        148.11         5.04 o                         
   4   1   5       1830.86       1888.43        25.52 o                         
   5   1   5       1104.04       1103.36        16.22 o                         
   6   1   5        505.34        539.50        11.79 o                         
   7   1   5        156.86        162.11         5.90 o                         
   8   1   5         24.21         32.33         5.50 o                         
   9   1   5        225.66        236.40         7.59 o                         
  10   1   5        117.47         98.25         8.17 o                         
  -9   2   5         74.10         67.71        14.79 o                         
  -8   2   5          0.05          0.37         8.61 o                         
  -7   2   5        237.21        248.07         7.02 o                         
  -6   2   5         42.55         47.30         5.13 o                         
  -5   2   5        320.92        298.79         5.36 o                         
  -4   2   5         50.51         40.46         4.90 o                         
  -3   2   5       1467.59       1489.92        18.48 o                         
  -2   2   5       1698.91       1664.84        10.82 o                         
  -1   2   5          0.08          1.57         3.42 o                         
   0   2   5        658.03        586.91         9.01 o                         
   1   2   5         33.53         43.72         4.57 o                         
   2   2   5        493.90        565.75         7.53 o                         
   3   2   5        649.49        653.89         7.37 o                         
   4   2   5        201.37        221.36         6.40 o                         
   5   2   5          0.06          2.21         3.49 o                         
   6   2   5         30.18         27.10         4.64 o                         
   7   2   5        426.36        433.10         6.52 o                         
   8   2   5         16.85         21.61         5.19 o                         
   9   2   5         21.74         27.06         6.60 o                         
  10   2   5          7.33          8.27         7.62 o                         
 -10   3   5        375.48        370.08        16.97 o                         
  -9   3   5        599.37        656.71        19.25 o                         
  -8   3   5         38.13         48.06         7.32 o                         
  -7   3   5        182.82        199.46         6.65 o                         
  -6   3   5        634.15        670.90         7.89 o                         
  -5   3   5        514.73        482.95         7.67 o                         
  -4   3   5       1369.05       1301.16        24.25 o                         
  -3   3   5       1328.38       1161.36        10.36 o                         
  -2   3   5       1514.12       1493.79        20.34 o                         
  -1   3   5          7.63          9.13         4.26 o                         
   0   3   5        558.07        516.51         5.92 o                         
   1   3   5       5641.89       5954.00        16.90 o                         
   2   3   5        794.26        670.89         8.27 o                         
   3   3   5        654.28        606.71         9.41 o                         
   4   3   5        531.21        549.72         6.69 o                         
   5   3   5       1314.26       1309.72        15.27 o                         
   6   3   5        234.22        256.43         5.71 o                         
   7   3   5         58.37         61.40         4.80 o                         
   8   3   5        217.96        231.04         6.34 o                         
   9   3   5         86.04         85.51         7.88 o                         
  10   3   5          2.41          2.45         8.35 o                         
 -10   4   5          4.00         -0.89        13.20 o                         
  -9   4   5          0.79          3.98         9.27 o                         
  -8   4   5         66.23         61.92         7.19 o                         
  -7   4   5        149.92        163.81         6.90 o                         
  -6   4   5        314.02        328.42         6.73 o                         
  -5   4   5        438.72        456.14         6.20 o                         
  -4   4   5        201.60        217.44         4.87 o                         
  -3   4   5        452.14        402.69         6.98 o                         
  -2   4   5        307.50        309.13         5.75 o                         
  -1   4   5        203.53        192.50         5.12 o                         
   0   4   5        127.85        159.54         5.28 o                         
   1   4   5       1924.06       1956.32        16.42 o                         
   2   4   5        197.16        210.41         4.83 o                         
   3   4   5          1.54          4.42         3.67 o                         
   4   4   5        123.08        123.72         4.07 o                         
   5   4   5         13.23         18.37         4.63 o                         
   6   4   5        957.83        994.55        14.90 o                         
   7   4   5         52.38         61.52         5.54 o                         
   8   4   5          2.63          3.47         5.90 o                         
   9   4   5         97.69         89.84         7.14 o                         
  10   4   5         66.40         60.03         9.31 o                         
 -10   5   5         65.28         55.61        14.71 o                         
  -9   5   5         87.67        110.04         8.76 o                         
  -8   5   5         89.56         84.97         6.72 o                         
  -7   5   5       1109.27       1185.59         9.25 o                         
  -6   5   5        490.02        529.31         8.84 o                         
  -5   5   5       1512.54       1503.73        20.95 o                         
  -4   5   5          2.05         -0.23         3.77 o                         
  -3   5   5         50.27         42.91         4.29 o                         
  -2   5   5        107.59         85.50         4.85 o                         
  -1   5   5       4039.50       4032.81        32.14 o                         
   0   5   5       4003.84       4077.77        37.68 o                         
   1   5   5        635.43        596.30         5.78 o                         
   2   5   5         45.00         49.09         3.76 o                         
   3   5   5        162.06        159.94         4.76 o                         
   4   5   5       1303.08       1236.62        11.03 o                         
   5   5   5       1332.14       1325.85        15.70 o                         
   6   5   5         37.10         32.43         6.09 o                         
   7   5   5          4.17          2.10         6.08 o                         
   8   5   5          0.95          2.52         6.02 o                         
   9   5   5        243.63        220.33         9.28 o                         
 -10   6   5          3.20         -0.57         9.77 o                         
  -9   6   5         35.96         35.90         8.08 o                         
  -8   6   5        305.49        323.64         7.63 o                         
  -7   6   5        489.67        499.84         6.81 o                         
  -6   6   5         23.84         31.81         5.85 o                         
  -5   6   5       1561.57       1578.30        43.38 o                         
  -4   6   5        315.46        309.25         4.93 o                         
  -3   6   5        433.49        438.81         8.93 o                         
  -2   6   5       1683.44       1707.46        11.78 o                         
  -1   6   5        971.83       1074.09        10.22 o                         
   0   6   5        445.09        379.73         5.71 o                         
   1   6   5         58.37         51.30         4.14 o                         
   2   6   5        508.53        502.69         8.77 o                         
   3   6   5       1108.65       1104.95         7.49 o                         
   4   6   5        156.17        156.80         5.09 o                         
   5   6   5         49.34         47.25         5.04 o                         
   6   6   5          2.63          2.91         5.53 o                         
   7   6   5        278.08        260.13         7.19 o                         
   8   6   5         22.31         26.30         8.15 o                         
   9   6   5          4.59          2.43         7.09 o                         
 -10   7   5        298.96        260.13        10.85 o                         
  -9   7   5        493.45        507.29        11.39 o                         
  -8   7   5         45.47         51.24         6.54 o                         
  -7   7   5          4.39          3.32         5.81 o                         
  -6   7   5        163.26        192.74         6.42 o                         
  -5   7   5        258.53        273.41         6.45 o                         
  -4   7   5        761.39        741.03         9.63 o                         
  -3   7   5        447.62        446.19         7.36 o                         
  -2   7   5       4940.32       5205.27        23.94 o                         
  -1   7   5         82.15         79.20         4.42 o                         
   0   7   5        622.50        615.95         6.45 o                         
   1   7   5        860.80        829.84         7.27 o                         
   2   7   5       2893.85       2917.73        33.55 o                         
   3   7   5        638.72        621.49         6.36 o                         
   4   7   5         87.04         91.09         4.78 o                         
   5   7   5         41.72         52.78         6.08 o                         
   6   7   5          4.07          7.01         4.82 o                         
   7   7   5        195.83        193.82         7.44 o                         
   8   7   5        257.72        242.59         8.55 o                         
   9   7   5         17.54         27.50         6.68 o                         
 -10   8   5          8.26          9.29        10.45 o                         
  -9   8   5          0.03         -0.25         7.78 o                         
  -8   8   5          2.89         17.42         5.75 o                         
  -7   8   5         59.47         58.62         5.45 o                         
  -6   8   5         23.23         26.88         5.41 o                         
  -5   8   5        214.13        209.82         5.74 o                         
  -4   8   5        225.30        206.81         5.34 o                         
  -3   8   5         39.76         37.41         4.19 o                         
  -2   8   5        205.40        191.26         7.34 o                         
  -1   8   5        108.35        104.79         4.19 o                         
   0   8   5        228.10        218.07         4.91 o                         
   1   8   5        176.91        167.82         4.95 o                         
   2   8   5        102.03        109.35         4.84 o                         
   3   8   5         21.05         16.59         4.35 o                         
   4   8   5         27.85         25.91         4.89 o                         
   5   8   5          0.98          1.42         5.02 o                         
   6   8   5        223.45        232.33         6.20 o                         
   7   8   5         25.22         25.73         5.41 o                         
   8   8   5         17.68         20.47         7.01 o                         
   9   8   5         63.64         58.42         7.22 o                         
  -9   9   5        113.33        125.41         6.79 o                         
  -8   9   5         74.97         80.78         6.76 o                         
  -7   9   5        375.53        353.78         8.25 o                         
  -6   9   5        456.34        493.06         9.20 o                         
  -5   9   5        290.34        310.67         5.71 o                         
  -4   9   5         67.42         70.92         4.75 o                         
  -3   9   5        144.05        148.31         5.94 o                         
  -2   9   5        859.56        881.94         7.76 o                         
  -1   9   5       1671.99       1707.84        18.69 o                         
   0   9   5       1200.15       1224.46        15.91 o                         
   1   9   5        980.08        966.91         6.98 o                         
   2   9   5        218.15        204.97         4.74 o                         
   3   9   5        407.48        414.43         5.92 o                         
   4   9   5        572.15        620.32         7.48 o                         
   5   9   5        141.94        158.36         5.72 o                         
   6   9   5          2.89          3.93         5.12 o                         
   7   9   5         29.45         22.27         5.41 o                         
   8   9   5        125.33        116.76         7.34 o                         
   9   9   5          9.04          3.32         9.33 o                         
  -9  10   5         44.56         28.11         7.52 o                         
  -8  10   5         17.98         19.57         6.13 o                         
  -7  10   5         47.39         32.75         5.79 o                         
  -6  10   5          5.02          5.66         4.37 o                         
  -5  10   5          3.42         -0.09         5.49 o                         
  -4  10   5        375.79        398.21         6.65 o                         
  -3  10   5        619.61        576.94        12.41 o                         
  -2  10   5         39.06         33.83         3.98 o                         
  -1  10   5        131.08        114.00         4.40 o                         
   0  10   5        217.60        215.93         4.76 o                         
   1  10   5          0.79          0.49         4.63 o                         
   2  10   5         27.97         31.87         4.33 o                         
   3  10   5          1.57          0.98         5.23 o                         
   4  10   5          0.94          6.69         4.70 o                         
   5  10   5         47.94         47.30         4.82 o                         
   6  10   5         21.91         13.98         4.85 o                         
   7  10   5         41.77         29.68         7.20 o                         
   8  10   5          2.25          5.67         7.35 o                         
  -9  11   5         33.23         29.80         8.38 o                         
  -8  11   5        166.92        155.89         7.25 o                         
  -7  11   5        422.87        440.34        10.42 o                         
  -6  11   5        308.20        314.36         8.70 o                         
  -5  11   5        186.10        221.10         5.60 o                         
  -4  11   5         53.73         50.87         4.85 o                         
  -3  11   5        196.13        239.04         5.45 o                         
  -2  11   5       1283.55       1285.52        35.56 o                         
  -1  11   5        650.82        686.18        18.78 o                         
   0  11   5        148.14        160.64         6.29 o                         
   1  11   5          4.51         10.28         3.80 o                         
   2  11   5       1029.57       1134.74         9.73 o                         
   3  11   5        643.45        691.19         7.46 o                         
   4  11   5        305.26        312.67         6.88 o                         
   5  11   5         58.77         66.81         5.86 o                         
   6  11   5         48.29         51.46         5.55 o                         
   7  11   5        236.33        236.95         7.97 o                         
   8  11   5         79.51         69.91         7.94 o                         
  -8  12   5         22.79         16.21         5.48 o                         
  -7  12   5          8.88          7.44         5.55 o                         
  -6  12   5         60.46         65.56         6.38 o                         
  -5  12   5         47.83         47.84         5.16 o                         
  -4  12   5          2.58         -1.75         5.40 o                         
  -3  12   5          0.02          8.75         5.06 o                         
  -2  12   5          9.16          8.62         4.39 o                         
  -1  12   5         11.36         13.68         5.66 o                         
   0  12   5         68.26         66.09         5.32 o                         
   1  12   5        101.21        115.59         5.07 o                         
   2  12   5         39.96         41.05         4.50 o                         
   3  12   5         61.96         60.97         5.66 o                         
   4  12   5         52.73         57.04         7.42 o                         
   5  12   5          2.45         -1.00         5.42 o                         
   6  12   5         82.04         81.62         6.95 o                         
   7  12   5          0.78          2.67         7.07 o                         
  -8  13   5         74.06         64.50         6.78 o                         
  -7  13   5          1.00         -5.89         7.08 o                         
  -6  13   5         87.94        105.84         7.46 o                         
  -5  13   5         47.89         54.10         6.03 o                         
  -4  13   5        355.02        404.44         7.36 o                         
  -3  13   5        927.93        955.25         7.72 o                         
  -2  13   5        154.31        169.62         4.90 o                         
  -1  13   5         85.49         86.38         5.41 o                         
   0  13   5          2.49          2.34         4.14 o                         
   1  13   5       1140.04       1222.11        11.57 o                         
   2  13   5        385.71        407.98         8.38 o                         
   3  13   5        545.26        573.57        10.26 o                         
   4  13   5        117.59        114.50         5.14 o                         
   5  13   5         55.93         59.71         6.34 o                         
   6  13   5         83.76         90.66         7.09 o                         
   7  13   5        153.03        136.49         9.71 o                         
  -7  14   5         13.01          9.55         6.16 o                         
  -6  14   5         92.70         86.50         6.43 o                         
  -5  14   5         40.08         58.95         6.38 o                         
  -4  14   5         16.63         16.42         4.80 o                         
  -3  14   5        277.43        315.00         5.58 o                         
  -2  14   5        255.19        266.66         7.71 o                         
  -1  14   5         90.99         92.28         6.62 o                         
   0  14   5         23.08         30.41         6.09 o                         
   1  14   5         14.92         11.56         4.37 o                         
   2  14   5         16.60         15.75         4.64 o                         
   3  14   5         33.98         43.92         5.13 o                         
   4  14   5         27.39         25.91         4.97 o                         
   5  14   5          0.57         -4.77         6.52 o                         
   6  14   5          2.19         10.60         5.53 o                         
  -7  15   5        229.68        219.73        14.25 o                         
  -6  15   5        113.64         90.95         6.52 o                         
  -5  15   5          0.97          2.23         5.79 o                         
  -4  15   5         32.73         18.58         5.94 o                         
  -3  15   5         13.49         11.50         5.59 o                         
  -2  15   5        303.99        314.03         6.47 o                         
  -1  15   5        909.72        987.55        15.68 o                         
   0  15   5        573.92        601.35        13.22 o                         
   1  15   5        173.72        173.80         6.37 o                         
   2  15   5        225.46        238.02         6.01 o                         
   3  15   5        220.59        242.11         5.93 o                         
   4  15   5        259.59        260.16         6.79 o                         
   5  15   5         35.77         43.99         5.28 o                         
   6  15   5         31.88         24.89         6.42 o                         
  -6  16   5          1.04          3.20         8.68 o                         
  -5  16   5        166.30        140.62        12.47 o                         
  -4  16   5         33.09         27.62         7.62 o                         
  -3  16   5          1.53          9.59         6.80 o                         
  -2  16   5         52.71         58.49         7.81 o                         
  -1  16   5          2.29         10.09         6.20 o                         
   0  16   5         22.45         14.19         5.67 o                         
   1  16   5        148.46        140.58         8.31 o                         
   2  16   5        119.62        116.08         6.54 o                         
   3  16   5         30.99         22.34         7.03 o                         
   4  16   5         86.63         67.45         8.09 o                         
   5  16   5          9.41          2.01         8.46 o                         
  -5  17   5          8.37         13.69         8.38 o                         
  -4  17   5        222.52        220.45        10.48 o                         
  -3  17   5        526.16        514.00        10.33 o                         
  -2  17   5         98.72         87.71         6.60 o                         
  -1  17   5          2.57         -4.48         6.75 o                         
   0  17   5         27.08         22.47         5.30 o                         
   1  17   5        367.36        367.64        10.19 o                         
   2  17   5        629.70        620.43        17.74 o                         
   3  17   5         92.93         74.50         6.62 o                         
   4  17   5          9.44         12.47         6.95 o                         
  -4  18   5         26.25         27.42        14.00 o                         
  -3  18   5         20.47          5.49         6.36 o                         
  -2  18   5         96.04         84.66         6.40 o                         
  -1  18   5         20.90          6.74         7.08 o                         
   0  18   5         18.66         24.44         6.35 o                         
   1  18   5         19.30         11.47         6.00 o                         
   2  18   5         56.10         37.99         6.53 o                         
   3  18   5          3.96          5.40         7.62 o                         
  -1  19   5         68.24         60.12         7.36 o                         
   0  19   5        127.09        105.99         7.49 o                         
   1  19   5         94.09         49.01        14.55 o                         
  -8   0   6       1143.13       1117.08        20.89 o                         
  -7   0   6        188.79        202.38         9.18 o                         
  -6   0   6        112.17        116.35         6.80 o                         
  -5   0   6         10.59         14.22         5.57 o                         
  -4   0   6       1837.40       1760.35        35.99 o                         
  -3   0   6       5306.37       5516.99       135.07 o                         
  -2   0   6        199.87        167.94         6.76 o                         
  -1   0   6        529.12        584.62        11.22 o                         
   0   0   6       1623.78       1721.86        41.64 o                         
   1   0   6        410.44        296.39         7.59 o                         
   2   0   6       5218.28       5313.49        50.59 o                         
   3   0   6        370.16        389.88         9.15 o                         
   4   0   6        758.45        781.96        11.49 o                         
   5   0   6       4226.79       4255.58        58.29 o                         
   6   0   6         24.42         25.02         6.65 o                         
   7   0   6         80.72         93.15         7.93 o                         
   8   0   6        352.41        333.62         9.25 o                         
   9   0   6          2.56          5.92         9.46 o                         
  -8   1   6        325.87        333.23         8.93 o                         
  -7   1   6         50.58         52.20         5.41 o                         
  -6   1   6         42.26         45.41         4.79 o                         
  -5   1   6          3.22          3.78         3.91 o                         
  -4   1   6         42.39         54.53         4.60 o                         
  -3   1   6        425.43        440.90         9.39 o                         
  -2   1   6        187.53        178.15         4.28 o                         
  -1   1   6         24.47         16.49         3.99 o                         
   0   1   6       1509.94       1637.73        19.86 o                         
   1   1   6        543.43        487.77         7.33 o                         
   2   1   6          0.03          1.14         3.92 o                         
   3   1   6        738.92        703.75        11.56 o                         
   4   1   6        178.71        179.75         4.17 o                         
   5   1   6         92.89         92.64         4.14 o                         
   6   1   6          8.32         10.00         4.92 o                         
   7   1   6        367.37        380.54         7.24 o                         
   8   1   6         18.52         23.26         5.23 o                         
   9   1   6         31.79         28.28         6.49 o                         
  -8   2   6          5.23          4.91         6.27 o                         
  -7   2   6        115.49        119.15         5.73 o                         
  -6   2   6        581.00        601.35        11.52 o                         
  -5   2   6        676.87        627.02         9.41 o                         
  -4   2   6        168.02        175.36         6.18 o                         
  -3   2   6        549.31        560.69         8.71 o                         
  -2   2   6       2520.40       2626.35        39.94 o                         
  -1   2   6       2950.17       2872.76        26.02 o                         
   0   2   6       2618.35       2601.93        31.41 o                         
   1   2   6       1322.78       1327.04        18.81 o                         
   2   2   6        780.71        886.48         9.32 o                         
   3   2   6          1.18          4.89         4.26 o                         
   4   2   6        693.00        723.39        10.74 o                         
   5   2   6       1010.51        976.44         9.34 o                         
   6   2   6         61.32         52.33         5.48 o                         
   7   2   6         83.02         88.66         5.48 o                         
   8   2   6         10.35          4.08         5.15 o                         
   9   2   6         20.70         21.79         6.40 o                         
  -9   3   6        173.75        181.20        11.89 o                         
  -8   3   6         43.95         40.38         5.93 o                         
  -7   3   6         15.62         17.20         5.61 o                         
  -6   3   6          3.28          1.78         4.82 o                         
  -5   3   6        657.18        680.19        13.52 o                         
  -4   3   6         44.14         39.96         4.18 o                         
  -3   3   6          2.54         -0.46         4.15 o                         
  -2   3   6        622.55        582.46        11.87 o                         
  -1   3   6        958.94        939.14        10.47 o                         
   0   3   6       1628.02       1524.47         8.26 o                         
   1   3   6         35.93         44.31         3.98 o                         
   2   3   6        122.72        111.89         4.22 o                         
   3   3   6        240.76        227.21         5.29 o                         
   4   3   6         12.80          7.83         4.51 o                         
   5   3   6         29.37         32.48         4.55 o                         
   6   3   6          4.47          2.57         5.28 o                         
   7   3   6        241.29        229.11         5.67 o                         
   8   3   6          0.94          4.78         4.91 o                         
   9   3   6          0.90          2.05         7.12 o                         
 -10   4   6          2.77         -4.26        16.29 o                         
  -9   4   6         22.60         29.10         9.40 o                         
  -8   4   6        185.09        546.17       218.55 o                         
  -7   4   6        777.85        829.14        12.07 o                         
  -6   4   6         65.70         77.40         5.75 o                         
  -5   4   6        323.98        314.17         5.72 o                         
  -4   4   6        845.93        831.39         7.15 o                         
  -3   4   6       3115.63       3221.49        57.66 o                         
  -2   4   6        820.69        821.34         8.17 o                         
  -1   4   6        902.30        888.30         9.88 o                         
   0   4   6        191.50        181.69         4.88 o                         
   1   4   6        231.92        179.33         4.64 o                         
   2   4   6        674.41        688.86        11.42 o                         
   3   4   6       1595.48       1622.30        19.70 o                         
   4   4   6        269.31        262.26         4.61 o                         
   5   4   6         27.21         27.24         4.90 o                         
   6   4   6         72.72         72.10         5.03 o                         
   7   4   6        564.86        576.19        14.30 o                         
   8   4   6        186.52        184.63         7.69 o                         
   9   4   6         24.39         14.25         7.66 o                         
 -10   5   6          4.44          3.32        12.33 o                         
  -9   5   6        130.66        149.98         9.09 o                         
  -8   5   6          5.50         13.23         5.13 o                         
  -7   5   6         63.88         62.74         5.92 o                         
  -6   5   6          5.66          7.18         5.16 o                         
  -5   5   6        553.26        578.53        12.96 o                         
  -4   5   6         28.57         34.69         3.97 o                         
  -3   5   6          0.42          2.64         4.36 o                         
  -2   5   6         22.90         23.91         4.24 o                         
  -1   5   6         37.06         36.17         3.67 o                         
   0   5   6        310.03        314.65         4.87 o                         
   1   5   6        237.59        233.51         4.34 o                         
   2   5   6        394.45        364.02         4.87 o                         
   3   5   6        232.65        253.75         4.77 o                         
   4   5   6          1.35          0.64         3.40 o                         
   5   5   6          3.51          2.79         4.96 o                         
   6   5   6          0.71          6.87         5.22 o                         
   7   5   6          3.47          7.17         5.06 o                         
   8   5   6          0.69         -6.38         7.22 o                         
   9   5   6         55.15         57.93         7.90 o                         
 -10   6   6        207.99        193.42        10.60 o                         
  -9   6   6         65.85         66.80         8.32 o                         
  -8   6   6         12.47         18.68         6.24 o                         
  -7   6   6        245.78        250.91         6.71 o                         
  -6   6   6        382.64        372.23         6.84 o                         
  -5   6   6        198.49        208.59         5.50 o                         
  -4   6   6        612.67        611.95        13.46 o                         
  -3   6   6        705.52        715.03        16.09 o                         
  -2   6   6        826.38        802.20        13.42 o                         
  -1   6   6       1339.37       1383.75        23.67 o                         
   0   6   6       1960.20       2005.99        12.13 o                         
   1   6   6        756.51        761.92         7.77 o                         
   2   6   6        471.86        417.56         5.10 o                         
   3   6   6       1710.30       1738.53         8.28 o                         
   4   6   6        281.20        292.16         5.09 o                         
   5   6   6         66.15         73.06         4.49 o                         
   6   6   6         22.55         15.46         6.15 o                         
   7   6   6        258.60        258.97         7.61 o                         
   8   6   6        183.25        185.17         7.71 o                         
   9   6   6        118.74        105.68         8.66 o                         
 -10   7   6          2.59          8.47         9.96 o                         
  -9   7   6         49.69         50.04         7.65 o                         
  -8   7   6          0.27         -6.46         6.46 o                         
  -7   7   6         55.91         65.80         5.99 o                         
  -6   7   6          0.23         -0.66         4.87 o                         
  -5   7   6        150.51        150.81         6.02 o                         
  -4   7   6         31.86         32.64         5.11 o                         
  -3   7   6          8.52         10.88         3.99 o                         
  -2   7   6         57.09         48.46         5.08 o                         
  -1   7   6        200.30        213.52         5.15 o                         
   0   7   6        164.99        181.97         4.57 o                         
   1   7   6        202.77        198.28         5.70 o                         
   2   7   6        221.99        218.75         4.70 o                         
   3   7   6        103.86         97.51         4.10 o                         
   4   7   6         40.26         47.80         4.31 o                         
   5   7   6          0.07          1.54         4.73 o                         
   6   7   6         19.90         21.04         4.81 o                         
   7   7   6         51.89         46.69         6.89 o                         
   8   7   6         20.01         11.56         8.20 o                         
   9   7   6         13.72         16.22         7.33 o                         
  -9   8   6        113.69        106.13         8.41 o                         
  -8   8   6          1.34         -2.07         7.30 o                         
  -7   8   6        189.99        208.49         6.49 o                         
  -6   8   6        828.39        872.90        20.44 o                         
  -5   8   6          6.82          8.12         4.18 o                         
  -4   8   6         51.92         52.74         3.90 o                         
  -3   8   6         28.39         24.21         3.62 o                         
  -2   8   6       3902.44       4053.83        51.15 o                         
  -1   8   6       1708.67       1740.84        18.84 o                         
   0   8   6       2404.16       2469.45        17.92 o                         
   1   8   6        415.73        375.86         6.14 o                         
   2   8   6        294.09        306.34         4.88 o                         
   3   8   6        386.89        390.51         8.87 o                         
   4   8   6        382.57        395.26         5.67 o                         
   5   8   6        572.20        583.94         7.57 o                         
   6   8   6        172.90        191.12         6.68 o                         
   7   8   6         99.12        102.26         9.56 o                         
   8   8   6         96.39         78.31         7.73 o                         
  -9   9   6         51.37         44.98         8.14 o                         
  -8   9   6         14.32         15.38         6.57 o                         
  -7   9   6         34.49         43.32         4.18 o                         
  -6   9   6         31.92         32.85         5.49 o                         
  -5   9   6         17.24         25.57         5.60 o                         
  -4   9   6         49.74         47.68         4.16 o                         
  -3   9   6         70.78         75.01         5.76 o                         
  -2   9   6        377.86        371.37        11.65 o                         
  -1   9   6        250.62        234.95         4.38 o                         
   0   9   6        725.46        727.19         6.71 o                         
   1   9   6        649.20        666.38        12.74 o                         
   2   9   6          3.12          5.72         4.14 o                         
   3   9   6        196.71        219.52         5.37 o                         
   4   9   6         19.25         25.44         5.18 o                         
   5   9   6          0.80          2.72         4.36 o                         
   6   9   6         21.43         17.32         4.76 o                         
   7   9   6         87.01         82.90         7.50 o                         
   8   9   6          1.79          5.72         8.42 o                         
  -9  10   6         40.57         40.70         8.84 o                         
  -8  10   6        145.57        144.46         7.94 o                         
  -7  10   6        192.14        188.27         9.71 o                         
  -6  10   6        187.16        187.86         7.57 o                         
  -5  10   6        170.72        171.59         6.04 o                         
  -4  10   6        919.45        963.63         8.00 o                         
  -3  10   6        865.40        898.04        14.51 o                         
  -2  10   6        432.00        437.42        13.05 o                         
  -1  10   6        280.00        287.65         6.11 o                         
   0  10   6        358.75        377.04        11.04 o                         
   1  10   6        267.70        282.48         6.31 o                         
   2  10   6       1813.66       2019.45        30.44 o                         
   3  10   6       1335.27       1474.01        27.75 o                         
   4  10   6        113.33        990.71       424.60 o                         
   5  10   6         74.16         66.45         5.72 o                         
   6  10   6        112.47        103.56         5.08 o                         
   7  10   6        244.75        272.42        14.30 o                         
   8  10   6        233.29        193.18        12.37 o                         
  -8  11   6         48.16         47.20         6.74 o                         
  -7  11   6          6.21         -0.20         7.04 o                         
  -6  11   6         27.88         27.22         4.70 o                         
  -5  11   6         41.87         44.11         5.08 o                         
  -4  11   6         20.43         18.98         4.46 o                         
  -3  11   6          6.78          9.75         4.13 o                         
  -2  11   6        224.78        227.93         5.47 o                         
  -1  11   6        103.68        111.71         5.53 o                         
   0  11   6        578.86        594.09        12.85 o                         
   1  11   6         51.50         52.15         5.77 o                         
   2  11   6          2.56          4.87         4.45 o                         
   3  11   6        213.60        212.56         5.22 o                         
   4  11   6        119.91        116.99         5.51 o                         
   5  11   6         31.99         23.77         4.78 o                         
   6  11   6         36.20         33.11         6.44 o                         
   7  11   6        148.29        126.51         7.24 o                         
  -8  12   6          2.53         -2.58         6.32 o                         
  -7  12   6        113.89         99.11         7.01 o                         
  -6  12   6        666.04        708.67        14.32 o                         
  -5  12   6        675.71        684.21        13.16 o                         
  -4  12   6         52.61         53.52         4.21 o                         
  -3  12   6        354.61        346.67         6.25 o                         
  -2  12   6        297.08        322.59         5.61 o                         
  -1  12   6       1401.51       1597.40        17.23 o                         
   0  12   6        474.52        508.04         8.41 o                         
   1  12   6        534.96        568.09         6.33 o                         
   2  12   6         39.53         56.93         5.78 o                         
   3  12   6         21.07         26.17         5.52 o                         
   4  12   6        265.48        279.55         5.73 o                         
   5  12   6        769.04        761.76        15.48 o                         
   6  12   6        154.29        168.84         9.84 o                         
   7  12   6         47.52         37.56         7.89 o                         
  -7  13   6         12.53         12.90         6.67 o                         
  -6  13   6          1.43         12.54         7.12 o                         
  -5  13   6          1.26         -3.71         4.75 o                         
  -4  13   6        131.05        130.27         7.25 o                         
  -3  13   6        105.89         90.43         5.30 o                         
  -2  13   6         23.51         26.74         4.11 o                         
  -1  13   6         41.70         46.99         4.20 o                         
   0  13   6         41.53         45.47         4.59 o                         
   1  13   6        267.65        275.28         6.77 o                         
   2  13   6         23.58         26.08         5.09 o                         
   3  13   6        154.43        158.93         7.67 o                         
   4  13   6        104.08        108.47         5.63 o                         
   5  13   6          3.96          6.93         6.36 o                         
   6  13   6         10.40         14.08         5.93 o                         
   7  13   6         33.43         19.71         9.44 o                         
  -7  14   6         72.69         68.63         9.05 o                         
  -6  14   6          3.03         -4.08         6.62 o                         
  -5  14   6         92.95        104.07         9.39 o                         
  -4  14   6        319.80        313.21        13.04 o                         
  -3  14   6        538.48        542.22         6.18 o                         
  -2  14   6        361.65        373.54        10.18 o                         
  -1  14   6        240.75        245.95        10.33 o                         
   0  14   6        195.12        222.25         5.91 o                         
   1  14   6        242.84        244.45         7.47 o                         
   2  14   6        515.01        540.98         8.80 o                         
   3  14   6        186.26        172.83         9.63 o                         
   4  14   6         14.32         28.13         7.05 o                         
   5  14   6          0.48         -1.03         5.50 o                         
   6  14   6         39.28         24.65         6.84 o                         
  -6  15   6          7.05         12.08         7.67 o                         
  -5  15   6          0.00          0.04         8.16 o                         
  -4  15   6         81.38         69.18         5.59 o                         
  -3  15   6         37.43         42.48         5.41 o                         
  -2  15   6         68.20         75.63         5.79 o                         
  -1  15   6          0.12         -0.91         4.84 o                         
   0  15   6         10.49          7.80         4.65 o                         
   1  15   6         13.57         20.80         5.53 o                         
   2  15   6          0.01          9.65         5.64 o                         
   3  15   6         50.08         45.47         7.39 o                         
   4  15   6          0.65         11.72         6.21 o                         
   5  15   6          0.96         -5.21         6.78 o                         
  -5  16   6        161.91        151.20         8.26 o                         
  -4  16   6        239.23        232.11         6.78 o                         
  -3  16   6        132.29        141.39         8.42 o                         
  -2  16   6          3.27          9.12         9.62 o                         
  -1  16   6        148.59        157.34         6.10 o                         
   0  16   6        534.63        546.29        12.56 o                         
   1  16   6        451.82        448.11        13.51 o                         
   2  16   6        114.07        113.15         5.81 o                         
   3  16   6          2.57          1.39         5.33 o                         
   4  16   6         61.74         57.03         6.55 o                         
  -4  17   6          0.41         14.03         7.03 o                         
  -3  17   6         20.70         20.47         5.66 o                         
  -2  17   6          4.13         -0.66         6.29 o                         
  -1  17   6         51.87         38.52         6.39 o                         
   0  17   6         70.94         72.49         5.45 o                         
   1  17   6         10.87         11.05         6.00 o                         
   2  17   6          0.32          0.85         5.76 o                         
   3  17   6          9.22          9.86         7.60 o                         
  -3  18   6         81.85         70.29         8.69 o                         
  -2  18   6        131.71        128.25        16.06 o                         
  -1  18   6         64.74         67.67         6.76 o                         
   0  18   6        151.75        139.14        10.04 o                         
   1  18   6         50.15         34.47         6.39 o                         
   2  18   6          5.85         -3.06         7.69 o                         
  -8   1   7        530.57        522.92         8.89 o                         
  -7   1   7        360.61        380.74         6.70 o                         
  -6   1   7        247.79        263.31         5.62 o                         
  -5   1   7        472.84        486.65         6.56 o                         
  -4   1   7       1488.90       1525.73        25.49 o                         
  -3   1   7       1279.41       1268.67        21.97 o                         
  -2   1   7        269.63        243.38         4.33 o                         
  -1   1   7        582.57        549.79         5.88 o                         
   0   1   7        865.75        869.58        12.33 o                         
   1   1   7        788.21        786.23        15.21 o                         
   2   1   7       1981.60       2022.91        20.22 o                         
   3   1   7         22.67         19.01         3.58 o                         
   4   1   7         25.89         20.07         3.68 o                         
   5   1   7        355.37        366.08         6.15 o                         
   6   1   7       1051.32       1093.16        11.41 o                         
   7   1   7         68.66         59.99         4.78 o                         
   8   1   7         17.85         21.48         5.66 o                         
   9   1   7        170.89        141.73         6.75 o                         
  -9   2   7         48.04         60.90        20.78 o                         
  -8   2   7         52.15         36.14        20.22 o                         
  -7   2   7         15.14         14.59         4.74 o                         
  -6   2   7         50.85         49.91         4.72 o                         
  -5   2   7        264.46        268.17         6.71 o                         
  -4   2   7        110.40         97.39         4.46 o                         
  -3   2   7        161.50        145.36         5.30 o                         
  -2   2   7        551.64        546.20         8.51 o                         
  -1   2   7         76.51         66.58         3.99 o                         
   0   2   7         54.83         52.44         3.73 o                         
   1   2   7        450.34        434.77         4.95 o                         
   2   2   7        112.82        108.13         5.00 o                         
   3   2   7        271.29        300.73         5.39 o                         
   4   2   7          4.97          6.23         3.85 o                         
   5   2   7        449.31        459.14         5.64 o                         
   6   2   7         28.96         29.39         4.78 o                         
   7   2   7         56.76         56.45         5.40 o                         
   8   2   7          8.00          4.66         5.96 o                         
   9   2   7          0.83          8.44         6.48 o                         
  -9   3   7        317.03        324.74        16.95 o                         
  -8   3   7        418.65        447.30         8.35 o                         
  -7   3   7        414.40        441.22         7.32 o                         
  -6   3   7          4.77          0.59         5.01 o                         
  -5   3   7        772.09        754.58        12.78 o                         
  -4   3   7       1851.88       1925.52        26.32 o                         
  -3   3   7       4011.75       4216.04        57.50 o                         
  -2   3   7       1513.94       1498.62        19.39 o                         
  -1   3   7         63.23         48.76         3.52 o                         
   0   3   7        154.93        148.35         3.89 o                         
   1   3   7        108.74         96.52         4.06 o                         
   2   3   7       1770.54       1755.43        27.69 o                         
   3   3   7        109.87        112.56         3.98 o                         
   4   3   7          2.22          3.58         4.43 o                         
   5   3   7        357.08        375.85         7.09 o                         
   6   3   7        533.56        550.34        19.60 o                         
   7   3   7        260.32        245.58         5.96 o                         
   8   3   7        108.67         99.88         6.39 o                         
   9   3   7        135.84        131.39         9.03 o                         
  -9   4   7          4.76          7.57        12.14 o                         
  -8   4   7          2.34         -2.87         5.53 o                         
  -7   4   7         53.70         54.62         5.14 o                         
  -6   4   7         11.95         14.16         4.84 o                         
  -5   4   7          1.08          2.17         5.32 o                         
  -4   4   7        167.87        165.24         4.99 o                         
  -3   4   7        313.35        313.00         4.84 o                         
  -2   4   7        270.75        255.57         5.21 o                         
  -1   4   7        759.59        745.87         6.11 o                         
   0   4   7       1659.19       1675.03        18.36 o                         
   1   4   7        154.12        140.19         3.99 o                         
   2   4   7        332.04        330.13         4.98 o                         
   3   4   7          6.26          9.48         4.00 o                         
   4   4   7       1532.92       1540.84        24.43 o                         
   5   4   7        258.23        285.64         9.97 o                         
   6   4   7        115.09        116.46         4.75 o                         
   7   4   7          5.14          1.90         4.43 o                         
   8   4   7         71.50         78.89         6.63 o                         
   9   4   7         49.94         42.57         6.99 o                         
 -10   5   7          0.70         -2.65        16.40 o                         
  -9   5   7          7.58          9.49         7.94 o                         
  -8   5   7         46.46         40.47         5.84 o                         
  -7   5   7        375.48        386.42        10.50 o                         
  -6   5   7       1121.92       1187.00        12.20 o                         
  -5   5   7       1405.63       1444.47        28.56 o                         
  -4   5   7        885.37        904.70        15.11 o                         
  -3   5   7         80.14         84.04         5.01 o                         
  -2   5   7        211.48        200.88         4.55 o                         
  -1   5   7       2005.23       2060.17        17.43 o                         
   0   5   7       1021.16        947.08        12.41 o                         
   1   5   7       1022.84       1008.68         6.61 o                         
   2   5   7         17.96         24.15         3.68 o                         
   3   5   7        158.94        165.92         3.93 o                         
   4   5   7          2.37          4.39         3.34 o                         
   5   5   7        376.55        395.90         7.03 o                         
   6   5   7        519.14        551.51         7.88 o                         
   7   5   7        125.23        124.10         5.18 o                         
   8   5   7          3.40          0.62         7.03 o                         
   9   5   7         63.99         54.90         7.64 o                         
 -10   6   7         29.13         31.12        11.73 o                         
  -9   6   7          2.74         -3.38         7.75 o                         
  -8   6   7        120.29        130.92         6.91 o                         
  -7   6   7         94.28        100.81         5.31 o                         
  -6   6   7          3.01         10.72         5.16 o                         
  -5   6   7        408.20        414.98         6.19 o                         
  -4   6   7        814.82        776.03        19.35 o                         
  -3   6   7          0.39          3.25         4.26 o                         
  -2   6   7         83.97         80.15         4.31 o                         
  -1   6   7         29.28         35.99         3.97 o                         
   0   6   7        137.51        142.17         3.84 o                         
   1   6   7        215.02        222.13         4.19 o                         
   2   6   7         49.48         53.50         4.10 o                         
   3   6   7         31.12         29.09         3.92 o                         
   4   6   7          1.00          3.39         4.53 o                         
   5   6   7         59.48         62.41         4.23 o                         
   6   6   7          5.87          2.30         5.00 o                         
   7   6   7         22.07         27.03         5.43 o                         
   8   6   7         48.38         53.39         6.22 o                         
  -9   7   7        116.01        112.63         7.30 o                         
  -8   7   7        218.90        206.34         6.53 o                         
  -7   7   7         39.59         41.26         5.74 o                         
  -6   7   7         58.45         59.91         5.09 o                         
  -5   7   7          3.88         -0.85         5.11 o                         
  -4   7   7        958.70        997.42        12.59 o                         
  -3   7   7       1391.00       1495.60        20.76 o                         
  -2   7   7       3333.39       3318.32        43.38 o                         
  -1   7   7        450.74        454.25        12.92 o                         
   0   7   7         81.77         91.24         4.41 o                         
   1   7   7        501.06        502.39         6.38 o                         
   2   7   7        576.17        584.66         9.74 o                         
   3   7   7        795.15        816.54        11.34 o                         
   4   7   7         89.17        105.57         5.97 o                         
   5   7   7          1.45         -3.15        10.08 o                         
   6   7   7         12.21          8.48         5.53 o                         
   7   7   7        109.46        111.71         7.46 o                         
   8   7   7        184.14        178.81         8.19 o                         
  -9   8   7          1.55         10.33         6.68 o                         
  -8   8   7          0.38          3.70         6.78 o                         
  -7   8   7         45.42         35.31         5.03 o                         
  -6   8   7        176.59        167.57         5.91 o                         
  -5   8   7          1.10          0.16         5.51 o                         
  -4   8   7          1.75          6.77         4.52 o                         
  -3   8   7        419.47        390.03         7.47 o                         
  -2   8   7          3.48         -2.78         4.47 o                         
  -1   8   7        321.98        332.22         5.87 o                         
   0   8   7        795.39        803.98        13.03 o                         
   1   8   7        432.92        436.76         5.57 o                         
   2   8   7        551.15        571.96         8.72 o                         
   3   8   7         21.25         20.21         5.30 o                         
   4   8   7        673.69        683.28         8.95 o                         
   5   8   7         12.46         10.81         4.71 o                         
   6   8   7         55.79         56.80         5.37 o                         
   7   8   7         10.59         15.49         7.69 o                         
   8   8   7         20.14         18.61         7.74 o                         
  -9   9   7          1.30          0.36         8.04 o                         
  -8   9   7         44.34         48.62         6.31 o                         
  -7   9   7         36.54         43.42         6.27 o                         
  -6   9   7        487.86        469.42        37.21 o                         
  -5   9   7        747.23        712.21        10.88 o                         
  -4   9   7        304.09        336.06         6.37 o                         
  -3   9   7          1.14          5.00         4.81 o                         
  -2   9   7        976.73       1018.68        30.18 o                         
  -1   9   7       1517.48       1581.63        32.31 o                         
   0   9   7        942.28        976.37        18.26 o                         
   1   9   7         34.70         31.51         4.50 o                         
   2   9   7        323.18        350.37         5.89 o                         
   3   9   7        233.55        258.14         5.82 o                         
   4   9   7        101.88        106.22         5.06 o                         
   5   9   7         17.18         25.33         4.70 o                         
   6   9   7         71.35         70.19         5.51 o                         
   7   9   7         87.51         94.81         8.51 o                         
   8   9   7         23.27         28.61         9.49 o                         
  -8  10   7         31.44         50.70         7.35 o                         
  -7  10   7          4.79          2.58         6.70 o                         
  -6  10   7         45.17         53.10         8.20 o                         
  -5  10   7         16.73          5.56         4.99 o                         
  -4  10   7         86.56         76.11         5.23 o                         
  -3  10   7        134.21        120.49         6.46 o                         
  -2  10   7        239.96        232.23         6.19 o                         
  -1  10   7          8.06         -2.81         5.74 o                         
   0  10   7        462.28        453.41         6.06 o                         
   1  10   7        119.00        116.63         5.91 o                         
   2  10   7         19.01         27.08         5.17 o                         
   3  10   7         19.71         23.38         4.83 o                         
   4  10   7          1.00         -0.81         4.61 o                         
   5  10   7          2.19         -5.44         5.44 o                         
   6  10   7          0.30          1.77         6.87 o                         
   7  10   7          0.56          3.02         6.31 o                         
  -8  11   7         54.16         30.92         7.72 o                         
  -7  11   7        235.02        231.42         9.50 o                         
  -6  11   7        522.14        574.13        11.15 o                         
  -5  11   7        242.26        258.77         6.37 o                         
  -4  11   7        209.46        213.99         5.48 o                         
  -3  11   7        363.14        361.55         6.07 o                         
  -2  11   7        295.01        330.77         5.60 o                         
  -1  11   7        569.10        607.47        11.56 o                         
   0  11   7         92.40        112.19         7.92 o                         
   1  11   7        126.71        144.68         6.49 o                         
   2  11   7         11.15         18.39         5.09 o                         
   3  11   7        331.23        357.09         7.53 o                         
   4  11   7        166.45        171.43         5.38 o                         
   5  11   7         62.00         64.01         5.11 o                         
   6  11   7         61.53         61.10         5.79 o                         
   7  11   7        105.21         85.17         7.17 o                         
  -8  12   7         39.26         45.11         7.41 o                         
  -7  12   7          1.95          5.10         6.36 o                         
  -6  12   7         33.15         31.48         5.96 o                         
  -5  12   7         46.49         50.36         4.66 o                         
  -4  12   7         97.07         81.39         7.34 o                         
  -3  12   7         45.56         36.68         4.62 o                         
  -2  12   7         97.60        109.66         4.76 o                         
  -1  12   7          6.19          3.37         4.64 o                         
   0  12   7         14.13         14.38         4.40 o                         
   1  12   7        110.61        109.90         4.52 o                         
   2  12   7         71.29         64.11         5.26 o                         
   3  12   7         10.36         15.22         4.78 o                         
   4  12   7         14.26         17.88         4.81 o                         
   5  12   7         34.69         37.81         6.50 o                         
   6  12   7          2.65          4.00         5.94 o                         
  -7  13   7         56.64         47.47         7.26 o                         
  -6  13   7         20.44         26.98         5.92 o                         
  -5  13   7        444.54        429.69        17.24 o                         
  -4  13   7        120.39        125.37         5.80 o                         
  -3  13   7        445.38        520.13         9.63 o                         
  -2  13   7        420.26        425.88         7.32 o                         
  -1  13   7        305.61        308.21         7.60 o                         
   0  13   7          1.83         -1.49         3.97 o                         
   1  13   7         44.25         49.30         4.11 o                         
   2  13   7        214.41        218.55         4.89 o                         
   3  13   7        205.40        231.56        10.21 o                         
   4  13   7        189.73        192.10         7.55 o                         
   5  13   7         25.26         37.02         7.01 o                         
   6  13   7         20.38         13.92         6.71 o                         
  -6  14   7          3.76         -1.62         6.53 o                         
  -5  14   7        155.46        180.53         7.69 o                         
  -4  14   7        136.72        132.84         5.78 o                         
  -3  14   7         44.55         44.94         5.34 o                         
  -2  14   7        134.16        154.86         5.42 o                         
  -1  14   7         31.88         37.85         6.42 o                         
   0  14   7         53.33         53.23         6.52 o                         
   1  14   7        196.11        232.55         9.74 o                         
   2  14   7         52.89         56.05         4.81 o                         
   3  14   7          4.26          3.77         6.86 o                         
   4  14   7          0.80         -4.44         6.93 o                         
   5  14   7         70.92         61.18         8.10 o                         
  -6  15   7        187.03        179.15        11.76 o                         
  -5  15   7        263.01        241.48        11.39 o                         
  -4  15   7         40.32         28.73         5.92 o                         
  -3  15   7          0.99          6.40         5.68 o                         
  -2  15   7          6.75          8.32         6.08 o                         
  -1  15   7        391.65        429.29         6.33 o                         
   0  15   7        677.30        734.02        14.10 o                         
   1  15   7        152.90        153.31         6.58 o                         
   2  15   7         13.89         16.33         6.24 o                         
   3  15   7          2.99         -1.58         6.35 o                         
   4  15   7         65.23         60.55         7.20 o                         
   5  15   7         85.43         63.52         6.56 o                         
  -5  16   7         19.86         27.86         7.80 o                         
  -4  16   7         23.62         21.71         6.53 o                         
  -3  16   7          2.18          3.00         6.11 o                         
  -2  16   7         91.37         90.30        10.98 o                         
  -1  16   7        189.70        167.65         5.89 o                         
   0  16   7         20.09         20.94         6.24 o                         
   1  16   7          0.31         -1.20         6.82 o                         
   2  16   7         74.03         67.29         6.12 o                         
   3  16   7          1.03          8.52         5.72 o                         
   4  16   7         14.55         11.92         7.14 o                         
  -4  17   7        128.68        129.73        14.93 o                         
  -3  17   7        281.10        271.49        11.73 o                         
  -2  17   7        287.82        278.68         9.18 o                         
  -1  17   7         32.46         23.11         5.10 o                         
   0  17   7         11.74          5.86         5.82 o                         
   1  17   7         17.97         23.26         6.97 o                         
   2  17   7         72.21         78.14         8.88 o                         
  -1  18   7          2.51          6.93         6.41 o                         
   0  18   7          0.17          6.04         6.36 o                         
  -9   0   8        576.84        565.35        18.91 o                         
  -8   0   8        238.46        248.48        10.95 o                         
  -7   0   8        525.34        536.01        10.31 o                         
  -6   0   8        147.36        155.29         7.65 o                         
  -5   0   8        491.71        500.88        11.30 o                         
  -4   0   8        134.90        138.38         5.56 o                         
  -3   0   8       2214.03       2233.71        87.01 o                         
  -2   0   8       2060.83       2103.01        16.70 o                         
  -1   0   8          5.50          5.76         6.47 o                         
   0   0   8       1057.98       1144.15        36.61 o                         
   1   0   8       1913.93       2045.85        55.78 o                         
   2   0   8        996.73        936.03         8.46 o                         
   3   0   8       1377.55       1359.40        24.67 o                         
   4   0   8        851.64        875.41         8.78 o                         
   5   0   8        648.45        687.67         8.73 o                         
   6   0   8         68.78         62.63         6.05 o                         
   7   0   8        171.37        177.99        10.05 o                         
   8   0   8         66.02         68.84         8.45 o                         
   9   0   8        425.75        405.35        16.27 o                         
  -9   1   8          7.18          0.77         9.78 o                         
  -8   1   8        120.88        122.73         5.73 o                         
  -7   1   8        311.04        336.38         8.51 o                         
  -6   1   8         18.29         13.10         4.47 o                         
  -5   1   8          3.63          6.53         4.47 o                         
  -4   1   8        347.60        353.67         6.06 o                         
  -3   1   8          0.84         -1.13         3.82 o                         
  -2   1   8          0.35         -3.11         3.50 o                         
  -1   1   8        136.99        121.86         4.12 o                         
   0   1   8        108.90        109.46         4.02 o                         
   1   1   8        893.62        931.32         8.78 o                         
   2   1   8        178.75        190.86         4.36 o                         
   3   1   8         97.57        102.50         4.03 o                         
   4   1   8        638.61        628.59        10.94 o                         
   5   1   8         24.20         35.45         4.76 o                         
   6   1   8         40.59         44.30         4.71 o                         
   7   1   8         71.98         85.11         5.38 o                         
   8   1   8         35.60         29.03         5.80 o                         
   9   1   8          0.18         -0.23         7.84 o                         
  -9   2   8         83.58         85.63         9.05 o                         
  -8   2   8        496.97        499.76         8.10 o                         
  -7   2   8        262.11        277.19         5.96 o                         
  -6   2   8        256.22        262.22         5.85 o                         
  -5   2   8        878.87        869.08         7.23 o                         
  -4   2   8       1265.30       1244.67        19.07 o                         
  -3   2   8        966.47        991.87        19.76 o                         
  -2   2   8        270.76        264.74         5.41 o                         
  -1   2   8        331.17        347.59         6.95 o                         
   0   2   8       2065.36       2104.11        18.31 o                         
   1   2   8       1131.95       1162.19        21.29 o                         
   2   2   8        248.24        266.17         4.44 o                         
   3   2   8          1.82          0.94         3.78 o                         
   4   2   8        481.85        528.96         8.60 o                         
   5   2   8        542.05        559.62        10.47 o                         
   6   2   8       1336.09       1415.44        29.86 o                         
   7   2   8        272.08        282.73         6.64 o                         
   8   2   8         29.13         26.82         6.65 o                         
   9   2   8          5.07          9.45         7.98 o                         
  -9   3   8        161.64        159.59         9.53 o                         
  -8   3   8         13.51         12.43         5.45 o                         
  -7   3   8         20.22         20.54         4.98 o                         
  -6   3   8         67.94         76.58         4.74 o                         
  -5   3   8         21.46         17.16         5.17 o                         
  -4   3   8        215.81        214.35         4.80 o                         
  -3   3   8         50.88         59.11         3.62 o                         
  -2   3   8         63.75         57.91         3.16 o                         
  -1   3   8         40.94         31.11         3.88 o                         
   0   3   8          5.96          2.29         3.17 o                         
   1   3   8        182.53        191.12         4.34 o                         
   2   3   8         53.26         40.47         3.72 o                         
   3   3   8        260.18        258.43         4.77 o                         
   4   3   8        891.51        954.19        11.19 o                         
   5   3   8          0.74          3.11         4.69 o                         
   6   3   8          2.89          2.38         4.53 o                         
   7   3   8         22.66         19.85         5.42 o                         
   8   3   8         36.27         24.54         6.65 o                         
 -10   4   8         20.00         16.01        19.13 o                         
  -9   4   8        227.25        213.85         9.33 o                         
  -8   4   8        228.13        245.62         7.07 o                         
  -7   4   8        492.63        470.83         6.58 o                         
  -6   4   8        684.09        703.64        13.72 o                         
  -5   4   8        981.92       1013.67        22.29 o                         
  -4   4   8        510.25        539.98         8.68 o                         
  -3   4   8        965.80        960.50        11.76 o                         
  -2   4   8        595.35        587.51         6.69 o                         
  -1   4   8         95.74         80.95         3.69 o                         
   0   4   8         39.15         40.00         3.72 o                         
   1   4   8        140.60        153.64         4.83 o                         
   2   4   8        164.10        156.36         4.48 o                         
   3   4   8        191.23        179.66         4.77 o                         
   4   4   8        628.65        683.96         8.85 o                         
   5   4   8        522.33        569.66         9.16 o                         
   6   4   8        149.92        147.65         4.72 o                         
   7   4   8         80.12         86.49         6.00 o                         
   8   4   8        195.98        176.95         9.10 o                         
  -9   5   8          1.39          1.15         7.67 o                         
  -8   5   8         10.53          7.61         5.93 o                         
  -7   5   8         33.93         34.12         4.88 o                         
  -6   5   8         37.01       1213.53       512.74 o                         
  -5   5   8          0.20         -5.52         5.52 o                         
  -4   5   8         32.29         43.62         4.70 o                         
  -3   5   8         39.33         37.52         3.57 o                         
  -2   5   8        160.03        155.97         4.46 o                         
  -1   5   8        203.92        204.71         5.26 o                         
   0   5   8         15.00         20.47         3.44 o                         
   1   5   8        178.14        193.11         6.20 o                         
   2   5   8          4.18          2.17         3.62 o                         
   3   5   8          8.35          7.31         3.83 o                         
   4   5   8         32.22         20.48         4.18 o                         
   5   5   8         82.30         95.30         5.43 o                         
   6   5   8          1.80          1.53         4.17 o                         
   7   5   8         34.67         32.59         5.69 o                         
   8   5   8         12.63         12.56         7.19 o                         
  -9   6   8        191.69        190.73         7.82 o                         
  -8   6   8        175.55        183.62         7.66 o                         
  -7   6   8        204.37        195.54         5.72 o                         
  -6   6   8        807.35        803.75        26.93 o                         
  -5   6   8        123.20        142.34         5.87 o                         
  -4   6   8        775.58        802.00         7.31 o                         
  -3   6   8        288.48        303.95         6.62 o                         
  -2   6   8        631.13        647.43        12.29 o                         
  -1   6   8          1.77          0.63         3.17 o                         
   0   6   8          6.02          6.28         3.02 o                         
   1   6   8        398.49        427.80         5.35 o                         
   2   6   8        104.17        100.39         3.62 o                         
   3   6   8        209.07        234.89         6.13 o                         
   4   6   8         87.38         84.64         4.76 o                         
   5   6   8        232.42        245.03         5.47 o                         
   6   6   8         55.05         54.29         4.96 o                         
   7   6   8         53.67         62.34         6.19 o                         
   8   6   8        192.19        179.10         7.81 o                         
  -9   7   8          5.90          9.02         7.96 o                         
  -8   7   8          1.36          1.72         7.01 o                         
  -7   7   8          1.00          7.01         5.95 o                         
  -6   7   8          6.49          4.90         4.75 o                         
  -5   7   8         44.40         51.05         4.58 o                         
  -4   7   8         25.90         20.61         4.86 o                         
  -3   7   8         14.69          7.25         3.95 o                         
  -2   7   8        178.84        189.72         5.62 o                         
  -1   7   8          0.35          3.07         4.28 o                         
   0   7   8         72.61         73.88         4.28 o                         
   1   7   8        764.19        768.25        10.72 o                         
   2   7   8         15.82         14.96         4.74 o                         
   3   7   8         16.45         17.53         4.85 o                         
   4   7   8         18.46         17.41         3.98 o                         
   5   7   8          1.87          2.41         4.11 o                         
   6   7   8          2.69          2.52         6.42 o                         
   7   7   8          2.75          3.37         6.44 o                         
   8   7   8         30.73         28.29         6.91 o                         
  -9   8   8         35.65         21.18         8.83 o                         
  -8   8   8         99.83        104.16         6.90 o                         
  -7   8   8         67.22         65.29         6.39 o                         
  -6   8   8        442.82        458.39        25.52 o                         
  -5   8   8        509.03        523.67        13.70 o                         
  -4   8   8         55.44         68.42         5.69 o                         
  -3   8   8         24.88         21.54         4.26 o                         
  -2   8   8         21.70         20.50         4.62 o                         
  -1   8   8       1235.31       1274.12        27.90 o                         
   0   8   8         95.48        102.83         4.00 o                         
   1   8   8        164.26        195.40         5.83 o                         
   2   8   8          4.95          7.38         4.51 o                         
   3   8   8          4.97          1.80         5.33 o                         
   4   8   8         28.87         31.38         4.27 o                         
   5   8   8        221.65        238.60         8.20 o                         
   6   8   8        237.35        239.33         6.79 o                         
   7   8   8         41.68         28.52         7.63 o                         
   8   8   8         49.88         38.13        15.13 o                         
  -8   9   8         89.69         87.87         6.67 o                         
  -7   9   8         14.94         21.12         6.77 o                         
  -6   9   8          5.36         10.80         4.86 o                         
  -5   9   8          0.94          4.75         4.88 o                         
  -4   9   8         63.34         43.54         4.61 o                         
  -3   9   8         11.40          8.63         4.43 o                         
  -2   9   8        184.65        207.12         5.60 o                         
  -1   9   8          0.03          1.44         5.17 o                         
   0   9   8        668.30        725.95         8.92 o                         
   1   9   8        337.56        346.09         6.21 o                         
   2   9   8        346.38        373.32         6.52 o                         
   3   9   8        108.43        108.21         5.03 o                         
   4   9   8        206.55        215.71         6.12 o                         
   5   9   8         41.21         47.45         5.34 o                         
   6   9   8         51.75         47.45         5.72 o                         
   7   9   8         32.71         35.12         7.26 o                         
  -8  10   8         52.66         57.44         6.56 o                         
  -7  10   8        207.98        221.32        23.34 o                         
  -6  10   8        466.83        433.50        18.23 o                         
  -5  10   8         77.07         99.52         7.05 o                         
  -4  10   8         76.09         79.34         4.91 o                         
  -3  10   8        315.77        340.54         8.20 o                         
  -2  10   8        611.30        712.94        13.16 o                         
  -1  10   8          1.24         13.21         5.00 o                         
   0  10   8        155.77        150.21         5.60 o                         
   1  10   8         19.88         17.90         4.53 o                         
   2  10   8        217.38        216.93         6.85 o                         
   3  10   8        407.92        428.61         7.54 o                         
   4  10   8        115.54        122.16         4.81 o                         
   5  10   8         59.16         64.12         5.44 o                         
   6  10   8         19.68         14.06         5.98 o                         
   7  10   8         31.83         30.36         6.78 o                         
  -8  11   8          0.71         -1.45         7.11 o                         
  -7  11   8        144.41        123.99        16.59 o                         
  -6  11   8          5.51         -5.45         6.24 o                         
  -5  11   8         16.80         16.63         4.65 o                         
  -4  11   8        317.42        324.08         6.36 o                         
  -3  11   8          2.75         -0.26         6.42 o                         
  -2  11   8          3.86          3.40         4.04 o                         
  -1  11   8         52.69         53.17         4.77 o                         
   0  11   8         97.51         96.68         4.39 o                         
   1  11   8        186.76        185.04         5.67 o                         
   2  11   8          0.03         -4.55         4.91 o                         
   3  11   8         63.44         61.36         4.29 o                         
   4  11   8        186.79        185.54         9.03 o                         
   5  11   8         36.72         40.90         6.59 o                         
   6  11   8          1.60         -1.31         6.05 o                         
  -7  12   8         44.39         34.02         6.52 o                         
  -6  12   8        274.83        258.02         6.96 o                         
  -5  12   8        532.11        596.24         7.17 o                         
  -4  12   8        195.72        191.10         9.62 o                         
  -3  12   8         35.68         39.75         4.43 o                         
  -2  12   8         32.69         37.70         5.14 o                         
  -1  12   8        118.68        133.32         5.36 o                         
   0  12   8        216.54        248.91         5.56 o                         
   1  12   8         45.62         46.89         4.39 o                         
   2  12   8         19.51         18.57         4.40 o                         
   3  12   8          8.29          6.27         5.14 o                         
   4  12   8         83.97         95.74         6.65 o                         
   5  12   8        172.96        179.85         6.59 o                         
   6  12   8        287.88        258.97         8.25 o                         
  -7  13   8          0.49          3.72         6.37 o                         
  -6  13   8         47.48         42.29         5.61 o                         
  -5  13   8         21.23         12.89         6.34 o                         
  -4  13   8          0.38         -5.38         5.38 o                         
  -3  13   8         55.84         64.76         6.03 o                         
  -2  13   8         21.28         24.75         5.07 o                         
  -1  13   8         55.04         49.79         4.38 o                         
   0  13   8        122.34        118.88         5.31 o                         
   1  13   8         12.07         12.96         5.06 o                         
   2  13   8        293.56        293.78         6.52 o                         
   3  13   8          2.79          8.84         5.45 o                         
   4  13   8        145.16        158.53         6.85 o                         
   5  13   8         45.88         44.66        12.85 o                         
  -6  14   8         59.05         64.04         9.79 o                         
  -5  14   8        117.39        101.10         6.69 o                         
  -4  14   8          3.82         13.16         6.11 o                         
  -3  14   8        208.47        230.54         8.19 o                         
  -2  14   8        309.81        316.96         6.55 o                         
  -1  14   8        176.20        167.50         5.19 o                         
   0  14   8         34.36         39.22         5.49 o                         
   1  14   8         21.95         28.83         5.49 o                         
   2  14   8        268.61        292.10         7.44 o                         
   3  14   8        123.39        130.76         6.34 o                         
   4  14   8        162.16        166.81         7.00 o                         
   5  14   8         37.73         34.18         6.87 o                         
  -5  15   8          6.74          3.80         7.92 o                         
  -4  15   8         35.71         30.16         5.95 o                         
  -3  15   8         27.94         34.23         5.86 o                         
  -2  15   8         53.47         60.46         7.39 o                         
  -1  15   8          4.65          6.50         6.78 o                         
   0  15   8          2.43          0.52         5.96 o                         
   1  15   8          0.19          4.39         5.40 o                         
   2  15   8         14.73         14.80         5.96 o                         
   3  15   8          0.99          1.97         5.67 o                         
   4  15   8          3.03         13.19         7.75 o                         
  -4  16   8        187.65        175.74        16.45 o                         
  -3  16   8        134.77        126.77         8.42 o                         
  -2  16   8         85.70         85.02         7.24 o                         
  -1  16   8          7.63         -2.73         5.90 o                         
   0  16   8        176.87        148.76         6.49 o                         
   1  16   8        248.70        245.00         7.64 o                         
   2  16   8        127.18        104.72         6.25 o                         
   3  16   8        115.50        104.58         8.16 o                         
  -2  17   8          8.91          4.27         6.98 o                         
  -1  17   8          8.47          1.31         6.29 o                         
   0  17   8         11.24          6.54         6.56 o                         
   1  17   8         12.55         12.65         7.52 o                         
  -9   1   9        332.49        321.10        13.34 o                         
  -8   1   9        178.59        180.75         6.16 o                         
  -7   1   9        565.07        558.96         6.98 o                         
  -6   1   9         45.43         49.13         5.09 o                         
  -5   1   9        370.83        379.71         6.48 o                         
  -4   1   9        442.29        433.22         7.00 o                         
  -3   1   9        543.94        549.97         6.85 o                         
  -2   1   9        123.58        134.12         4.08 o                         
  -1   1   9         29.40         29.95         3.71 o                         
   0   1   9        483.95        516.52        11.98 o                         
   1   1   9       1496.38       1548.57        19.65 o                         
   2   1   9        766.73        776.79         9.99 o                         
   3   1   9          3.05          6.38         4.73 o                         
   4   1   9         32.78         22.82         5.00 o                         
   5   1   9        540.08        552.84         9.63 o                         
   6   1   9         26.47         34.64         4.35 o                         
   7   1   9        112.74        127.13         6.00 o                         
   8   1   9          9.37          7.21         5.75 o                         
  -9   2   9         39.53         45.72         9.02 o                         
  -8   2   9          0.01          2.23         6.25 o                         
  -7   2   9          5.76          7.50         4.66 o                         
  -6   2   9         54.84         54.32         4.45 o                         
  -5   2   9          0.00         -4.71         4.71 o                         
  -4   2   9         26.83         20.61         4.21 o                         
  -3   2   9          4.33          7.98         4.20 o                         
  -2   2   9        549.12        569.23         7.14 o                         
  -1   2   9        930.55        935.28        15.10 o                         
   0   2   9         33.38         28.51         3.48 o                         
   1   2   9         74.47         70.93         4.47 o                         
   2   2   9         15.27         10.49         3.65 o                         
   3   2   9          0.70         -4.43         4.43 o                         
   4   2   9         82.05         92.09         4.37 o                         
   5   2   9          5.61          7.77         3.93 o                         
   6   2   9         10.46          5.26         4.84 o                         
   7   2   9          0.23          5.69         6.03 o                         
   8   2   9          0.19         -3.31         6.21 o                         
  -9   3   9        107.44         88.76         8.51 o                         
  -8   3   9        659.41        670.81        13.76 o                         
  -7   3   9        378.92        382.21         6.17 o                         
  -6   3   9         98.05         98.21         5.02 o                         
  -5   3   9          7.59         14.11         4.73 o                         
  -4   3   9        701.30        743.64        11.53 o                         
  -3   3   9        845.42        874.42        13.07 o                         
  -2   3   9        370.87        374.18         6.79 o                         
  -1   3   9        316.05        350.15         6.35 o                         
   0   3   9          1.33         -3.32         3.35 o                         
   1   3   9         14.92         15.83         3.07 o                         
   2   3   9        164.38        173.86         4.45 o                         
   3   3   9        512.49        542.41        10.91 o                         
   4   3   9        479.81        519.86        10.76 o                         
   5   3   9        187.42        200.14         5.17 o                         
   6   3   9        258.18        247.93         5.25 o                         
   7   3   9         71.61         64.05         5.89 o                         
   8   3   9        102.28         91.88         6.62 o                         
  -9   4   9         47.51         37.83         8.10 o                         
  -8   4   9         10.14         13.52         6.10 o                         
  -7   4   9         18.12         20.00         4.90 o                         
  -6   4   9          5.45         10.43         5.05 o                         
  -5   4   9         11.49         15.00         5.06 o                         
  -4   4   9         32.89         36.49         4.95 o                         
  -3   4   9        980.04        985.46        12.79 o                         
  -2   4   9          4.66          4.27         3.63 o                         
  -1   4   9          8.41          9.21         4.13 o                         
   0   4   9          8.49          5.93         3.67 o                         
   1   4   9        178.07        185.83         3.79 o                         
   2   4   9        808.95        790.35        10.04 o                         
   3   4   9        294.43        315.77         7.41 o                         
   4   4   9         72.18         73.24         4.73 o                         
   5   4   9        307.38        302.88         7.33 o                         
   6   4   9          7.98          9.30         4.58 o                         
   7   4   9         42.71         41.77         6.86 o                         
   8   4   9          1.09         -6.20         6.75 o                         
  -9   5   9        134.19        131.55         9.63 o                         
  -8   5   9         64.08         59.06         6.45 o                         
  -7   5   9         97.79         91.10         5.46 o                         
  -6   5   9        693.09        727.50        19.04 o                         
  -5   5   9        480.20        519.11        17.22 o                         
  -4   5   9        666.75        727.24        14.90 o                         
  -3   5   9         32.85         34.56         4.02 o                         
  -2   5   9          1.69          5.50         3.26 o                         
  -1   5   9        414.26        403.51         6.85 o                         
   0   5   9       1301.33       1355.26        24.10 o                         
   1   5   9       1182.12       1216.87        13.23 o                         
   2   5   9        583.23        604.49         6.57 o                         
   3   5   9          2.60          3.05         4.66 o                         
   4   5   9        453.50        458.21        12.62 o                         
   5   5   9        318.01        320.55         7.58 o                         
   6   5   9        275.76        285.81         5.32 o                         
   7   5   9        117.43        122.83         5.83 o                         
   8   5   9         68.44         55.09         7.56 o                         
  -9   6   9          0.40         -1.40         7.78 o                         
  -8   6   9          2.65          3.98         6.26 o                         
  -7   6   9        234.14        233.49         5.90 o                         
  -6   6   9        222.38        203.33         5.63 o                         
  -5   6   9         26.72        577.97       221.79 o                         
  -4   6   9        442.74        458.05         5.85 o                         
  -3   6   9        252.92        273.37         4.87 o                         
  -2   6   9        267.34        263.17         5.41 o                         
  -1   6   9       1118.71       1149.39        10.05 o                         
   0   6   9         24.30         17.92         4.13 o                         
   1   6   9         45.12         42.67         5.02 o                         
   2   6   9         43.27         51.19         4.44 o                         
   3   6   9        162.27        161.40         5.10 o                         
   4   6   9         22.42         23.62         4.45 o                         
   5   6   9         66.79         76.10         5.56 o                         
   6   6   9         32.20         33.96         6.05 o                         
   7   6   9          5.53          0.61         6.98 o                         
  -9   7   9         72.02         57.96         9.56 o                         
  -8   7   9        309.23        294.08         9.96 o                         
  -7   7   9        173.88        179.41         8.21 o                         
  -6   7   9         63.35         70.53         4.78 o                         
  -5   7   9          5.88          6.22         4.37 o                         
  -4   7   9          1.71          1.78         4.26 o                         
  -3   7   9        309.05        326.03         6.57 o                         
  -2   7   9        144.49        144.68         6.10 o                         
  -1   7   9       2078.79       2250.03        34.58 o                         
   0   7   9         21.82         20.69         3.80 o                         
   1   7   9         34.32         36.24         4.73 o                         
   2   7   9         22.14         15.72         5.22 o                         
   3   7   9       1820.43       1980.66        28.46 o                         
   4   7   9        610.27        647.97         9.74 o                         
   5   7   9         47.77         58.30         8.48 o                         
   6   7   9         63.99         63.61         6.60 o                         
   7   7   9        107.48         90.11         6.58 o                         
  -8   8   9          1.24          1.98         6.32 o                         
  -7   8   9         21.72         16.31         6.83 o                         
  -6   8   9          0.03         -1.76         5.11 o                         
  -5   8   9          0.86          3.73         4.51 o                         
  -4   8   9         92.69         83.56         5.69 o                         
  -3   8   9         34.79         32.16         4.18 o                         
  -2   8   9         56.03         58.59         4.77 o                         
  -1   8   9          0.62          9.58         4.19 o                         
   0   8   9         28.65         33.72         5.74 o                         
   1   8   9        308.64        322.93        10.83 o                         
   2   8   9         62.34         64.71         4.58 o                         
   3   8   9        219.93        230.17         6.30 o                         
   4   8   9          6.88          4.72         5.04 o                         
   5   8   9        121.51        102.93         5.35 o                         
   6   8   9          2.87          3.94         7.03 o                         
   7   8   9         44.34         39.64         7.15 o                         
  -8   9   9         43.46         30.88         7.86 o                         
  -7   9   9         75.73         74.02        10.99 o                         
  -6   9   9        211.24        202.83        25.22 o                         
  -5   9   9        186.21        203.43         9.91 o                         
  -4   9   9        165.88        166.72         4.86 o                         
  -3   9   9        113.56        120.52         5.19 o                         
  -2   9   9          7.17         10.07         5.04 o                         
  -1   9   9        115.81        138.86         4.87 o                         
   0   9   9        579.52        655.41         6.56 o                         
   1   9   9        658.65        676.74        16.15 o                         
   2   9   9         80.14         85.63         5.01 o                         
   3   9   9        341.89        356.28         8.69 o                         
   4   9   9        300.87        301.57         6.09 o                         
   5   9   9        126.90        125.75         6.26 o                         
   6   9   9         89.53         83.56         6.29 o                         
   7   9   9         91.39         83.97         8.28 o                         
  -8  10   9          9.58         12.22         8.66 o                         
  -7  10   9          2.92          6.40         6.53 o                         
  -6  10   9         49.88         34.05         5.20 o                         
  -5  10   9          8.72         13.54         5.23 o                         
  -4  10   9          1.59         -1.81         4.03 o                         
  -3  10   9         35.35         36.86         4.37 o                         
  -2  10   9         19.86         22.34         5.06 o                         
  -1  10   9         51.35         49.09         5.09 o                         
   0  10   9         56.16         57.84         5.16 o                         
   1  10   9         60.43         65.42         5.23 o                         
   2  10   9         72.29         75.54         9.87 o                         
   3  10   9          1.67         -0.14         4.43 o                         
   4  10   9         19.62         11.51         4.89 o                         
   5  10   9          2.77          2.00         6.44 o                         
   6  10   9          0.02          0.73         6.08 o                         
  -7  11   9        235.61        200.19        31.61 o                         
  -6  11   9        468.48        493.18        10.20 o                         
  -5  11   9        408.33        442.28         8.98 o                         
  -4  11   9         28.54         46.27         7.48 o                         
  -3  11   9          3.23          1.31         4.58 o                         
  -2  11   9        136.28        138.96         5.39 o                         
  -1  11   9        327.56        339.60         8.82 o                         
   0  11   9        232.33        257.29         5.37 o                         
   1  11   9          2.71          7.80         4.60 o                         
   2  11   9         68.91         77.05         8.40 o                         
   3  11   9        344.60        338.35         8.61 o                         
   4  11   9        344.57        346.54         7.03 o                         
   5  11   9         53.30         55.97         7.14 o                         
   6  11   9         43.69         37.96         7.18 o                         
  -7  12   9          0.48          3.59         7.97 o                         
  -6  12   9         15.68          9.40         5.92 o                         
  -5  12   9          5.64          9.24         6.20 o                         
  -4  12   9          5.37          8.30         5.46 o                         
  -3  12   9        351.11        344.27         9.53 o                         
  -2  12   9          0.00         -0.70         4.76 o                         
  -1  12   9         30.48         38.63         5.00 o                         
   0  12   9          0.45          2.77         4.27 o                         
   1  12   9        173.44        160.40         7.25 o                         
   2  12   9        140.62        134.55         6.68 o                         
   3  12   9          3.31         16.72        12.02 o                         
   4  12   9          3.22          7.27         5.52 o                         
   5  12   9          1.17          2.01         7.29 o                         
  -6  13   9         50.06         28.91         6.51 o                         
  -5  13   9         50.28         54.37         6.55 o                         
  -4  13   9        216.28        213.44         7.39 o                         
  -3  13   9        157.36        194.79         7.26 o                         
  -2  13   9        248.67        251.75        11.49 o                         
  -1  13   9        138.15        158.51         5.29 o                         
   0  13   9        108.73         98.15         6.24 o                         
   1  13   9         12.63          7.01         4.85 o                         
   2  13   9         61.51         74.92         7.04 o                         
   3  13   9        167.36        173.00         8.04 o                         
   4  13   9        232.59        228.12         7.72 o                         
   5  13   9         38.91         29.28         7.32 o                         
  -5  14   9         15.06         10.61         6.46 o                         
  -4  14   9         39.57         52.09         5.69 o                         
  -3  14   9          3.89         11.85         5.40 o                         
  -2  14   9        194.24        212.88         9.26 o                         
  -1  14   9        104.88        131.05        11.94 o                         
   0  14   9         55.57         47.89         5.65 o                         
   1  14   9         10.98         19.80         5.49 o                         
   2  14   9          0.71         -6.41         6.41 o                         
   3  14   9         29.84         36.97         6.06 o                         
   4  14   9          1.43         13.03         7.07 o                         
  -4  15   9         60.43         54.01         6.56 o                         
  -3  15   9          2.34          7.92         5.81 o                         
  -2  15   9         11.54         20.87         5.86 o                         
  -1  15   9         37.33         26.70         5.31 o                         
   0  15   9        273.67        269.23        11.11 o                         
   1  15   9        265.83        242.91         8.55 o                         
   2  15   9         83.42         92.16         6.07 o                         
   3  15   9         45.45         45.27         6.87 o                         
  -3  16   9         77.77         69.28         7.08 o                         
  -2  16   9          7.12         -3.22         7.43 o                         
  -1  16   9        124.00        122.16         7.22 o                         
   0  16   9         34.58         20.24         8.25 o                         
   1  16   9         26.25         24.37         8.14 o                         
  -9   0  10        106.05        100.82        10.86 o                         
  -8   0  10        139.83        147.37         8.90 o                         
  -7   0  10        284.22        302.90         9.26 o                         
  -6   0  10          1.08          1.74         5.88 o                         
  -5   0  10          1.80         -0.60         6.15 o                         
  -4   0  10          3.56         -1.14         5.56 o                         
  -3   0  10          4.72          7.31         6.26 o                         
  -2   0  10         62.79         55.85         5.81 o                         
  -1   0  10        324.59        315.08         7.73 o                         
   0   0  10        347.96        385.01        12.81 o                         
   1   0  10         30.97         42.58         7.99 o                         
   2   0  10        234.10        258.17         6.93 o                         
   3   0  10       1229.25       1329.10        37.83 o                         
   4   0  10        288.63        315.53        16.43 o                         
   5   0  10        106.01        118.96         7.73 o                         
   6   0  10          0.67          6.80         7.66 o                         
   7   0  10          2.73          0.26         7.90 o                         
   8   0  10         11.39        -14.08        19.22 o                         
  -9   1  10          0.72          0.38         7.26 o                         
  -8   1  10          0.43          2.12         5.99 o                         
  -7   1  10         29.88         29.14         4.92 o                         
  -6   1  10         23.64         28.68         4.53 o                         
  -5   1  10         14.79         11.15         4.34 o                         
  -4   1  10          8.60          9.36         4.44 o                         
  -3   1  10         91.76         96.82         4.81 o                         
  -2   1  10        187.66        181.50         4.58 o                         
  -1   1  10         85.75         85.67         6.16 o                         
   0   1  10         77.33         84.52         3.97 o                         
   1   1  10          9.32          8.24         3.82 o                         
   2   1  10        156.36        157.90         5.78 o                         
   3   1  10          2.84          8.63         6.48 o                         
   4   1  10         65.20         65.99         6.64 o                         
   5   1  10        186.73        186.43         5.42 o                         
   6   1  10         47.33         57.82         5.79 o                         
   7   1  10         32.05         27.72         5.20 o                         
  -9   2  10        274.39        247.68         8.22 o                         
  -8   2  10         55.15         48.44         5.65 o                         
  -7   2  10          7.90          8.85         5.18 o                         
  -6   2  10          3.44          4.75         4.47 o                         
  -5   2  10        222.73        243.70         5.20 o                         
  -4   2  10        396.33        413.79         8.63 o                         
  -3   2  10         12.64          6.71         4.91 o                         
  -2   2  10         45.99         43.50         4.28 o                         
  -1   2  10        295.87        304.13         4.50 o                         
   0   2  10        896.17        935.28        14.22 o                         
   1   2  10        320.13        340.51        11.72 o                         
   2   2  10        169.99        173.88         4.79 o                         
   3   2  10        227.03        220.12         5.22 o                         
   4   2  10          1.70         -1.19         4.27 o                         
   5   2  10        134.64        133.49         5.25 o                         
   6   2  10        393.38        399.02         5.84 o                         
   7   2  10         55.64         55.73         4.98 o                         
  -9   3  10          9.69          5.80         7.37 o                         
  -8   3  10         11.65          9.88         5.59 o                         
  -7   3  10         30.10         22.15         5.21 o                         
  -6   3  10          1.81         -0.49         4.52 o                         
  -5   3  10         66.70         59.28         5.19 o                         
  -4   3  10         40.36         38.23         4.26 o                         
  -3   3  10        106.44        106.36         4.62 o                         
  -2   3  10         24.77         20.07         3.87 o                         
  -1   3  10          7.08          7.29         3.60 o                         
   0   3  10          0.40          5.68         4.14 o                         
   1   3  10          1.64         -4.93         4.93 o                         
   2   3  10        209.96        189.81         4.65 o                         
   3   3  10         64.78         66.58         5.01 o                         
   4   3  10         10.60         15.71         6.51 o                         
   5   3  10          8.17          3.66         3.98 o                         
   6   3  10          0.04          5.80         6.41 o                         
   7   3  10         49.70         47.46         6.18 o                         
  -9   4  10         21.12         15.60         8.05 o                         
  -8   4  10        195.72        197.72         7.87 o                         
  -7   4  10        112.82        120.37         5.44 o                         
  -6   4  10        313.99        311.66         5.77 o                         
  -5   4  10         69.09         71.78         5.18 o                         
  -4   4  10        379.63        386.74         5.58 o                         
  -3   4  10         15.19         17.46         3.93 o                         
  -2   4  10        354.98        352.31         5.25 o                         
  -1   4  10        196.29        199.50         4.69 o                         
   0   4  10        443.14        487.45        12.37 o                         
   1   4  10         11.94         16.98         3.47 o                         
   2   4  10        234.22        235.47         6.57 o                         
   3   4  10        373.04        393.94         5.18 o                         
   4   4  10        325.75        325.07        10.41 o                         
   5   4  10        116.73        129.48         7.02 o                         
   6   4  10         69.20         75.39         5.46 o                         
   7   4  10         27.35         26.15         6.42 o                         
  -9   5  10          2.74         -3.72         8.60 o                         
  -8   5  10          8.73          5.43         6.37 o                         
  -7   5  10         65.09         72.46         6.13 o                         
  -6   5  10         68.22         63.11         5.12 o                         
  -5   5  10         57.69         48.41         4.52 o                         
  -4   5  10        139.10        155.18         7.47 o                         
  -3   5  10          7.39          6.70         4.04 o                         
  -2   5  10         90.25         90.67         4.00 o                         
  -1   5  10        326.22        326.52         9.40 o                         
   0   5  10        188.69        200.09         5.04 o                         
   1   5  10         10.60          9.26         4.86 o                         
   2   5  10         26.54         30.80         4.17 o                         
   3   5  10          0.13          2.44         3.76 o                         
   4   5  10         10.11         16.86         5.11 o                         
   5   5  10         64.22         64.32         4.61 o                         
   6   5  10          2.12          6.09         6.35 o                         
   7   5  10          4.66          3.88         6.18 o                         
  -8   6  10        173.91        172.65         7.71 o                         
  -7   6  10         32.36         42.73         6.40 o                         
  -6   6  10        111.32        123.96         5.22 o                         
  -5   6  10        541.27        537.42        14.02 o                         
  -4   6  10         65.12         74.21         5.26 o                         
  -3   6  10        194.47        207.69         4.67 o                         
  -2   6  10        153.43        174.81         4.93 o                         
  -1   6  10       1420.18       1604.75        19.56 o                         
   0   6  10        134.11        131.23         5.59 o                         
   1   6  10        276.02        284.82         8.76 o                         
   2   6  10        497.83        525.30        13.36 o                         
   3   6  10        294.45        298.58         5.57 o                         
   4   6  10        344.14        348.44         9.24 o                         
   5   6  10         41.85         45.67         7.36 o                         
   6   6  10         54.21         55.27         5.20 o                         
   7   6  10          0.95         -3.73         6.20 o                         
  -8   7  10          7.53          6.85         6.03 o                         
  -7   7  10         37.36         21.10         6.03 o                         
  -6   7  10         14.67         10.87         4.86 o                         
  -5   7  10         13.04         13.06         4.64 o                         
  -4   7  10          0.55          3.91         4.00 o                         
  -3   7  10          0.42          9.37         3.87 o                         
  -2   7  10          0.10          8.95         7.49 o                         
  -1   7  10        362.81        370.87         9.04 o                         
   0   7  10         10.34         10.50         4.02 o                         
   1   7  10          4.46          3.95         4.53 o                         
   2   7  10        214.12        240.62         9.24 o                         
   3   7  10          0.08         -2.59         5.02 o                         
   4   7  10         12.47          8.03         5.19 o                         
   5   7  10         50.90         44.49         5.09 o                         
   6   7  10          0.99         -1.68         5.04 o                         
   7   7  10         30.41         34.03         8.15 o                         
  -8   8  10         40.30         31.06         6.54 o                         
  -7   8  10         59.51         54.19         6.66 o                         
  -6   8  10         97.64        102.47         7.28 o                         
  -5   8  10        255.53        299.73         7.44 o                         
  -4   8  10        171.56        174.12         4.46 o                         
  -3   8  10         98.81         98.00         4.66 o                         
  -2   8  10        239.15        243.91         5.82 o                         
  -1   8  10        739.92        767.56         9.60 o                         
   0   8  10        728.08        803.78        11.90 o                         
   1   8  10        713.61        770.06        13.15 o                         
   2   8  10        372.44        403.23         6.05 o                         
   3   8  10        160.13        165.22         4.68 o                         
   4   8  10         25.68         28.17         4.58 o                         
   5   8  10         82.95         82.85         6.67 o                         
   6   8  10         69.09         48.38         6.84 o                         
  -7   9  10          5.56          4.34         5.27 o                         
  -6   9  10         38.58         34.06         6.86 o                         
  -5   9  10         14.51         12.33         5.08 o                         
  -4   9  10         15.19         19.53         4.34 o                         
  -3   9  10          0.70          2.13         5.35 o                         
  -2   9  10         18.70         18.80         4.07 o                         
  -1   9  10         35.19         41.81         4.78 o                         
   0   9  10         34.89         36.98         4.38 o                         
   1   9  10         13.04          9.09         4.67 o                         
   2   9  10        108.56        117.85         6.88 o                         
   3   9  10          0.25          6.66         5.30 o                         
   4   9  10          2.10          6.49         8.24 o                         
   5   9  10         46.48         44.63         6.17 o                         
   6   9  10         22.83         18.96         8.29 o                         
  -7  10  10        198.56        187.82        25.35 o                         
  -6  10  10        235.51        228.24        31.56 o                         
  -5  10  10        230.41        230.83         9.73 o                         
  -4  10  10          3.40         10.98         5.40 o                         
  -3  10  10        198.09        199.11         7.76 o                         
  -2  10  10        465.61        523.94         6.17 o                         
  -1  10  10        623.57        650.10        10.18 o                         
   0  10  10         20.74         23.21         5.39 o                         
   1  10  10         70.14         78.08         4.81 o                         
   2  10  10        228.86        230.84         5.68 o                         
   3  10  10        497.01        544.67        11.91 o                         
   4  10  10        434.57        446.25        12.73 o                         
   5  10  10         75.17         70.26         6.83 o                         
  -7  11  10         14.46         20.04        11.08 o                         
  -6  11  10         13.06         -1.36         9.93 o                         
  -5  11  10         36.76         42.01         6.93 o                         
  -4  11  10          0.04         -4.90         6.75 o                         
  -3  11  10         22.47         13.72         7.64 o                         
  -2  11  10         17.09         23.57         4.49 o                         
  -1  11  10         11.80          5.10         5.18 o                         
   0  11  10        140.16        145.76         6.52 o                         
   1  11  10         63.66         59.60         5.22 o                         
   2  11  10        127.40        141.09         7.11 o                         
   3  11  10         26.68         25.12         8.15 o                         
   4  11  10         43.39         43.43         6.14 o                         
   5  11  10          8.06         13.95         6.66 o                         
  -6  12  10         56.57         27.28         6.59 o                         
  -5  12  10        234.12        215.56        11.07 o                         
  -4  12  10        252.16        264.66         7.60 o                         
  -3  12  10         50.68         65.76         7.57 o                         
  -2  12  10        117.71        136.42         5.41 o                         
  -1  12  10         33.82         34.93         4.97 o                         
   0  12  10        164.79        193.84         7.62 o                         
   1  12  10        133.30        139.72         7.61 o                         
   2  12  10        396.81        418.67        10.52 o                         
   3  12  10         21.04         22.70         9.15 o                         
   4  12  10         23.97         31.93         5.90 o                         
  -5  13  10         25.20         20.47         6.80 o                         
  -4  13  10          0.37          2.48         6.35 o                         
  -3  13  10         68.11         55.20         6.07 o                         
  -2  13  10         56.00         49.67         5.98 o                         
  -1  13  10          0.35         -3.61         6.24 o                         
   0  13  10         23.02         22.96         5.48 o                         
   1  13  10          0.00          6.64         5.84 o                         
   2  13  10          0.38          2.09         5.91 o                         
   3  13  10          0.02         -5.69         5.69 o                         
   4  13  10          4.60          0.74         6.68 o                         
  -4  14  10         20.47         13.29         6.10 o                         
  -3  14  10         20.06         31.05         5.59 o                         
  -2  14  10        233.51        211.10        10.04 o                         
  -1  14  10         39.38         38.62         6.41 o                         
   0  14  10        107.77         97.98         5.89 o                         
   1  14  10         76.00         67.71         6.93 o                         
   2  14  10         50.35         45.31         6.33 o                         
   3  14  10        220.54        215.43        16.01 o                         
  -3  15  10          0.52         -7.50         7.50 o                         
  -2  15  10         22.62         26.05         5.62 o                         
  -1  15  10          3.55          2.67         6.19 o                         
   0  15  10         63.59         42.57         7.07 o                         
   1  15  10          0.18          3.24         7.02 o                         
  -8   1  11         64.37         69.41         6.20 o                         
  -7   1  11         91.54         86.98         6.12 o                         
  -6   1  11        145.02        141.22         5.31 o                         
  -5   1  11         11.20         10.77         4.24 o                         
  -4   1  11         83.94         94.39         5.52 o                         
  -3   1  11        505.82        507.85        10.86 o                         
  -2   1  11       1381.84       1477.05        16.85 o                         
  -1   1  11        243.76        269.83         5.28 o                         
   0   1  11         91.17         86.47         4.32 o                         
   1   1  11       1349.62       1398.45        19.31 o                         
   2   1  11        812.21        828.50        11.24 o                         
   3   1  11        216.60        189.72         5.27 o                         
   4   1  11         28.97         31.48         6.41 o                         
   5   1  11         21.26         19.36         4.62 o                         
   6   1  11          5.31         -3.14         5.38 o                         
   7   1  11          9.51          9.49         5.47 o                         
  -8   2  11         86.40         99.51         6.57 o                         
  -7   2  11         27.43         27.85         6.28 o                         
  -6   2  11         44.60         42.85         4.74 o                         
  -5   2  11          6.91          7.45         4.27 o                         
  -4   2  11        220.80        225.76         7.18 o                         
  -3   2  11         10.13          1.29         5.13 o                         
  -2   2  11         96.77         96.43         6.88 o                         
  -1   2  11        117.02        133.21         6.38 o                         
   0   2  11         11.86         14.73         4.19 o                         
   1   2  11          0.07         -4.10         4.10 o                         
   2   2  11         12.64         11.52         4.55 o                         
   3   2  11         29.86         29.22         4.21 o                         
   4   2  11         27.96         27.36         3.93 o                         
   5   2  11          1.44          2.86         6.50 o                         
   6   2  11          2.10          0.63         4.79 o                         
   7   2  11         11.27         11.94         6.55 o                         
  -8   3  11         40.13         40.82         6.35 o                         
  -7   3  11        272.46        277.06         7.08 o                         
  -6   3  11        245.24        245.12         6.46 o                         
  -5   3  11          4.50          4.82         4.90 o                         
  -4   3  11          0.86          0.78         3.97 o                         
  -3   3  11        589.69        609.58        18.68 o                         
  -2   3  11       2080.51       2401.50        46.37 o                         
  -1   3  11        175.60        187.84         5.35 o                         
   0   3  11        224.45        217.92         6.15 o                         
   1   3  11        162.60        164.88         5.25 o                         
   2   3  11        185.80        166.25         6.22 o                         
   3   3  11         25.17         26.96         4.39 o                         
   4   3  11        222.13        229.78         5.12 o                         
   5   3  11        209.07        227.10         9.22 o                         
   6   3  11          1.87          0.77         5.26 o                         
   7   3  11         36.68         25.84         7.88 o                         
  -8   4  11         25.73         18.39         6.46 o                         
  -7   4  11          9.87          7.83         5.67 o                         
  -6   4  11         51.89         60.12         5.51 o                         
  -5   4  11        131.57        134.96         6.79 o                         
  -4   4  11         59.74         56.84         4.72 o                         
  -3   4  11         37.83         41.26         4.35 o                         
  -2   4  11        346.89        376.72         5.10 o                         
  -1   4  11        151.87        159.55         6.56 o                         
   0   4  11        591.55        632.42         7.88 o                         
   1   4  11        175.35        178.93         5.57 o                         
   2   4  11        199.16        211.18         5.75 o                         
   3   4  11        109.25        108.97         5.38 o                         
   4   4  11         17.27         13.23         4.33 o                         
   5   4  11         11.40          3.58         5.22 o                         
   6   4  11         13.47         10.22         6.45 o                         
   7   4  11          0.55         -4.17        10.47 o                         
  -8   5  11         81.11         74.61         6.50 o                         
  -7   5  11         27.43         24.46         5.36 o                         
  -6   5  11        181.14        179.37         6.19 o                         
  -5   5  11        350.71        361.89         6.84 o                         
  -4   5  11        233.41        247.59         5.46 o                         
  -3   5  11        369.85        386.83         5.21 o                         
  -2   5  11         38.37         32.87         4.55 o                         
  -1   5  11        245.70        251.63         7.30 o                         
   0   5  11          2.80         10.91         4.19 o                         
   1   5  11        570.57        602.45         9.27 o                         
   2   5  11        442.48        464.32         5.16 o                         
   3   5  11        359.75        378.69         7.03 o                         
   4   5  11          0.69          3.86         4.07 o                         
   5   5  11          0.93          3.73         5.89 o                         
   6   5  11         38.96         31.59         6.64 o                         
  -8   6  11          7.73         11.01         6.97 o                         
  -7   6  11         17.04          8.46         5.08 o                         
  -6   6  11         36.16         43.67         5.81 o                         
  -5   6  11         11.96         16.60         4.94 o                         
  -4   6  11        177.07        204.37         5.68 o                         
  -3   6  11        423.74        437.29         5.12 o                         
  -2   6  11        182.53        179.94         4.70 o                         
  -1   6  11          0.04          0.05         4.22 o                         
   0   6  11         98.29         92.87         4.42 o                         
   1   6  11          0.47         -0.24         3.76 o                         
   2   6  11          3.69          6.09         3.87 o                         
   3   6  11         66.44         70.71         4.31 o                         
   4   6  11         10.71          5.90         4.61 o                         
   5   6  11          0.03         -1.01         5.50 o                         
   6   6  11          5.76         11.88         5.42 o                         
  -8   7  11         28.79         40.95        19.03 o                         
  -7   7  11         92.06         79.64         8.87 o                         
  -6   7  11        122.50        106.26         6.04 o                         
  -5   7  11         28.23         34.05         4.23 o                         
  -4   7  11         27.51         25.01         5.06 o                         
  -3   7  11         93.41         91.88         4.96 o                         
  -2   7  11        502.74        529.49        15.54 o                         
  -1   7  11        475.26        515.25        16.97 o                         
   0   7  11        502.06        518.51         8.51 o                         
   1   7  11          5.66          2.25         3.93 o                         
   2   7  11         97.29         96.89         3.73 o                         
   3   7  11          1.71          6.66         3.88 o                         
   4   7  11        282.18        302.24        12.31 o                         
   5   7  11         50.66         50.43         5.73 o                         
   6   7  11         15.82         15.16         6.03 o                         
  -7   8  11          0.16          3.66         6.06 o                         
  -6   8  11          0.59         -4.22         5.40 o                         
  -5   8  11         66.33         71.63         5.35 o                         
  -4   8  11         20.27         21.10         4.61 o                         
  -3   8  11         15.65          9.17         3.88 o                         
  -2   8  11        164.66        152.76         4.61 o                         
  -1   8  11         15.24         24.97         4.38 o                         
   0   8  11        177.05        181.36         6.43 o                         
   1   8  11         62.53         76.07         4.80 o                         
   2   8  11         45.89         40.66         4.26 o                         
   3   8  11         14.36         10.03         6.14 o                         
   4   8  11          0.76          0.23         4.18 o                         
   5   8  11          8.77         13.69         6.42 o                         
   6   8  11          0.81         15.34        11.70 o                         
  -7   9  11         31.91         26.61         7.09 o                         
  -6   9  11         31.24         20.73         5.59 o                         
  -5   9  11        153.85        161.30         6.73 o                         
  -4   9  11         53.42         54.77         5.86 o                         
  -3   9  11         77.35         70.44         4.74 o                         
  -2   9  11         59.43         59.66         4.46 o                         
  -1   9  11        187.21        205.35         5.41 o                         
   0   9  11        154.26        156.38         9.53 o                         
   1   9  11         87.84         83.52         5.51 o                         
   2   9  11        153.96        149.67         7.10 o                         
   3   9  11        197.55        196.31        13.39 o                         
   4   9  11         20.52         27.12         7.09 o                         
   5   9  11          2.66          7.82         5.41 o                         
  -6  10  11         11.06          7.91         5.42 o                         
  -5  10  11          3.42          8.24         5.82 o                         
  -4  10  11         10.11         -4.74         5.91 o                         
  -3  10  11         14.06         19.30         6.10 o                         
  -2  10  11          8.63          2.61         4.53 o                         
  -1  10  11         16.84         23.72         4.76 o                         
   0  10  11          0.16          1.78         5.57 o                         
   1  10  11        118.30        135.60         7.38 o                         
   2  10  11        114.10        124.85         9.21 o                         
   3  10  11          2.08          5.93         5.44 o                         
   4  10  11          6.26          8.42         7.00 o                         
   5  10  11          6.89         10.01         8.50 o                         
  -6  11  11        121.38         93.29         7.11 o                         
  -5  11  11        269.81        272.09         7.30 o                         
  -4  11  11        151.04        161.06         5.75 o                         
  -3  11  11          8.20         16.56         5.09 o                         
  -2  11  11         11.67         15.08         6.26 o                         
  -1  11  11        201.49        220.84         7.50 o                         
   0  11  11        173.00        174.01         7.42 o                         
   1  11  11         90.99         94.91         9.18 o                         
   2  11  11         53.34         66.82         6.41 o                         
   3  11  11         14.82         13.17         6.02 o                         
   4  11  11         74.33         66.42         6.52 o                         
  -5  12  11          1.70         10.30         6.43 o                         
  -4  12  11         13.43         17.67         5.56 o                         
  -3  12  11         10.67         13.21         7.25 o                         
  -2  12  11         44.76         58.39         6.03 o                         
  -1  12  11          9.92         11.38         5.89 o                         
   0  12  11         50.19         68.91         6.48 o                         
   1  12  11         15.73          8.12         7.06 o                         
   2  12  11          0.83         -1.67         5.89 o                         
   3  12  11          8.18         -2.69         6.71 o                         
  -4  13  11         49.29         17.99         8.13 o                         
  -3  13  11         65.43         50.06         5.99 o                         
  -2  13  11        271.73        295.72         9.01 o                         
  -1  13  11        165.45        168.18         6.53 o                         
   0  13  11        204.56        180.34         5.95 o                         
   1  13  11         35.90         28.76         5.47 o                         
   2  13  11          0.58         -7.30         7.30 o                         
  -3  14  11         13.66         29.13         8.56 o                         
  -2  14  11          1.09          2.27         7.73 o                         
  -1  14  11         86.56         74.75        10.92 o                         
   0  14  11          2.79         -5.41         5.80 o                         
   1  14  11          8.75          6.08         6.73 o                         
  -8   0  12        320.14        273.77        10.99 o                         
  -7   0  12        158.00        144.42        11.30 o                         
  -6   0  12        278.58        277.67         9.99 o                         
  -5   0  12         38.46         39.72         6.61 o                         
  -4   0  12       1236.73       1218.97        36.61 o                         
  -3   0  12         77.00         81.31         6.02 o                         
  -2   0  12        317.15        337.58         6.45 o                         
  -1   0  12        564.95        558.83        12.36 o                         
   0   0  12        457.66        476.65        24.87 o                         
   1   0  12         77.88         70.99         6.02 o                         
   2   0  12        104.97        111.21        12.94 o                         
   3   0  12        176.99        180.55         8.04 o                         
   4   0  12         17.26         17.29         6.48 o                         
   5   0  12         30.91         27.27         7.23 o                         
   6   0  12        184.04        167.05         9.90 o                         
  -8   1  12          5.09          0.48         7.24 o                         
  -7   1  12         34.45         29.17         6.39 o                         
  -6   1  12         18.58         10.61         6.31 o                         
  -5   1  12         32.06         35.70         4.99 o                         
  -4   1  12          0.01         -1.51         4.29 o                         
  -3   1  12        205.67        216.16         4.68 o                         
  -2   1  12         13.83         12.47         4.15 o                         
  -1   1  12         59.94         53.96         4.29 o                         
   0   1  12          0.81          1.21         5.86 o                         
   1   1  12          0.58         -0.22         4.18 o                         
   2   1  12         13.98         15.92         4.00 o                         
   3   1  12         80.41         67.88         4.72 o                         
   4   1  12          1.40          2.96         5.43 o                         
   5   1  12        118.75        107.71         6.39 o                         
   6   1  12         14.11          9.53         6.11 o                         
  -8   2  12        211.03        176.40         7.98 o                         
  -7   2  12        222.81        205.84         6.61 o                         
  -6   2  12         24.89         16.15         6.31 o                         
  -5   2  12         39.49         42.63         6.10 o                         
  -4   2  12        706.91        718.83        16.53 o                         
  -3   2  12       1454.44       1501.92        32.50 o                         
  -2   2  12        183.57        182.18         4.70 o                         
  -1   2  12          9.84          7.99         4.38 o                         
   0   2  12        199.63        192.38         6.28 o                         
   1   2  12        498.17        498.16         7.31 o                         
   2   2  12        296.72        327.53         7.02 o                         
   3   2  12          5.58         14.50         4.27 o                         
   4   2  12         10.09          3.74         6.37 o                         
   5   2  12          6.11          9.27         5.01 o                         
   6   2  12        101.43         83.97         6.47 o                         
  -8   3  12         55.47         50.15         7.68 o                         
  -7   3  12          0.56          3.94         5.09 o                         
  -6   3  12          2.35         -0.28         5.05 o                         
  -5   3  12          3.13          0.48         4.97 o                         
  -4   3  12         27.17         17.78         4.19 o                         
  -3   3  12          9.84          6.79         4.33 o                         
  -2   3  12        172.09        173.05         6.26 o                         
  -1   3  12          6.16          7.27         4.43 o                         
   0   3  12         84.13         87.33         7.72 o                         
   1   3  12          0.04         -3.15         4.16 o                         
   2   3  12          1.58          1.97         4.31 o                         
   3   3  12          1.39          5.28         4.52 o                         
   4   3  12         34.98         34.04         5.37 o                         
   5   3  12          0.11         -2.29         5.26 o                         
   6   3  12          0.00          0.33         5.83 o                         
  -7   4  12        139.24        138.76         6.24 o                         
  -6   4  12         78.75         67.75         5.76 o                         
  -5   4  12        325.63        307.42        10.39 o                         
  -4   4  12        332.09        335.77        12.19 o                         
  -3   4  12        377.34        409.14         9.18 o                         
  -2   4  12         78.20         81.88         4.36 o                         
  -1   4  12        354.12        369.89         5.95 o                         
   0   4  12        111.65        110.41         4.34 o                         
   1   4  12        142.96        138.95         8.09 o                         
   2   4  12         13.85         30.54         5.69 o                         
   3   4  12         87.40         87.79         4.15 o                         
   4   4  12         21.06         19.69         4.99 o                         
   5   4  12         85.01         69.74         5.52 o                         
   6   4  12         72.78         68.24         7.41 o                         
  -7   5  12         42.99         30.47         5.12 o                         
  -6   5  12          0.33          0.06         5.78 o                         
  -5   5  12         11.53         13.01         5.68 o                         
  -4   5  12         14.38         26.64         5.89 o                         
  -3   5  12         17.63         14.93         3.81 o                         
  -2   5  12          1.00          2.67         4.20 o                         
  -1   5  12          0.02          2.87         3.89 o                         
   0   5  12         32.70         41.08         3.98 o                         
   1   5  12          0.31          4.96         4.24 o                         
   2   5  12          0.20          5.08         5.11 o                         
   3   5  12         74.39         60.72         4.74 o                         
   4   5  12          0.10         -5.83         5.83 o                         
   5   5  12          7.20          7.62         5.34 o                         
   6   5  12          2.80          0.37        13.53 o                         
  -7   6  12         75.68         55.21         6.40 o                         
  -6   6  12         18.03         21.53         5.86 o                         
  -5   6  12         31.30         33.01         5.41 o                         
  -4   6  12        137.26        139.65         7.56 o                         
  -3   6  12        303.72        300.81         8.37 o                         
  -2   6  12        188.57        191.56         5.29 o                         
  -1   6  12         93.90        104.58         5.72 o                         
   0   6  12        199.52        215.55         4.72 o                         
   1   6  12        132.75        136.95         4.28 o                         
   2   6  12         89.80         81.54         4.32 o                         
   3   6  12         70.09         76.13         7.38 o                         
   4   6  12         56.34         58.01         5.29 o                         
   5   6  12         22.19         16.75         6.66 o                         
  -7   7  12         12.11         14.63         6.95 o                         
  -6   7  12          3.43          3.69         5.77 o                         
  -5   7  12         86.48         86.79         6.05 o                         
  -4   7  12          8.33         11.91         5.50 o                         
  -3   7  12         28.47         38.45         4.00 o                         
  -2   7  12          0.00          7.81         4.79 o                         
  -1   7  12          8.97         18.42         4.15 o                         
   0   7  12          0.49          1.99         4.08 o                         
   1   7  12          0.41          2.75         4.50 o                         
   2   7  12         26.29         32.53         4.32 o                         
   3   7  12         59.02         58.96         4.75 o                         
   4   7  12          2.84          3.01         5.21 o                         
   5   7  12         74.34         50.83         5.64 o                         
  -6   8  12          6.51          4.70         6.68 o                         
  -5   8  12         55.50         53.36         5.70 o                         
  -4   8  12         17.88         21.85         4.97 o                         
  -3   8  12        165.39        190.68         5.66 o                         
  -2   8  12        153.49        152.54         5.60 o                         
  -1   8  12         37.91         41.82         3.99 o                         
   0   8  12        397.18        395.59        11.92 o                         
   1   8  12        171.33        180.21         5.22 o                         
   2   8  12        134.16        139.55         5.54 o                         
   3   8  12          0.59          3.94         5.28 o                         
   4   8  12         72.44         62.82         6.64 o                         
   5   8  12          1.47          6.79         7.94 o                         
  -6   9  12         11.24         -2.80         6.85 o                         
  -5   9  12          7.03          9.66         5.52 o                         
  -4   9  12          9.88          8.89         5.91 o                         
  -3   9  12          0.13         -0.06         5.11 o                         
  -2   9  12          5.18         13.52         4.90 o                         
  -1   9  12          8.45          6.32         5.18 o                         
   0   9  12          3.64         -5.52         5.52 o                         
   1   9  12         13.00         13.17         5.50 o                         
   2   9  12         13.24         13.23         5.58 o                         
   3   9  12         23.34         26.36         5.31 o                         
   4   9  12         16.82          9.76         6.54 o                         
  -5  10  12         90.26         75.53         5.97 o                         
  -4  10  12         54.64         60.81         5.70 o                         
  -3  10  12          3.18          4.86         5.48 o                         
  -2  10  12        153.56        154.30         6.83 o                         
  -1  10  12        233.37        243.52         7.20 o                         
   0  10  12        113.56        116.62         7.99 o                         
   1  10  12          0.51          4.73         6.36 o                         
   2  10  12          1.84         10.20         6.28 o                         
   3  10  12         53.00         39.58         6.37 o                         
  -5  11  12         32.18         26.89         6.26 o                         
  -4  11  12          3.08          0.75         5.51 o                         
  -3  11  12         22.44         24.54         5.10 o                         
  -2  11  12         36.89         46.44         9.34 o                         
  -1  11  12          7.37          3.59         5.84 o                         
   0  11  12          1.48         -5.33         6.42 o                         
   1  11  12         11.24          8.26         6.33 o                         
   2  11  12          4.50         12.34         5.39 o                         
   3  11  12         16.95          6.49         7.76 o                         
  -4  12  12        100.81         89.01        12.59 o                         
  -3  12  12        235.56        224.28        14.60 o                         
  -2  12  12         83.79         68.29         6.41 o                         
  -1  12  12         22.37         15.56         6.08 o                         
   0  12  12         26.23         21.91         6.27 o                         
   1  12  12         74.99         67.35         6.00 o                         
   2  12  12          1.04          2.03         8.40 o                         
  -2  13  12         56.47         21.21        12.60 o                         
  -1  13  12         12.75          7.76         7.85 o                         
   0  13  12          0.98          4.26         6.25 o                         
  -7   1  13         36.92         32.02         6.85 o                         
  -6   1  13         92.21         84.14         6.04 o                         
  -5   1  13         15.92         13.09         5.44 o                         
  -4   1  13        144.88        142.89         5.12 o                         
  -3   1  13        118.58        117.86         4.57 o                         
  -2   1  13         95.32         99.21         5.36 o                         
  -1   1  13          6.06          4.51         4.56 o                         
   0   1  13         62.12         68.93         6.14 o                         
   1   1  13        117.65        135.82         8.21 o                         
   2   1  13         89.54         87.66         5.75 o                         
   3   1  13         57.36         62.46         6.56 o                         
   4   1  13         58.06         55.27         7.69 o                         
   5   1  13         38.11         34.85         5.66 o                         
  -7   2  13          2.62         -4.46         6.73 o                         
  -6   2  13         62.74         65.79         5.40 o                         
  -5   2  13          7.57         12.28         4.93 o                         
  -4   2  13         25.13         19.16         4.51 o                         
  -3   2  13         68.00         63.66         5.59 o                         
  -2   2  13         53.97         50.83         4.51 o                         
  -1   2  13          2.00         -6.48         6.48 o                         
   0   2  13         19.49         18.32         4.13 o                         
   1   2  13          7.35          3.67         5.84 o                         
   2   2  13          3.08          0.97         4.73 o                         
   3   2  13         25.59         19.43         4.74 o                         
   4   2  13         16.62         16.27         5.33 o                         
   5   2  13          3.13         -5.36         6.67 o                         
  -7   3  13        117.17        106.66         7.68 o                         
  -6   3  13        160.98        149.79         8.50 o                         
  -5   3  13        148.21        132.79         6.93 o                         
  -4   3  13         37.88         32.25         5.58 o                         
  -3   3  13        129.75        118.41         4.80 o                         
  -2   3  13         79.37         76.11         6.39 o                         
  -1   3  13        346.79        330.64         5.94 o                         
   0   3  13         59.58         67.44         4.40 o                         
   1   3  13         46.10         47.36         6.21 o                         
   2   3  13         18.65         16.30         4.96 o                         
   3   3  13          8.34          5.45         5.26 o                         
   4   3  13         53.73         56.14         5.38 o                         
   5   3  13        102.70        101.80         9.02 o                         
  -7   4  13          2.18          2.69         6.95 o                         
  -6   4  13         10.74          5.26         7.06 o                         
  -5   4  13         29.74         19.99         5.28 o                         
  -4   4  13         14.22          7.62         5.58 o                         
  -3   4  13          0.04          1.43         4.27 o                         
  -2   4  13        144.40        141.51         4.36 o                         
  -1   4  13         58.68         58.01         4.23 o                         
   0   4  13         81.89         81.68         5.01 o                         
   1   4  13         53.58         54.35         4.36 o                         
   2   4  13         10.45          2.48         7.86 o                         
   3   4  13         10.77         -1.69         5.34 o                         
   4   4  13         37.65         36.09         5.73 o                         
   5   4  13         36.84         24.27         6.55 o                         
  -6   5  13         36.04         24.92         5.84 o                         
  -5   5  13        405.55        406.50         6.73 o                         
  -4   5  13        448.82        451.79        17.21 o                         
  -3   5  13        308.55        317.31         5.20 o                         
  -2   5  13         63.15         66.52         4.49 o                         
  -1   5  13          6.75          8.73         3.97 o                         
   0   5  13          4.64         -3.35         4.79 o                         
   1   5  13         20.53         18.20         5.78 o                         
   2   5  13        156.51        153.97         6.17 o                         
   3   5  13         96.53         95.37         7.29 o                         
   4   5  13          5.90         -4.57         5.26 o                         
   5   5  13         42.89         28.76        13.74 o                         
  -6   6  13         82.29         55.26         6.56 o                         
  -5   6  13         79.99         67.39         5.72 o                         
  -4   6  13          0.63          0.41         5.46 o                         
  -3   6  13        121.10        129.94         6.00 o                         
  -2   6  13         11.72         19.86         4.72 o                         
  -1   6  13          0.08         -3.18         4.75 o                         
   0   6  13          6.30         17.84         5.27 o                         
   1   6  13         63.94         73.71         4.71 o                         
   2   6  13         25.72         30.00         6.71 o                         
   3   6  13          0.21          2.05         4.72 o                         
   4   6  13         20.91         14.41         6.81 o                         
  -6   7  13        126.43        105.64         7.73 o                         
  -5   7  13        222.97        193.25        14.26 o                         
  -4   7  13        109.15         96.53         5.08 o                         
  -3   7  13         13.94         14.76         5.56 o                         
  -2   7  13        155.42        168.76         5.42 o                         
  -1   7  13        365.95        385.25         6.66 o                         
   0   7  13        425.64        405.10         6.24 o                         
   1   7  13          1.43          5.78         5.15 o                         
   2   7  13          1.76         -3.59         4.75 o                         
   3   7  13          3.21         11.54         5.88 o                         
   4   7  13         35.16         40.90         6.46 o                         
  -5   8  13         18.34         14.27         5.62 o                         
  -4   8  13         21.96         31.50         6.49 o                         
  -3   8  13          1.21         -3.46         5.93 o                         
  -2   8  13         57.64         58.16         6.09 o                         
  -1   8  13         98.77         87.43         6.47 o                         
   0   8  13          6.37         15.95         5.23 o                         
   1   8  13          0.21          0.94         4.51 o                         
   2   8  13         42.64         37.26         4.89 o                         
   3   8  13          4.99         -3.36         5.79 o                         
  -5   9  13        192.21        171.42         7.67 o                         
  -4   9  13        305.91        282.30         7.88 o                         
  -3   9  13         43.17         28.49         6.46 o                         
  -2   9  13        125.65        125.31         5.97 o                         
  -1   9  13        125.31        119.03         7.76 o                         
   0   9  13         33.88         18.35         5.15 o                         
   1   9  13         10.35          5.30         6.48 o                         
   2   9  13        108.64         83.30         5.79 o                         
   3   9  13         28.14         29.78         7.22 o                         
  -4  10  13          4.69          3.25         6.76 o                         
  -3  10  13          7.01          6.69         5.81 o                         
  -2  10  13          0.64         -0.43         5.67 o                         
  -1  10  13         14.40         17.80         6.52 o                         
   0  10  13         31.31         24.58         7.32 o                         
   1  10  13          7.76         -2.07         5.49 o                         
   2  10  13         33.68         19.30         6.53 o                         
  -3  11  13         55.47         73.15         7.26 o                         
  -2  11  13         23.14         27.64         5.62 o                         
  -1  11  13         41.47         42.25         5.23 o                         
   0  11  13         68.64         57.33         6.71 o                         
   1  11  13          3.27          7.63         5.76 o                         
  -6   0  14         60.98         45.51         8.43 o                         
  -5   0  14        117.67        115.66         9.74 o                         
  -4   0  14          8.26          5.85         6.97 o                         
  -3   0  14        162.00        130.04         7.44 o                         
  -2   0  14          7.86         -6.51        10.35 o                         
  -1   0  14         60.88         90.59        13.18 o                         
   0   0  14          7.48          4.47         6.68 o                         
   1   0  14        166.85        175.39         7.40 o                         
   2   0  14         91.93         90.17        13.66 o                         
   3   0  14          1.40         10.21         6.53 o                         
   4   0  14         45.98         34.48         7.47 o                         
  -6   1  14         24.16         21.15         5.64 o                         
  -5   1  14         22.24         26.23         5.71 o                         
  -4   1  14         30.68         29.66         5.44 o                         
  -3   1  14         43.14         42.22         5.50 o                         
  -2   1  14        152.93        155.31         6.66 o                         
  -1   1  14          0.42          6.90         6.19 o                         
   0   1  14          2.08          2.27         5.66 o                         
   1   1  14         49.00         57.33         4.79 o                         
   2   1  14         13.43          5.98         5.98 o                         
   3   1  14          4.21          3.68         4.80 o                         
   4   1  14          0.83          5.13         6.06 o                         
  -6   2  14         38.22         31.51         5.58 o                         
  -5   2  14         38.57         30.67         6.85 o                         
  -4   2  14        119.44        122.14         8.43 o                         
  -3   2  14         26.64         27.16         5.22 o                         
  -2   2  14        159.72        151.21         5.30 o                         
  -1   2  14         66.38         49.20         6.71 o                         
   0   2  14          0.82          5.04         4.88 o                         
   1   2  14         17.97         22.12         4.98 o                         
   2   2  14        133.19        129.17         5.68 o                         
   3   2  14         64.12         48.58         5.72 o                         
   4   2  14          4.20          3.10         6.77 o                         
  -6   3  14          0.49          1.66         6.27 o                         
  -5   3  14         65.88         51.69         5.44 o                         
  -4   3  14         13.56         10.01         5.47 o                         
  -3   3  14          0.02          3.40         5.45 o                         
  -2   3  14          0.61          1.64         5.39 o                         
  -1   3  14          1.43          3.05         9.60 o                         
   0   3  14          2.45          1.97         4.92 o                         
   1   3  14          1.00          4.52         5.72 o                         
   2   3  14          3.14          1.48         6.07 o                         
   3   3  14          6.50         10.91         5.80 o                         
   4   3  14          0.28          0.72         7.74 o                         
  -6   4  14        110.22         85.56        17.12 o                         
  -5   4  14        163.88        143.90         6.35 o                         
  -4   4  14         72.64         65.49         5.82 o                         
  -3   4  14         91.09         80.65         5.87 o                         
  -2   4  14         30.66         28.21         5.34 o                         
  -1   4  14          8.25          5.40         6.33 o                         
   0   4  14          1.45         -5.39         5.42 o                         
   1   4  14         57.19         59.35         5.13 o                         
   2   4  14         31.57         31.23         7.15 o                         
   3   4  14         13.99         11.96         5.22 o                         
  -5   5  14         30.62         30.94         5.17 o                         
  -4   5  14         64.98         48.39         5.35 o                         
  -3   5  14          6.29         16.98         5.78 o                         
  -2   5  14          0.13          3.39         7.41 o                         
  -1   5  14         31.34         48.30         5.56 o                         
   0   5  14         17.69         18.43         5.03 o                         
   1   5  14         22.78         18.06         5.63 o                         
   2   5  14          0.15         -5.58         5.58 o                         
   3   5  14         57.07         50.39         5.37 o                         
  -5   6  14        136.19        128.38         6.42 o                         
  -4   6  14         19.07         20.75         5.85 o                         
  -3   6  14         28.38         20.43         5.72 o                         
  -2   6  14         69.90         61.69         4.83 o                         
  -1   6  14          6.42          2.63         5.61 o                         
   0   6  14         93.61         98.72         5.63 o                         
   1   6  14          4.11          7.18         5.23 o                         
   2   6  14         50.29         26.49         6.05 o                         
   3   6  14         32.36         19.40         8.06 o                         
  -4   7  14         60.66         58.55         7.13 o                         
  -3   7  14          0.44          4.99         5.35 o                         
  -2   7  14         11.92         12.69         6.03 o                         
  -1   7  14          2.25          5.15         5.03 o                         
   0   7  14         22.97         26.41         5.67 o                         
   1   7  14          8.11         20.38         5.18 o                         
   2   7  14          6.04         12.01         5.20 o                         
  -4   8  14         69.65         59.43         6.76 o                         
  -3   8  14          7.41          2.48         4.88 o                         
  -2   8  14         77.43         70.38         5.96 o                         
  -1   8  14         38.96         38.34         5.34 o                         
   0   8  14         25.52         24.24         5.03 o                         
   1   8  14        114.73         92.19         5.12 o                         
   2   8  14         34.06         35.54         6.62 o                         
  -3   9  14         23.56         29.38         8.06 o                         
  -2   9  14          0.18         -3.26         6.34 o                         
  -1   9  14          6.12          8.34         5.04 o                         
   0   9  14          0.02         -1.01         5.80 o                         
   1   9  14         30.29         16.56        14.03 o                         
  -5   1  15         24.96         18.31         6.54 o                         
  -4   1  15          1.65         -5.82         5.82 o                         
  -3   1  15        162.25        138.33         6.01 o                         
  -2   1  15          5.80          7.04         5.25 o                         
  -1   1  15         36.88         40.09         5.63 o                         
   0   1  15         34.62         37.98         5.26 o                         
   1   1  15         70.91         57.53         7.28 o                         
   2   1  15         38.78         29.72         7.46 o                         
  -4   2  15          0.01          0.76         6.15 o                         
  -3   2  15          0.17          1.67         6.57 o                         
  -2   2  15          5.67          3.71         4.94 o                         
  -1   2  15          7.09          4.46         5.18 o                         
   0   2  15          1.50          3.53         6.34 o                         
   1   2  15          3.07         -0.10         6.89 o                         
   2   2  15          4.27         10.09         5.63 o                         
  -4   3  15         41.02         38.82         6.37 o                         
  -3   3  15          1.68          6.95         5.88 o                         
  -2   3  15         35.69         18.62         6.44 o                         
  -1   3  15         47.31         44.32         6.09 o                         
   0   3  15        165.69        151.92         6.26 o                         
   1   3  15         42.24         52.43         5.48 o                         
   2   3  15         22.43         20.14         8.97 o                         
  -4   4  15          0.00         -1.70         7.15 o                         
  -3   4  15          0.25         -2.32         5.89 o                         
  -2   4  15         13.15          2.94         6.45 o                         
  -1   4  15         15.36         10.82         8.94 o                         
   0   4  15         25.54         22.43         5.84 o                         
   1   4  15         24.77         23.02         5.52 o                         
   2   4  15         58.67         38.70        11.63 o                         
  -3   5  15        108.54         96.64         8.25 o                         
  -2   5  15         66.72         68.50         6.04 o                         
  -1   5  15          2.21          9.40         5.11 o                         
   0   5  15         33.11         32.86         6.84 o                         
   1   5  15          6.99          5.65         7.66 o                         
  -3   6  15          0.02          8.60         7.36 o                         
  -2   6  15         16.05         16.45         6.90 o                         
  -1   6  15         59.72         50.42         5.73 o                         
   0   6  15         40.55         25.68         6.95 o                         
   1   6  15         15.62         12.02         6.95 o                         
  -1   7  15        132.93        113.91        10.09 o                         
  -1   0  16        126.98        120.38        10.60 o                         
  -1   1  16         10.96         29.95         9.71 o                         
                                                                                
